# Supplementary material for: 2-Oxo-2H-chromen-7-yl 4-tert-butyl­benzoate
Source: Acta Crystallogr E Crystallogr Commun. 2018 Mar 16;74(Pt 4):530–4. doi: 10.1107/S2056989018004188 (PMC5946982; doi:10.1107/S2056989018004188)
Supplement: Supplementary file 1 [file e-74-00530-sup1.cif]

##############################################################################
#                                                                            #
# This CIF contains the data in a paper accepted for publication in          #
# Acta Crystallographica Section E. It conforms to the requirements of       #
# Notes for Authors for Acta Crystallographica Section E, and has been       #
# peer reviewed under the auspices of the IUCr Commission on Journals.       #
#                                                                            #
# Full details of the Crystallographic Information File format               #
# are given in the paper "The Crystallographic Information File (CIF):       #
# a New Standard Archive File for Crystallography" by S. R. Hall, F. H.      #
# Allen and I. D. Brown [Acta Cryst. (1991), A47, 655-685].                  #
#                                                                            #
# The current version of the core CIF dictionary is obtainable from          #
# ftp://ftp.iucr.org/pub/cif_core.dic.                                       #
#                                                                            #
# Software is freely available for graphical display of the structure(s)     #
# in this CIF. For information consult the CIF software page                 #
# http://www.iucr.org/resources/cif/software.                                #
#                                                                            #
# This file may be used for bona fide research purposes within the           #
# scientific community so long as proper attribution is given to the journal # 
# article from which it was obtained.                                        #
#                                                                            #
##############################################################################
data_I
_database_code_depnum_ccdc_archive 'CCDC 1828991'
_audit_creation_method     'SHELXL-2014/7'
_journal_date_recd_electronic     2018-03-08
_journal_date_accepted     2018-03-12
_journal_name_full     'Acta Crystallographica, Section E'
_journal_year     2018
_journal_volume     74
_journal_issue      4
_journal_page_first     530
_journal_page_last     534
_journal_paper_category     GO
_journal_paper_doi     10.1107/S2056989018004188
_journal_coeditor_code     SJ5549
_publ_contact_author_name     'Akoun Abou'
_publ_contact_author_address
;
Unit\'e Mixte de Recherche et d'Innovation en Electronique et d'Electricit\'e
Applique\'es (UMRI EEA), Equipe de Recherche:
Instrumentation Image et Spectroscopie (L2IS), DFR--GEE, Institut National
Polytechnique F\'elix Houphou\"et-Boigny (INPHB), BP 1093, Yamoussoukro,
C\^ote d'Ivoire.
;
_publ_contact_author_email     'abouakoun@gmail.com'
_publ_contact_author_fax     ?
_publ_contact_author_phone     '+22505915874'
_publ_section_title
;
2-Oxo-2<i>H</i>-chromen-7-yl 4-<i>tert</i>-butylbenzoate
;
loop_
    _publ_author_name
    _publ_author_footnote
    _publ_author_address
    'Ou\'edraogo, Mohammad' .
;
Laboratoire de Chimie Mol\'eculaire et de Mat\'eriaux (LCMM),
Equipe de Chimie Organique et de Phytochimie,
Universit\'e Ouaga I Pr Joseph KI-ZERBO,
03 BP 7021 Ouagadougou 03,
Burkina Faso
;
    'Abou, Akoun' .
;\
Unit\'e Mixte de Recherche et d'Innovation en Electronique et d'Electricit\'e \
Appliqu\'ees (UMRI EEA),
Equipe de Recherche: Instrumentation Image et Spectroscopie (L2IS), DFR--GEE,
Institut National Polytechnique F\'elix Houphou\"et-Boigny (INPHB),
BP 1093, Yamoussoukro, C\^ote d'Ivoire
;
    'Djand\'e, Abdoulaye' .
;
Laboratoire de Chimie Mol\'eculaire et de Mat\'eriaux (LCMM),
Equipe de Chimie Organique et de Phytochimie,
Universit\'e Ouaga I Pr Joseph KI-ZERBO,
03 BP 7021 Ouagadougou 03,
Burkina Faso
;
    'Ouari, Olivier' .
;
Institut de Chimie Radicalaire, Equipe SREP,
UMR 7273 Aix-Marseille Universit\'e
Avenue Escadrille Normandie-Niemen, Service 521,
13397 Marseille cedex 20, France
;
    'Zoueu, T. J\'er\'emie' .
;\
Unit\'e Mixte de Recherche et d'Innovation en Electronique et d'Electricit\'e \
Appliqu\'ees (UMRI EEA),
Equipe de Recherche: Instrumentation Image et Spectroscopie (L2IS), DFR--GEE,
Institut National Polytechnique F\'elix Houphou\"et-Boigny (INPHB), BP 1093,
Yamoussoukro, C\^ote d'Ivoire
;
_publ_section_synopsis
;
The structure of a coumarin ester is reported and compared with the results of a
quantum chemical calculation. In the crystal, intermolecular C---H...O
contacts generate an infinite C(6) chain along the <i>b</i> axis. C\\db O...\p
and \p--\p stacking interactions also occur. Hirshfeld surface analysis was
used to confirm and quantify the supramolecular interactions.
;
_chemical_name_systematic
;
2-Oxo-2<i>H</i>-chromen-7-yl 4-<i>tert</i>-butylbenzoate
;
_chemical_name_common     'Coumarin ester'
_chemical_formula_moiety     'C20 H18 O4'
_chemical_formula_sum     'C20 H18 O4'
_chemical_formula_iupac     'C20 H18 O4'
_chemical_formula_weight     322.34
_chemical_melting_point     ?
_chemical_melting_point_gt     406
_chemical_melting_point_lt     408
_symmetry_space_group_name_hall     '-P 2ybc'
_shelx_space_group_comment
;
The symmetry employed for this shelxl refinement is uniquely defined
by the following loop, which should always be used as a source of
symmetry information in preference to the above space-group names.
They are only intended as comments.
;
_space_group_crystal_system     monoclinic
_space_group_name_H-M_alt     'P 21/c'
_space_group_name_Hall     '-P 2ybc'
loop_
    _space_group_symop_operation_xyz
    'x, y, z'
    '-x, y+1/2, -z+1/2'
    '-x, -y, -z'
    'x, -y-1/2, z-1/2'
_cell_length_a     18.684(2)
_cell_length_b     6.5431(5)
_cell_length_c     13.6688(14)
_cell_angle_alpha     90
_cell_angle_beta     93.627(11)
_cell_angle_gamma     90
_cell_volume     1667.7(3)
_cell_formula_units_Z     4
_cell_measurement_reflns_used     1499
_cell_measurement_theta_min     4.7300
_cell_measurement_theta_max     63.4210
_cell_measurement_temperature     298(2)
_cell_special_details     ?
_exptl_crystal_description     prism
_exptl_crystal_colour     colorless
_exptl_crystal_size_max     .40
_exptl_crystal_size_mid     .12
_exptl_crystal_size_min     .04
_exptl_crystal_density_diffrn     1.284
_exptl_crystal_density_meas     ?
_exptl_crystal_density_method     ?
_exptl_crystal_F_000     680
_exptl_absorpt_coefficient_mu     0.726
_exptl_absorpt_correction_type     multi-scan
_exptl_absorpt_process_details
;
(CrysAlis PRO; Rigaku OD, 2015)
;
_shelx_estimated_absorpt_T_min     ?
_shelx_estimated_absorpt_T_max     ?
_exptl_absorpt_correction_T_min     0.71393
_exptl_absorpt_correction_T_max     1.0000
_diffrn_ambient_temperature     298(2)
_diffrn_radiation_type     CuK\a
_diffrn_radiation_wavelength     1.54184
_diffrn_radiation_monochromator     mirror
_diffrn_measurement_device_type
               'Rigaku Oxford Diffraction SuperNova, Dual, Cu at zero, Atlas S2'
_diffrn_measurement_method     '\w scans'
_diffrn_detector_area_resol_mean     5.3048
_diffrn_reflns_number     9647
_diffrn_reflns_av_R_equivalents     0.0350
_diffrn_reflns_theta_min     4.743
_diffrn_reflns_theta_max     67.722
_diffrn_reflns_theta_full     67.684
_diffrn_measured_fraction_theta_max     0.992
_diffrn_measured_fraction_theta_full     0.992
_diffrn_reflns_limit_h_min     -22
_diffrn_reflns_limit_h_max     19
_diffrn_reflns_limit_k_min     -7
_diffrn_reflns_limit_k_max     7
_diffrn_reflns_limit_l_min     -15
_diffrn_reflns_limit_l_max     16
_refine_special_details     ?
_reflns_number_total     3005
_reflns_number_gt     1710
_reflns_threshold_expression     'I > 2\s(I)'
_refine_ls_structure_factor_coef     Fsqd
_refine_ls_matrix_type     full
_refine_ls_R_factor_all     0.0942
_refine_ls_R_factor_gt     0.0569
_refine_ls_wR_factor_gt     0.1610
_refine_ls_wR_factor_ref     0.2015
_refine_ls_goodness_of_fit_ref     1.009
_refine_ls_restrained_S_all     1.009
_refine_ls_number_reflns     3005
_refine_ls_number_parameters     217
_refine_ls_number_restraints     0
_refine_ls_number_constraints     72
_refine_ls_hydrogen_treatment     constr
_refine_ls_weighting_scheme     calc
_refine_ls_weighting_details
                      'w=1/[\s^2^(Fo^2^)+(0.0981P)^2^] where P=(Fo^2^+2Fc^2^)/3'
_atom_sites_solution_hydrogens     geom
_atom_sites_solution_primary     direct
_atom_sites_solution_secondary     difmap
_refine_ls_shift/su_max     0.000
_refine_ls_shift/su_mean     0.000
_refine_diff_density_max     0.144
_refine_diff_density_min     -0.130
_refine_ls_extinction_method     none
_refine_ls_extinction_coef     .
loop_
    _atom_type_symbol
    _atom_type_description
    _atom_type_scat_dispersion_real
    _atom_type_scat_dispersion_imag
    _atom_type_scat_source
    'C' 'C' 0.0181 0.0091
                         'International Tables Vol C Tables 4.2.6.8 and 6.1.1.4'
    'H' 'H' 0.0000 0.0000
                         'International Tables Vol C Tables 4.2.6.8 and 6.1.1.4'
    'O' 'O' 0.0492 0.0322
                         'International Tables Vol C Tables 4.2.6.8 and 6.1.1.4'
_computing_data_collection
;
CrysAlis PRO (Rigaku OD, 2015)
;
_computing_cell_refinement
;
CrysAlis PRO (Rigaku OD, 2015)
;
_computing_data_reduction
;
CrysAlis PRO (Rigaku OD, 2015)
;
_computing_structure_solution
;
SIR2014 (Burla <i>et al.</i>, 2015)
;
_computing_structure_refinement
;
SHELXL2014 (Sheldrick, 2015)
;
_computing_molecular_graphics
;
PLATON (Spek,2009) and Mercury (Macrae <i>et al.</i>, 2008)
;
_computing_publication_material
;
SHELXL2014 (Sheldrick, 2015), publCIF (Westrip, 2010) and WinGX
(Farrugia,
2012)
;
loop_
    _atom_site_type_symbol
    _atom_site_label
    _atom_site_fract_x
    _atom_site_fract_y
    _atom_site_fract_z
    _atom_site_U_iso_or_equiv
    _atom_site_adp_type
    _atom_site_calc_flag
    _atom_site_occupancy
    _atom_site_disorder_assembly
    _atom_site_disorder_group
    O O3 0.05338(12) 0.1955(3) 0.65709(16) 0.0967(6) Uani d 1 . .
    O O1 -0.19810(13) 0.3433(3) 0.65369(16) 0.1016(7) Uani d 1 . .
    O O4 0.04152(14) 0.5177(3) 0.6031(2) 0.1233(9) Uani d 1 . .
    C C7 -0.01924(18) 0.1455(4) 0.64140(19) 0.0869(8) Uani d 1 . .
    C C4 -0.15790(19) 0.0068(4) 0.61057(19) 0.0905(8) Uani d 1 . .
    C C6 -0.07476(18) 0.2783(4) 0.6568(2) 0.0904(8) Uani d 1 . .
    H H6 -0.0662 0.4119 0.6776 0.108 Uiso calc 1 . .
    C C11 0.15865(18) 0.3838(4) 0.63538(19) 0.0860(8) Uani d 1 . .
    C C5 -0.14356(18) 0.2044(4) 0.63979(19) 0.0869(8) Uani d 1 . .
    C C9 -0.1001(2) -0.1235(4) 0.5982(2) 0.0974(9) Uani d 1 . .
    H H9 -0.1086 -0.2586 0.5797 0.117 Uiso calc 1 . .
    C C10 0.0789(2) 0.3799(4) 0.6300(2) 0.0907(8) Uani d 1 . .
    C C12 0.1920(2) 0.5629(4) 0.6107(2) 0.0974(9) Uani d 1 . .
    H H12 0.1645 0.6774 0.5935 0.117 Uiso calc 1 . .
    C C14 0.3083(2) 0.4064(5) 0.6350(2) 0.0971(9) Uani d 1 . .
    C C8 -0.0311(2) -0.0549(4) 0.6129(2) 0.0933(8) Uani d 1 . .
    H H8 0.0073 -0.1419 0.6038 0.112 Uiso calc 1 . .
    C C3 -0.2317(2) -0.0532(5) 0.5957(2) 0.1066(10) Uani d 1 . .
    H H3 -0.2432 -0.1866 0.5774 0.128 Uiso calc 1 . .
    O O2 -0.31255(16) 0.4209(5) 0.6509(2) 0.1421(11) Uani d 1 . .
    C C13 0.2657(2) 0.5738(5) 0.6111(2) 0.1024(10) Uani d 1 . .
    H H13 0.2872 0.6965 0.5950 0.123 Uiso calc 1 . .
    C C16 0.20033(19) 0.2163(4) 0.6614(2) 0.0957(9) Uani d 1 . .
    H H16 0.1788 0.0951 0.6794 0.115 Uiso calc 1 . .
    C C15 0.2743(2) 0.2284(5) 0.6607(2) 0.1034(10) Uani d 1 . .
    H H15 0.3018 0.1140 0.6781 0.124 Uiso calc 1 . .
    C C1 -0.2694(2) 0.2881(6) 0.6378(3) 0.1124(10) Uani d 1 . .
    C C2 -0.2839(2) 0.0826(6) 0.6080(3) 0.1137(11) Uani d 1 . .
    H H2 -0.3314 0.0415 0.5968 0.136 Uiso calc 1 . .
    C C17 0.3902(2) 0.4102(6) 0.6331(3) 0.1112(10) Uani d 1 . .
    C C18 0.4185(3) 0.6214(7) 0.6053(4) 0.1529(18) Uani d 1 . .
    H H18A 0.3973 0.6606 0.5423 0.229 Uiso calc 1 . .
    H H18B 0.4062 0.7200 0.6535 0.229 Uiso calc 1 . .
    H H18C 0.4697 0.6157 0.6028 0.229 Uiso calc 1 . .
    C C19 0.4251(3) 0.3551(9) 0.7329(4) 0.170(2) Uani d 1 . .
    H H19A 0.4763 0.3583 0.7302 0.256 Uiso calc 1 . .
    H H19B 0.4107 0.4518 0.7807 0.256 Uiso calc 1 . .
    H H19C 0.4103 0.2205 0.7508 0.256 Uiso calc 1 . .
    C C20 0.4126(3) 0.2572(8) 0.5546(4) 0.166(2) Uani d 1 . .
    H H20A 0.3901 0.2942 0.4920 0.249 Uiso calc 1 . .
    H H20B 0.4638 0.2604 0.5512 0.249 Uiso calc 1 . .
    H H20C 0.3979 0.1219 0.5717 0.249 Uiso calc 1 . .
loop_
    _atom_site_aniso_label
    _atom_site_aniso_U_11
    _atom_site_aniso_U_22
    _atom_site_aniso_U_33
    _atom_site_aniso_U_12
    _atom_site_aniso_U_13
    _atom_site_aniso_U_23
    O3 0.1181(17) 0.0720(10) 0.0991(14) 0.0106(10) -0.0014(11) 0.0063(9)
    O1 0.1168(17) 0.0875(13) 0.0988(14) 0.0074(11) -0.0057(12) -0.0189(10)
    O4 0.129(2) 0.0812(13) 0.160(2) 0.0214(13) 0.0119(16) 0.0276(13)
    C7 0.119(2) 0.0684(13) 0.0726(15) 0.0089(14) -0.0013(14) 0.0037(10)
    C4 0.132(2) 0.0739(14) 0.0647(14) -0.0064(15) 0.0000(14) 0.0019(10)
    C6 0.128(2) 0.0655(13) 0.0764(15) 0.0065(14) -0.0047(14) -0.0088(11)
    C11 0.120(2) 0.0690(13) 0.0681(14) 0.0067(13) -0.0017(14) -0.0029(10)
    C5 0.121(2) 0.0732(13) 0.0660(14) 0.0058(15) -0.0021(13) -0.0042(11)
    C9 0.150(3) 0.0642(13) 0.0779(16) 0.0016(16) 0.0037(17) 0.0010(11)
    C10 0.133(3) 0.0646(13) 0.0730(15) 0.0115(14) -0.0011(15) -0.0031(11)
    C12 0.133(3) 0.0688(14) 0.0890(18) 0.0092(15) -0.0019(17) 0.0035(12)
    C14 0.124(3) 0.0839(17) 0.0813(17) -0.0018(16) -0.0056(16) -0.0001(13)
    C8 0.130(3) 0.0681(14) 0.0815(16) 0.0106(15) 0.0045(16) 0.0028(12)
    C3 0.143(3) 0.0864(18) 0.0893(19) -0.0144(19) 0.0001(19) -0.0027(14)
    O2 0.126(2) 0.149(2) 0.149(2) 0.0183(18) -0.0063(17) -0.0434(19)
    C13 0.132(3) 0.0772(16) 0.097(2) -0.0074(16) 0.0000(18) 0.0070(14)
    C16 0.121(3) 0.0740(15) 0.0915(19) 0.0033(15) 0.0038(16) 0.0098(13)
    C15 0.123(3) 0.0817(17) 0.104(2) 0.0078(16) -0.0040(18) 0.0128(15)
    C1 0.127(3) 0.114(2) 0.095(2) 0.003(2) -0.0028(19) -0.0183(18)
    C2 0.123(3) 0.115(3) 0.102(2) -0.016(2) 0.002(2) -0.0086(19)
    C17 0.115(3) 0.109(2) 0.108(2) -0.0068(19) -0.0027(19) -0.0005(18)
    C18 0.137(4) 0.133(3) 0.185(5) -0.031(3) -0.019(3) 0.017(3)
    C19 0.119(3) 0.246(6) 0.143(4) 0.016(3) -0.012(3) 0.050(4)
    C20 0.140(4) 0.166(4) 0.198(5) -0.026(3) 0.052(4) -0.048(4)
_geom_special_details
;
 All esds (except the esd in the dihedral angle between two l.s. planes)
 are estimated using the full covariance matrix.  The cell esds are taken
 into account individually in the estimation of esds in distances, angles
 and torsion angles; correlations between esds in cell parameters are only
 used when they are defined by crystal symmetry.  An approximate (isotropic)
 treatment of cell esds is used for estimating esds involving l.s. planes.
;
loop_
    _geom_bond_atom_site_label_1
    _geom_bond_atom_site_label_2
    _geom_bond_site_symmetry_2
    _geom_bond_distance
    _geom_bond_publ_flag
    O3 C10 . 1.357(3) ?
    O3 C7 . 1.399(4) ?
    O1 C1 . 1.383(4) ?
    O1 C5 . 1.387(3) ?
    O4 C10 . 1.184(3) ?
    C7 C6 . 1.379(4) ?
    C7 C8 . 1.382(4) ?
    C4 C5 . 1.375(4) ?
    C4 C9 . 1.395(5) ?
    C4 C3 . 1.436(5) ?
    C6 C5 . 1.379(4) ?
    C6 H6 . 0.9300 ?
    C11 C16 . 1.378(4) ?
    C11 C12 . 1.379(4) ?
    C11 C10 . 1.488(5) ?
    C9 C8 . 1.369(5) ?
    C9 H9 . 0.9300 ?
    C12 C13 . 1.380(5) ?
    C12 H12 . 0.9300 ?
    C14 C13 . 1.381(4) ?
    C14 C15 . 1.383(4) ?
    C14 C17 . 1.531(5) ?
    C8 H8 . 0.9300 ?
    C3 C2 . 1.338(5) ?
    C3 H3 . 0.9300 ?
    O2 C1 . 1.206(4) ?
    C13 H13 . 0.9300 ?
    C16 C15 . 1.385(5) ?
    C16 H16 . 0.9300 ?
    C15 H15 . 0.9300 ?
    C1 C2 . 1.426(5) ?
    C2 H2 . 0.9300 ?
    C17 C19 . 1.517(5) ?
    C17 C18 . 1.536(5) ?
    C17 C20 . 1.545(5) ?
    C18 H18A . 0.9600 ?
    C18 H18B . 0.9600 ?
    C18 H18C . 0.9600 ?
    C19 H19A . 0.9600 ?
    C19 H19B . 0.9600 ?
    C19 H19C . 0.9600 ?
    C20 H20A . 0.9600 ?
    C20 H20B . 0.9600 ?
    C20 H20C . 0.9600 ?
loop_
    _geom_angle_atom_site_label_1
    _geom_angle_atom_site_label_2
    _geom_angle_atom_site_label_3
    _geom_angle_site_symmetry_1
    _geom_angle_site_symmetry_3
    _geom_angle
    _geom_angle_publ_flag
    C10 O3 C7 . . 121.3(2) ?
    C1 O1 C5 . . 121.1(3) ?
    C6 C7 C8 . . 122.2(3) ?
    C6 C7 O3 . . 124.1(3) ?
    C8 C7 O3 . . 113.7(3) ?
    C5 C4 C9 . . 118.2(3) ?
    C5 C4 C3 . . 117.8(3) ?
    C9 C4 C3 . . 124.0(3) ?
    C5 C6 C7 . . 117.1(3) ?
    C5 C6 H6 . . 121.5 ?
    C7 C6 H6 . . 121.5 ?
    C16 C11 C12 . . 118.8(3) ?
    C16 C11 C10 . . 123.2(3) ?
    C12 C11 C10 . . 118.0(3) ?
    C4 C5 C6 . . 122.8(3) ?
    C4 C5 O1 . . 121.6(3) ?
    C6 C5 O1 . . 115.6(2) ?
    C8 C9 C4 . . 120.8(3) ?
    C8 C9 H9 . . 119.6 ?
    C4 C9 H9 . . 119.6 ?
    O4 C10 O3 . . 123.5(3) ?
    O4 C10 C11 . . 124.8(3) ?
    O3 C10 C11 . . 111.7(2) ?
    C11 C12 C13 . . 120.6(3) ?
    C11 C12 H12 . . 119.7 ?
    C13 C12 H12 . . 119.7 ?
    C13 C14 C15 . . 117.4(4) ?
    C13 C14 C17 . . 123.0(3) ?
    C15 C14 C17 . . 119.6(3) ?
    C9 C8 C7 . . 119.0(3) ?
    C9 C8 H8 . . 120.5 ?
    C7 C8 H8 . . 120.5 ?
    C2 C3 C4 . . 120.1(3) ?
    C2 C3 H3 . . 119.9 ?
    C4 C3 H3 . . 119.9 ?
    C12 C13 C14 . . 121.4(3) ?
    C12 C13 H13 . . 119.3 ?
    C14 C13 H13 . . 119.3 ?
    C11 C16 C15 . . 120.1(3) ?
    C11 C16 H16 . . 120.0 ?
    C15 C16 H16 . . 120.0 ?
    C14 C15 C16 . . 121.7(3) ?
    C14 C15 H15 . . 119.2 ?
    C16 C15 H15 . . 119.2 ?
    O2 C1 O1 . . 115.8(3) ?
    O2 C1 C2 . . 127.2(4) ?
    O1 C1 C2 . . 117.0(4) ?
    C3 C2 C1 . . 122.3(4) ?
    C3 C2 H2 . . 118.8 ?
    C1 C2 H2 . . 118.8 ?
    C19 C17 C14 . . 110.7(3) ?
    C19 C17 C18 . . 107.5(4) ?
    C14 C17 C18 . . 112.2(3) ?
    C19 C17 C20 . . 110.6(4) ?
    C14 C17 C20 . . 108.4(3) ?
    C18 C17 C20 . . 107.3(4) ?
    C17 C18 H18A . . 109.5 ?
    C17 C18 H18B . . 109.5 ?
    H18A C18 H18B . . 109.5 ?
    C17 C18 H18C . . 109.5 ?
    H18A C18 H18C . . 109.5 ?
    H18B C18 H18C . . 109.5 ?
    C17 C19 H19A . . 109.5 ?
    C17 C19 H19B . . 109.5 ?
    H19A C19 H19B . . 109.5 ?
    C17 C19 H19C . . 109.5 ?
    H19A C19 H19C . . 109.5 ?
    H19B C19 H19C . . 109.5 ?
    C17 C20 H20A . . 109.5 ?
    C17 C20 H20B . . 109.5 ?
    H20A C20 H20B . . 109.5 ?
    C17 C20 H20C . . 109.5 ?
    H20A C20 H20C . . 109.5 ?
    H20B C20 H20C . . 109.5 ?
loop_
    _geom_torsion_atom_site_label_1
    _geom_torsion_atom_site_label_2
    _geom_torsion_atom_site_label_3
    _geom_torsion_atom_site_label_4
    _geom_torsion_site_symmetry_1
    _geom_torsion_site_symmetry_2
    _geom_torsion_site_symmetry_3
    _geom_torsion_site_symmetry_4
    _geom_torsion
    _geom_torsion_publ_flag
    C10 O3 C7 C6 . . . . -41.5(4) ?
    C10 O3 C7 C8 . . . . 141.3(3) ?
    C8 C7 C6 C5 . . . . -1.7(4) ?
    O3 C7 C6 C5 . . . . -178.7(2) ?
    C9 C4 C5 C6 . . . . 0.3(4) ?
    C3 C4 C5 C6 . . . . 179.7(3) ?
    C9 C4 C5 O1 . . . . 180.0(2) ?
    C3 C4 C5 O1 . . . . -0.6(4) ?
    C7 C6 C5 C4 . . . . 1.2(4) ?
    C7 C6 C5 O1 . . . . -178.5(2) ?
    C1 O1 C5 C4 . . . . -0.5(4) ?
    C1 O1 C5 C6 . . . . 179.2(3) ?
    C5 C4 C9 C8 . . . . -1.3(4) ?
    C3 C4 C9 C8 . . . . 179.4(3) ?
    C7 O3 C10 O4 . . . . 9.6(4) ?
    C7 O3 C10 C11 . . . . -168.7(2) ?
    C16 C11 C10 O4 . . . . -175.9(3) ?
    C12 C11 C10 O4 . . . . 2.4(5) ?
    C16 C11 C10 O3 . . . . 2.3(4) ?
    C12 C11 C10 O3 . . . . -179.4(2) ?
    C16 C11 C12 C13 . . . . 0.6(4) ?
    C10 C11 C12 C13 . . . . -177.8(3) ?
    C4 C9 C8 C7 . . . . 0.7(4) ?
    C6 C7 C8 C9 . . . . 0.8(4) ?
    O3 C7 C8 C9 . . . . 178.1(3) ?
    C5 C4 C3 C2 . . . . 1.5(5) ?
    C9 C4 C3 C2 . . . . -179.2(3) ?
    C11 C12 C13 C14 . . . . 0.8(5) ?
    C15 C14 C13 C12 . . . . -1.5(5) ?
    C17 C14 C13 C12 . . . . 177.9(3) ?
    C12 C11 C16 C15 . . . . -1.1(5) ?
    C10 C11 C16 C15 . . . . 177.2(3) ?
    C13 C14 C15 C16 . . . . 0.9(5) ?
    C17 C14 C15 C16 . . . . -178.5(3) ?
    C11 C16 C15 C14 . . . . 0.4(5) ?
    C5 O1 C1 O2 . . . . -179.1(3) ?
    C5 O1 C1 C2 . . . . 0.8(5) ?
    C4 C3 C2 C1 . . . . -1.2(5) ?
    O2 C1 C2 C3 . . . . 180.0(4) ?
    O1 C1 C2 C3 . . . . 0.1(6) ?
    C13 C14 C17 C19 . . . . 122.1(4) ?
    C15 C14 C17 C19 . . . . -58.5(5) ?
    C13 C14 C17 C18 . . . . 1.9(5) ?
    C15 C14 C17 C18 . . . . -178.7(4) ?
    C13 C14 C17 C20 . . . . -116.5(4) ?
    C15 C14 C17 C20 . . . . 62.9(4) ?
loop_
    _geom_hbond_atom_site_label_D
    _geom_hbond_atom_site_label_H
    _geom_hbond_atom_site_label_A
    _geom_hbond_site_symmetry_A
    _geom_hbond_distance_DH
    _geom_hbond_distance_HA
    _geom_hbond_distance_DA
    _geom_hbond_angle_DHA
    C8 H8 O4 1_545 0.93 2.32 3.114(4) 143.5
    C15 H15 O2 2_546 0.93 2.65 3.310(4) 128.1
    C6 H6 O4 . 0.93 2.41 2.813(4) 105.8
    C10 O4 Cg2 2_556 1.184(3) 3.760(3) 3.560(3) 71.23(18)
_shelx_hkl_file
;
  -2   0   0 34421.0 314.657   2
   2   0   0 33390.8 449.729   4
  -3   0   0 13260.8 227.455   2
   3   0   0 13479.6 351.057   4
  -4   0   0 6717.05 178.547   2
   4   0   0 6799.82 289.223   4
   5   0   0 14887.1 485.109   4
  -5   0   0 13743.9 271.904   2
   6   0   0 24645.6 692.864   4
   6   0   0 25153.2 563.026   6
   7   0   0 23141.2 579.477   6
   8   0   0 53919.5 974.335   6
   9   0   0 38957.2 893.607   6
  10   0   0 3229.62 281.082   6
  11   0   0 2433.27 267.038   6
  12   0   0 64.0815 39.7782   6
  13   0   0 840.861 187.492   6
 -13   0   0 944.884 188.050   5
 -14   0   0 87.1761 66.3770   5
  14   0   0 245.499 128.079   6
  15   0   0 281.959 98.5820   6
 -15   0   0 372.412 143.639   5
 -16   0   0 58.5229 30.9143  31
 -17   0   0 221.500 52.7528  31
 -18   0   0 100.786 37.6655  31
 -19   0   0 58.2898 33.5353  31
 -20   0   0 0.88140 16.0357  31
 -21   0   0 16.4267 17.1941  31
 -22   0   0 21.0584 11.8355  31
   0   1   0-6.64810 24.2632   3
   0  -1   0-6.79662 20.4659   1
   1  -1   0 392.477 87.6076   1
   1   1   0 312.703 74.8195   1
   1  -1   0 384.131 67.9893   3
  -1  -1   0 365.519 76.0596   1
  -1   1   0 417.939 68.9589   3
   2  -1   0 2268.67 220.361   1
  -2  -1   0 2272.37 179.384   1
  -2   1   0 2498.78 175.549   3
   2   1   0 2252.03 180.066   1
   2  -1   0 2194.74 163.890   3
   3  -1   0 44915.5 1037.92   1
   3   1   0 44849.6 807.602   1
   3  -1   0 43916.4 797.496   3
   4  -1   0 374.450 106.855   1
   4   1   0 475.088 87.2684   1
   4  -1   0 417.940 86.3662   3
  -4   1   0 483.215 110.821   2
  -5  -1   0 6302.61 313.196   4
   5   1   0 6599.48 344.208   1
   5  -1   0 6429.12 453.541   1
  -5   1   0 6607.83 290.541   5
  -5   1   0 6024.77 371.008   2
   5  -1   0 6893.03 297.276   6
   5  -1   0 6747.29 275.782  11
   6  -1   0 2904.12 324.845   1
   6   1   0 2735.47 195.765   6
  -6   1   0 2686.10 254.825   2
  -6   1   0 2884.58 210.243   5
   6  -1   0 2841.53 202.659  11
   6  -1   0 3001.78 216.333   6
   7   1   0 2417.49 198.297   9
   7  -1   0 2613.27 217.503   6
   7  -1   0 2559.79 210.011  11
  -7   1   0 2427.29 213.109   5
   7   1   0 2685.92 204.261   6
   8  -1   0 51.7292 49.8375   6
   8   1   0 4.28220 26.8823   6
  -8   1   0 33.5252 42.7074   5
   8  -1   0 3.75722 29.1565  11
   9   1   0 857.272 136.344   6
   9  -1   0 919.284 147.692   6
   9  -1   0 841.572 139.298  11
  -9   1   0 800.149 142.560   5
  10   1   0 38.2435 42.8909   6
  10  -1   0 53.0741 55.5292   6
 -10   1   0 57.5228 52.9477   5
 -11   1   0 122.032 67.4070   5
  11   1   0 196.418 86.2923   6
  11  -1   0 174.508 61.6100   6
  12   1   0 760.897 157.984   6
 -12   1   0 754.516 165.335   5
  12  -1   0 749.591 174.055   6
 -13   1   0 21.2160 51.4087   5
  13   1   0 35.7345 31.3575   6
  13  -1   0-12.6829 44.6769   6
  14   1   0 24.8992 62.5447   6
 -14   1   0-31.4203 64.0581   5
  14  -1   0 15.9375 57.9699   6
  15  -1   0 69.2965 68.3192   6
 -15   1   0 49.7772 61.8264   5
 -16  -1   0 455.600 72.6534  31
 -16   1   0 438.506 71.7870  31
 -16  -1   0 618.673 83.2696  24
 -17  -1   0 111.058 37.1509  31
 -17  -1   0 154.516 40.3380  24
 -17   1   0 128.271 38.4391  31
 -18  -1   0-6.92561 20.5251  31
 -18  -1   0 14.0874 18.2624  24
 -18   1   0-12.2170 19.4371  31
 -18   1   0 43.5151 27.0927  29
 -19  -1   0-6.20643 17.7595  31
 -19   1   0-11.0094 19.4345  31
 -20  -1   0 11.7001 21.9832  31
 -20   1   0 0.22311 13.5611  31
 -21   1   0 15.0645 10.6403  31
 -21  -1   0-1.37714 10.9766  31
 -22  -1   0 20.4811 12.9419  31
 -22   1   0-5.16871 10.9268  31
   0   2   0 776.010 161.616   1
   0  -2   0 765.618 162.744   1
   0   2   0 764.439 154.922   3
   1  -2   0 436.457 127.053   1
  -1   2   0 446.024 119.095   1
   1   2   0 368.276 102.040   1
   1   2   0 390.693 97.9736   3
  -1  -2   0 363.929 109.863   1
  -1   2   0 283.538 82.2840   3
  -1  -2   0 431.047 82.6739   7
  -2  -2   0 814.880 109.548   7
  -2  -2   0 938.641 179.908   1
   2   2   0 870.325 170.743   1
   2   2   0 766.000 110.842  10
  -2   2   0 862.787 139.877   3
   3  -2   0 5365.69 254.824  11
   3   2   0 5589.05 290.058  13
  -3  -2   0 5566.61 288.397   7
   3   2   0 5441.71 410.667   1
   3   2   0 5110.44 278.006  10
  -3   2   0 5953.35 378.850   3
  -3   2   0 5580.84 276.474   5
   3  -2   0 5100.76 366.202   3
  -3  -2   0 5438.73 413.399   1
   3  -2   0 5837.93 292.590   6
   4   2   0 1948.81 186.057  13
   4  -2   0 2025.04 165.009  11
   4  -2   0 1877.57 227.379   3
  -4  -2   0 1850.99 172.406   7
  -4   2   0 2018.93 178.110   5
   4   2   0 1800.52 236.307   1
   4  -2   0 1877.61 176.172   6
   4   2   0 1829.39 177.241  10
  -5  -2   0 33.7007 27.6668   7
   5  -2   0 38.1035 37.3071  11
  -5   2   0 14.2304 34.6905   5
   5   2   0 41.0243 40.0937   6
   5   2   0 36.5258 31.8597  13
   5   2   0-11.7870 36.1928  10
   5  -2   0 7.73568 20.5855   6
   6   2   0 13521.0 544.900  13
   6   2   0 13771.7 503.599  10
   6   2   0 13502.2 469.094   6
  -6   2   0 13795.0 518.500   5
   6  -2   0 13549.4 476.795  11
   6  -2   0 13245.7 516.208   6
   7  -2   0 468.053 102.066  11
  -7   2   0 314.210 84.0724   5
   7   2   0 322.101 104.764   9
   7   2   0 451.626 91.7561   6
   7   2   0 424.101 111.750  13
   7  -2   0 345.063 93.0273   6
  -8   2   0 23.8053 36.3585   5
   8   2   0 3.50070 33.0231   6
   8  -2   0 14.1329 35.9729   6
   8  -2   0-40.5892 50.4146  11
   8   2   0 21.1652 34.1679   9
   9  -2   0 110.158 60.9534  11
  -9   2   0 115.436 69.9611   5
   9  -2   0 114.306 47.1162   6
   9   2   0 35.7191 25.7160   9
 -10   2   0 203.256 93.4835   5
  10  -2   0 264.747 95.8345  11
  10  -2   0 301.181 103.833   6
 -11   2   0 542.182 141.353   5
  11  -2   0 709.598 165.861   6
  11  -2   0 515.773 138.143  11
  12  -2   0 75.0923 57.7074   6
 -12   2   0 89.9300 68.5865   5
  13  -2   0 337.015 135.504   6
 -13   2   0 65.1970 58.4236   5
 -14   2   0 1026.98 223.094   5
  14  -2   0 1223.20 245.732   6
  14   2   0 1200.78 250.868  13
 -15  -2   0 1282.68 117.667  31
 -15   2   0 1440.97 133.993  23
 -15  -2   0 1431.89 128.735  24
 -15   2   0 1192.50 96.0782  17
 -16  -2   0 75.0406 32.5884  31
 -16  -2   0 2.04048 29.2117  24
 -17  -2   0 21.6854 21.6835  31
 -17  -2   0-18.4591 25.2208  24
 -18   2   0 6.91526 21.0940  31
 -18  -2   0 10.2338 18.4144  31
 -18  -2   0 38.6368 28.2545  24
 -19   2   0 10.3739 13.8559  29
 -19   2   0 7.96508 13.1636  31
 -19  -2   0 29.6590 20.1398  31
 -19  -2   0 1.40755 15.7651  24
 -20  -2   0 11.9748 18.8579  24
 -20   2   0 0.81165 16.6734  29
 -20  -2   0-0.77942 16.1491  31
 -21  -2   0 6.04098 10.8115  31
 -21  -2   0-11.9188 11.2326  24
 -21   2   0 25.0223 16.8028  29
   0   3   0 32.4471 29.3155  10
   0  -3   0-27.1330 44.3622   6
   0  -3   0-13.2152 37.1346   7
  -1  -3   0 1677.32 178.903   6
   1   3   0 1489.86 183.153  10
  -1   3   0 1358.38 174.535  10
   1  -3   0 1847.83 192.262   6
  -1  -3   0 1580.26 196.504   7
   2   3   0 5645.97 353.254  10
  -2   3   0 5331.88 341.038  10
   2  -3   0 5983.41 350.438   6
  -2  -3   0 5375.99 354.529   7
   3  -3   0 9975.46 464.400   6
   3   3   0 9291.94 458.865  10
   3  -3   0 9385.06 425.621  11
  -3  -3   0 9475.46 467.899   7
  -4  -3   0 322.704 87.7824   7
   4  -3   0 441.698 96.0199  11
   4  -3   0 450.066 108.442   6
   4   3   0 353.607 96.6753  10
   5   3   0 4176.90 325.745  10
   5   3   0 3547.34 336.264   9
  -5  -3   0 3603.37 300.186   7
   5  -3   0 3686.08 303.415   6
   5  -3   0 3648.51 276.633  11
  -6  -3   0 164.798 79.6419   7
   6   3   0 100.540 67.0893  13
   6   3   0 162.758 71.0974  10
   6  -3   0 122.664 68.3558   6
   6  -3   0 72.1051 47.3269  11
   6   3   0 97.3424 80.0474   9
   7  -3   0 2847.38 269.195  11
   7   3   0 3128.24 298.438  10
  -7   3   0 2692.71 278.280   5
   7  -3   0 2513.89 273.123   6
   7   3   0 2668.49 290.320  13
   7   3   0 2751.33 313.622   9
   8  -3   0 897.971 172.026   6
  -8   3   0 901.656 170.496   5
   8   3   0 951.909 202.372   9
   8  -3   0 1055.27 175.692  11
   8   3   0 874.050 179.190  13
   9   3   0 867.196 180.505  13
   9   3   0 894.136 189.258   9
   9  -3   0 974.627 187.255   6
   9  -3   0 829.266 168.466  11
  -9   3   0 759.377 164.522   5
  10   3   0 30.4818 54.7870   9
  10   3   0-58.1639 56.1319  13
  10  -3   0-6.06217 41.9130   6
 -10   3   0-6.16604 52.3352   5
  10  -3   0-26.5407 39.2416  11
 -11   3   0 202.744 96.6836   5
  11  -3   0 74.7987 67.2324   6
  11  -3   0 155.994 80.6113  11
  11   3   0 133.497 95.7300  13
  12  -3   0 1025.09 219.138   6
  12  -3   0 841.384 186.414  11
  12   3   0 931.764 217.715  13
 -12   3   0 918.577 197.642   5
  13  -3   0 153.057 107.395   6
 -13   3   0 287.692 110.947   5
  13   3   0 199.652 107.175  13
 -14   3   0 1449.41 135.864  23
  14   3   0 1571.54 104.316  16
 -14   3   0 1249.32 100.485  17
 -14  -3   0 1579.51 132.445  24
 -15   3   0-10.2902 21.8631  23
 -15  -3   0 40.6181 33.0907  24
 -15   3   0 35.7351 23.3962  17
  15   3   0 54.8637 19.6911  16
 -16   3   0 32.2083 28.6542  23
 -16   3   0-19.1010 21.8847  17
  16   3   0 0.63795 14.7684  16
 -16  -3   0-19.4299 19.9680  24
  17   3   0 6.76898 14.0997  16
 -17   3   0 6.03005 20.3988  23
 -17   3   0-6.45159 16.3191  17
 -17  -3   0 11.0472 19.0190  24
  18   3   0-11.2012 13.9050  16
 -18  -3   0 6.58157 15.1324  24
 -18   3   0-19.6251 18.9239  17
 -19  -3   0 8.39699 12.5045  24
 -19   3   0 4.35719 12.3144  29
 -19   3   0 10.6206 12.4211  17
 -20  -3   0-17.6566 17.1410  24
 -20   3   0-1.09730 13.7001  29
   0  -4   0 872.400 177.018   7
   0   4   0 702.779 159.767   9
   0   4   0 709.794 146.615  10
   1   4   0 473.987 120.479  10
   1   4   0 309.707 111.832   9
  -1  -4   0 303.459 104.536   7
  -1   4   0 516.418 135.123  10
   1  -4   0 438.210 126.536   7
   2   4   0 54.1854 69.9655   9
  -2   4   0 76.7763 64.1290  10
   2   4   0-7.15097 43.2537  10
  -2  -4   0-1.13022 39.4119   7
   3   4   0-3.51806 44.3957  10
  -3  -4   0-7.79873 40.7848   7
   3  -4   0 15.2153 42.4751  11
   3   4   0 12.0402 60.8844   9
  -4  -4   0 1112.74 196.231   7
   4  -4   0 1144.57 181.324  11
   4   4   0 1240.23 203.379  10
   4   4   0 991.513 205.897   9
   5   4   0 10.0206 46.4004   9
   5   4   0 10.0541 55.6644  10
   5  -4   0-30.4643 70.5241   6
  -5  -4   0 75.1038 56.6369   7
   5  -4   0 45.6232 30.1033  11
   6   4   0 52.5513 36.1657   9
   6   4   0 59.9938 65.5904  10
   6  -4   0 162.650 82.6031  11
   6  -4   0 25.1874 32.2001   6
  -6  -4   0 62.3968 43.8048   7
   7  -4   0 38.1503 57.9365   6
   7   4   0 30.5172 64.6371   9
   7   4   0-7.66795 41.8570  10
   7  -4   0 72.7932 72.2454  11
   8  -4   0 45.7394 63.5442   6
   8  -4   0 57.7625 51.7018  11
   8   4   0 106.093 75.2495   9
   9  -4   0 843.086 179.615  11
   9   4   0 691.837 176.423   9
   9  -4   0 485.868 134.625   6
  10  -4   0 1418.89 251.769   6
  10   4   0 1531.94 276.067   9
  10  -4   0 1612.44 256.748  11
  11   4   0 25.5765 55.2379   9
  11  -4   0 49.4495 69.6109   6
 -11   4   0 93.4673 32.9825  17
 -11   4   0 60.1141 36.3600  23
  11   4   0 109.548 30.2604  16
 -11  -4   0 83.6871 36.6820  24
  12   4   0 164.151 36.4271  16
 -12   4   0 101.331 43.5313  23
 -12   4   0 131.120 36.3108  17
 -12  -4   0 122.680 43.4715  24
 -13   4   0 83.1138 42.1891  23
 -13   4   0 71.4634 29.1208  17
 -13  -4   0 61.6651 32.5508  24
  13   4   0 92.1796 31.8599  16
 -14  -4   0 15.6868 15.5101  24
 -14   4   0 2.88129 17.7054  17
  14   4   0 24.9673 23.5801  16
  15   4   0 34.0085 19.8435  16
 -15   4   0 57.5004 34.0815  23
 -15   4   0 72.6606 29.4026  17
 -15  -4   0 48.5103 29.1982  24
  16   4   0 33.1939 24.3306  16
 -16  -4   0 18.3951 22.8163  24
 -16   4   0 6.89331 20.5319  17
 -16   4   0 25.0804 24.7995  23
 -17   4   0 0.64817 17.8824  23
 -17  -4   0 1.94875 19.2644  24
  17   4   0 14.1486 15.7273  16
 -17   4   0 27.1070 16.0206  17
 -18  -4   0-9.51090 14.5829  24
 -18   4   0 42.1352 19.0536  17
 -18  -4   0 14.9172 12.7363  20
 -18   4   0 6.02555 16.5660  29
 -19   4   0-1.43649 9.76279  17
 -19  -4   0-11.1053 10.9478  24
 -19   4   0-1.15788 10.8626  29
   0   5   0 67.4441 72.6878  10
   0  -5   0 14.6115 48.8242   7
   1  -5   0 84.6594 56.2376  11
   1   5   0 31.2267 54.5739  10
   1  -5   0 87.8861 87.2690   7
  -1  -5   0 195.745 108.319   7
   2  -5   0 662.494 160.473  11
   2  -5   0 442.595 164.383   7
  -2  -5   0 456.797 160.063   7
   2   5   0 780.349 171.459  10
   2   5   0 290.692 122.353   9
   3  -5   0 423.382 157.324   7
   3   5   0 389.772 128.951  10
   3   5   0 347.461 150.041   9
  -3  -5   0 464.269 154.410   7
   3  -5   0 533.548 141.789  11
  -4  -5   0 1084.77 221.801   7
   4   5   0 804.043 189.215  10
   4   5   0 733.861 195.988   9
   4  -5   0 716.738 196.996   7
   4  -5   0 1159.79 214.591  11
   5  -5   0 115.682 85.1597   7
   5  -5   0 110.225 99.6417  11
  -5  -5   0 164.302 90.4335   7
   5   5   0 69.0852 58.6452  10
   5   5   0 58.3056 44.1718   9
  -6  -5   0 886.858 208.890   7
   6   5   0 858.477 213.655   9
   6  -5   0 825.136 185.023  11
   7  -5   0 23.5798 20.1580  18
   7  -5   0-2.81507 73.6251  11
  -7  -5   0 30.5178 17.7760  20
  -7   5   0 16.6452 15.8033  30
   7   5   0 84.6866 62.4890   9
  -8  -5   0-4.11914 15.0242  20
  -8   5   0 39.6801 25.7688  30
   8  -5   0 16.0854 17.0991  18
   8   5   0 62.1058 23.7014  16
  -8   5   0 44.8445 22.4245  17
   9  -5   0 75.6858 18.6830  18
  -9   5   0 63.5787 26.9507  30
  -9   5   0 109.758 34.5670  17
   9   5   0 112.629 30.8274  16
 -10   5   0 518.836 64.8908  30
  10  -5   0 741.227 70.6735  18
 -10   5   0 603.174 71.9268  17
  10   5   0 613.123 63.7487  16
 -11   5   0 386.795 71.9420  23
  11  -5   0 496.023 58.7966  18
 -11   5   0 351.178 54.9907  17
  11   5   0 420.526 51.3826  16
 -11   5   0 336.400 52.4995  30
 -12   5   0 101.619 43.9228  17
 -12   5   0 0.58747 18.4938  23
  12   5   0 29.9949 16.3286  16
  12  -5   0 80.2552 27.3201  18
 -13   5   0 27.4211 20.7618  17
  13   5   0 4.62656 12.2515  16
 -13   5   0-3.81119 23.0233  23
 -13  -5   0-8.75818 17.8161  20
 -14   5   0 54.0387 26.3320  17
 -14  -5   0 8.40715 19.2862  20
 -14   5   0 16.3641 28.6376  23
 -15  -5   0 19.9451 17.1270  20
 -15   5   0-10.4604 15.2005  23
 -15  -5   0 2.87379 12.3578  24
 -15   5   0 18.7010 20.3186  17
 -16  -5   0 1.83121 13.0505  24
 -16  -5   0-5.41402 10.3725  20
 -16   5   0 16.2941 12.6620  17
 -16   5   0 15.1616 18.9346  29
 -17  -5   0 19.6787 12.6255  20
 -17   5   0-2.74953 9.96689  17
   0   6   0 450.686 61.6362  30
   0  -6   0 301.394 41.4501  18
  -1   6   0 447.486 62.9208  30
  -1  -6   0 393.572 46.7037  18
   1  -6   0 381.282 47.7465  18
   2  -6   0 690.880 63.0578  18
  -2   6   0 751.060 77.9042  30
  -3   6   0 78.8482 29.2969  30
   3  -6   0 33.3439 22.9936  18
   4  -6   0 20.2624 19.2809  18
  -4   6   0 41.2930 25.1718  30
  -4  -6   0 34.5479 24.0075  20
   5  -6   0 479.538 59.2020  18
  -5  -6   0 408.587 59.5185  20
  -5   6   0 403.474 55.8425  30
  -6  -6   0 273.254 48.6370  20
   6  -6   0 405.734 54.6791  18
  -6   6   0 300.967 48.2574  30
  -7  -6   0 0.84268 15.0608  20
  -7   6   0 9.31751 17.1046  30
   7  -6   0-8.20821 18.1823  18
  -8  -6   0 6.56518 21.6971  20
   8  -6   0 16.9879 19.1210  18
  -8   6   0-9.81016 17.3711  30
   9  -6   0 3.09198 15.9168  18
  -9  -6   0 7.46214 15.3369  20
  -9   6   0 10.6906 18.8870  30
  10  -6   0 93.4899 30.7463  18
 -10   6   0 99.2750 27.6135  30
 -10  -6   0 78.5045 29.0100  20
 -11   6   0 36.8580 23.0773  30
 -11   6   0 45.1898 20.5101  17
 -11  -6   0 30.2631 19.8565  20
  11  -6   0 76.8607 24.8133  18
 -12   6   0 21.5525 18.2271  17
 -12   6   0-5.81339 11.5165  30
  12  -6   0 43.7631 21.9431  18
 -12  -6   0 0.18682 14.3897  20
 -13  -6   0 1.82890 11.8917  20
 -13   6   0 19.7958 15.0857  17
  13  -6   0 10.7352 11.8924  18
 -14   6   0 34.7647 15.4620  17
 -14  -6   0-9.92332 8.35516  20
   0   7   0-6.50672 13.6152  28
   0  -7   0 0.56443 13.1154  18
  -1   7   0 215.350 37.6729  28
  -1   7   0 240.677 40.0800  30
   1   7   0 282.735 42.3379  28
   1  -7   0 243.889 35.4995  18
   2   7   0 124.549 33.6093  28
   2  -7   0 96.8213 25.4695  18
  -2   7   0 93.7026 29.1149  28
  -2   7   0 78.1771 23.2577  30
   3   7   0-1.70245 12.4655  28
  -3   7   0 17.2827 14.2625  28
  -3   7   0 3.45047 13.9187  30
   3  -7   0 16.1954 19.4286  18
   4   7   0 4.37418 10.4969  28
   4  -7   0 27.5635 18.2225  18
  -4   7   0 4.62899 12.0594  28
  -4   7   0-8.34098 13.4451  30
   5  -7   0 75.9711 25.9202  18
  -5   7   0 118.601 27.7424  30
   5   7   0 96.7921 24.0441  28
  -5   7   0 119.795 26.7034  28
   6  -7   0 37.1051 16.4550  18
  -6   7   0-4.30191 10.4954  30
  -6  -7   0 23.6787 13.8678  20
  -7   7   0 36.9943 16.6740  30
   7  -7   0 0.56137 12.5887  18
  -7  -7   0 22.0070 12.7496  20
  -8  -7   0-24.0268 12.9129  20
  -8   7   0 18.4310 14.0361  30
   8  -7   0 14.9616 19.6251  18
  -9  -7   0 30.0708 12.4310  20
   9  -7   0 49.9166 17.8844  18
  -9   7   0 36.4052 15.2686  30
 -22   0   1 1.38457 12.4958  31
 -21   0   1 16.9052 21.5405  31
 -20   0   1 4.29441 13.4926  31
 -19   0   1-8.90749 17.8765  31
 -18   0   1-5.12555 15.0149  31
 -17   0   1-10.3455 22.7642  31
 -16   0   1-4.09642 22.8022  31
  15   0  -1 28.4679 67.9581   6
 -15   0   1-2.54564 72.3080   5
  14   0  -1 13.0523 50.9050   6
 -14   0   1-1.54431 62.2106   5
 -13   0   1-31.6005 39.6866   5
  13   0  -1 35.8323 58.2035   6
 -12   0   1-7.15349 39.8706   5
  12   0  -1-52.8435 51.0232   6
  11   0  -1 94.1607 55.0736   6
  10   0  -1 12.6379 34.2077   6
   9   0  -1 1.52549 47.1927   6
   8   0  -1 31.0649 35.6152   6
   7   0  -1-29.5720 22.8843   6
   7   0  -1 55.7045 63.4199   4
   6   0  -1 6.41751 45.6884   4
   6   0  -1 13.5887 32.5096   6
   5   0  -1 7.59997 27.3283   2
   5   0  -1-8.29659 35.5316   4
   4   0  -1 18.6354 28.8681   4
   4   0  -1 0.70645 16.9965   2
  -4   0   1-7.98510 27.5581   4
   3   0  -1 6.08392 17.3727   2
   3   0  -1 5.64858 23.3548   4
  -3   0   1 19.5502 27.6834   4
   2   0  -1-8.30692 16.7367   2
  -2   0   1 3.87946 14.3551   4
  -1   0   1 1.08649 16.3789   4
  -1   0  -1 1.16752 7.87179   1
  -2   0  -1 4.28903 12.5995   1
   2   0   1-7.23975 10.4264   1
   3   0   1-11.3524 14.9870   1
   4   0   1-8.07589 20.9776   1
   5   0   1 45.3968 32.5758   1
  -5   0  -1-18.1959 18.9952   2
   5   0   1-3.95745 25.7173   4
   6   0   1-24.2614 26.8977   4
   6   0   1 6.99163 24.2118   1
   6   0   1-26.0790 36.4783   6
   7   0   1 21.9118 24.3949   6
  -8   0  -1 18.1547 29.5212   8
   8   0   1 10.0630 26.4561   6
   9   0   1 57.1675 53.7313   6
  -9   0  -1-7.59710 25.5219   8
 -10   0  -1 15.9545 28.4452   8
  10   0   1 19.5778 44.6580   6
  11   0   1-0.18304 52.5314   6
  12   0   1 43.0812 52.7326   6
 -13   0  -1 120.743 85.7814   5
  13   0   1-28.2935 48.5914   6
  14   0   1-43.9405 67.8306   6
 -14   0  -1-2.45971 68.5990   5
 -15   0  -1-1.79194 41.3487   5
  15   0   1-20.0972 72.6350   6
 -16   0  -1-13.9897 19.3289  31
 -17   0  -1-19.2033 24.3339  31
 -18   0  -1 0.42381 21.0684  31
 -19   0  -1 9.23545 15.0881  31
 -20   0  -1-8.34371 19.6626  31
 -21   0  -1 25.9916 20.3268  31
 -22   0  -1-4.17316 12.5206  31
 -22  -1   1 6.75477 13.9066  31
 -22   1   1-9.13967 11.7464  31
 -21  -1   1 31.0243 17.9334  31
 -21   1   1 15.6217 18.4174  31
 -20   1   1 7.27911 13.4978  31
 -20  -1   1-16.0311 13.3034  31
 -19  -1   1 28.9782 25.3495  31
 -19   1   1 31.3868 24.2990  29
 -19   1   1 3.37730 15.2163  31
 -18  -1   1 58.8070 27.5461  31
 -18   1   1 35.7381 23.5813  31
 -18   1   1 14.0026 19.3439  29
 -17   1   1 166.399 39.4670  31
 -17   1   1 58.8017 27.8034  29
 -17  -1   1 124.470 44.8357  31
 -16  -1   1 59.3816 25.9966  31
 -16  -1   1 61.3396 29.6945  24
 -16   1   1 62.2705 28.0525  31
  15   1  -1 1006.94 229.750   6
 -15   1   1 856.474 201.241   5
  15  -1  -1 885.515 227.568   6
  14  -1  -1-2.69791 58.0068   6
  14   1  -1-26.2341 49.2214   6
 -14   1   1 115.759 91.4592   5
  13  -1  -1 167.519 88.0474   6
  13   1  -1 280.213 114.573   6
 -13   1   1 105.928 61.3590   5
  12   1  -1 84.8443 61.6103   6
 -12   1   1 107.518 66.7275   5
  12  -1  -1 50.0754 46.6765   6
  11  -1  -1 403.319 118.105   6
 -11   1   1 293.670 88.7421   5
  11   1  -1 350.128 107.363   6
  10  -1  -1 2025.54 225.939  11
  10   1  -1 2137.23 232.931   6
 -10   1   1 2151.61 244.084   5
  10  -1  -1 1984.92 238.272   6
   9  -1  -1 3.70713 28.0098   6
   9  -1  -1 66.6841 54.3050  11
   9   1  -1 32.8825 23.2150   6
  -9   1   1 68.8953 43.7964   5
  -8   1   1 229.878 63.8937   5
   8   1  -1 243.527 77.2529   6
   8  -1  -1 245.562 77.2177   6
   8  -1  -1 248.817 70.5698  11
   7  -1  -1 1191.47 141.383  11
  -7   1   1 1201.15 145.837   5
   7  -1  -1 1319.87 152.498   6
   7   1  -1 1178.98 147.728   6
  -6  -1   1 7.22739 26.0854   4
  -6   1   1-14.1448 27.8314   2
   6  -1  -1 29.4908 26.2036   6
   6   1  -1 49.8382 39.9442   6
   6  -1  -1-0.63775 21.2233  11
  -6   1   1 25.8634 39.3760   5
  -5  -1   1 9274.15 466.211   4
   5  -1  -1 9334.18 325.972  11
  -5   1   1 9378.80 339.972   5
  -5   1   1 8722.79 438.343   2
   5  -1  -1 9281.72 334.983   6
  -4   1   1 6607.93 372.002   2
   4  -1  -1 6700.59 393.355   3
   3   1  -1 37226.2 882.855   1
   3  -1  -1 37906.5 879.054   3
  -3   1   1 37112.9 865.964   2
   2   1  -1 865.483 129.584   1
  -2   1   1 949.242 131.297   3
  -2   1   1 767.100 126.835   2
   2  -1  -1 874.496 128.153   3
  -1  -1   1 16075.4 552.366   1
  -1   1   1 16136.5 522.387   2
   1  -1  -1 15220.1 513.710   3
   0  -1   1 22429.6 658.266   1
   0  -1  -1 21054.4 614.620   3
   0   1   1 21570.4 577.398   2
   0  -1  -1 21060.5 562.554   1
   1   1   1 113711. 1241.80   2
   1  -1   1 116430. 1514.56   1
  -1  -1  -1 115804. 1190.41   1
  -1   1  -1 116661. 913.051   3
   2   1   1 6165.13 257.480   2
  -2  -1  -1 6438.59 256.908   1
   2  -1   1 6071.96 209.338   3
   2  -1   1 5829.05 354.825   1
   3  -1   1 10975.7 517.479   1
   3   1   1 11336.7 308.923   1
   3  -1   1 11481.9 318.986   3
   3   1   1 11162.8 303.322   2
  -3   1  -1 11982.4 527.613   1
   4  -1   1 19.2229 53.8745   1
   4   1   1 24.1625 13.7103   2
   4   1   1 22.8837 16.9646   1
   4  -1   1 51.3219 30.4358   3
   5  -1   1 4043.28 239.046   6
   5  -1   1 3842.65 344.228   1
  -5   1  -1 4159.37 230.034   5
   5  -1   1 3837.97 224.557  11
   6  -1   1 899.138 180.455   1
   6  -1   1 1030.93 123.412  11
   6   1   1 874.335 116.154   9
  -6   1  -1 822.146 144.534   2
  -6   1  -1 1032.44 124.278   8
  -6   1  -1 1032.91 133.658   5
   6  -1   1 1072.33 135.219   6
   7   1   1 9.59203 27.5782   9
   7   1   1 42.7025 39.9633   6
   7  -1   1 21.0702 33.8511  11
   7  -1   1 36.8444 24.6551   6
   8  -1   1 43073.1 969.616   6
   8  -1   1 43008.7 912.757  11
  -8   1  -1 44368.6 948.171   5
  -8   1  -1 43632.8 907.142   8
   9  -1   1 8148.20 451.219   6
   9   1   1 9382.64 423.956   6
  -9   1  -1 9340.32 479.858   5
 -10   1  -1 642.755 139.894   5
  10   1   1 659.461 122.960   6
  10  -1   1 482.999 115.420   6
  11  -1   1-6.53774 36.3891   6
  11   1   1 8.96779 34.0809   6
 -11   1  -1-5.95316 44.3783   5
  12  -1   1 127.883 91.7041   6
 -12   1  -1 140.888 63.1401   5
 -13   1  -1 817.001 193.990   5
  13  -1   1 760.560 177.014   6
  14  -1   1 701.023 180.328   6
 -14   1  -1 810.221 188.210   5
 -15   1  -1 235.151 108.022   5
  15  -1   1 50.5019 81.7803   6
 -16   1  -1 192.119 48.6304  31
 -16  -1  -1 309.740 60.0941  24
 -16  -1  -1 274.619 56.7722  31
 -17   1  -1 44.4303 29.4894  31
 -17  -1  -1-18.6666 19.8896  24
 -17  -1  -1 39.5788 25.2595  31
 -18  -1  -1 25.8762 17.9065  31
 -18   1  -1 8.00116 14.9375  31
 -19  -1  -1-15.5092 17.5992  31
 -19  -1  -1 7.74858 17.1388  24
 -19   1  -1-42.0459 23.1287  31
 -20  -1  -1-0.92854 15.3072  31
 -20   1  -1 37.5589 22.7796  31
 -21  -1  -1-4.88692 11.8352  31
 -21   1  -1-11.2874 13.9848  31
 -21   2   1 7.95727 13.7362  29
 -21  -2   1 20.8057 14.1464  24
 -21  -2   1 6.20525 13.3233  31
 -20   2   1-5.16399 14.6521  29
 -20  -2   1 8.91502 12.3710  31
 -20  -2   1-0.96861 12.5957  24
 -19  -2   1 34.4247 25.0736  24
 -19  -2   1 35.5645 21.6174  31
 -19   2   1 3.71032 20.9377  29
 -18   2   1 89.1263 33.7326  29
 -18  -2   1 80.7705 31.9852  31
 -18  -2   1 119.343 34.5684  24
 -17  -2   1-9.89403 20.4307  31
 -17   2   1 13.2197 16.1760  17
 -17  -2   1 53.1405 31.0059  24
 -16   2   1 18.2759 15.3625  17
 -16   2   1-40.6813 32.0776  23
 -16  -2   1 33.0756 17.4075  31
 -16  -2   1 18.7172 24.8589  24
 -15   2   1 340.697 55.1134  17
 -15  -2   1 434.058 69.1453  31
 -15  -2   1 423.445 77.9172  24
 -15   2   1 449.982 77.0527  23
  14  -2  -1 1684.13 300.063   6
 -14   2   1 1203.04 239.269   5
  13  -2  -1 755.081 191.614   6
 -13   2   1 596.745 164.891   5
  12  -2  -1 1660.93 263.206   6
 -12   2   1 1625.03 253.188   5
  12  -2  -1 1619.35 247.879  11
  12   2  -1 1822.92 249.008   6
 -11   2   1 13.2426 38.2942   5
  11   2  -1 50.0428 50.1416   6
  11  -2  -1-42.0119 58.9088   6
  11  -2  -1 1.68344 49.2795  11
  10   2  -1 3414.15 307.621   6
  10  -2  -1 3464.25 321.892  11
  10  -2  -1 3035.83 312.201   6
 -10   2   1 3121.02 313.734   5
   9   2  -1 13.3269 39.1935   9
   9  -2  -1-12.8909 40.1113  11
   9   2  -1 20.0938 28.7121   6
  -9   2   1-51.9390 45.9063   5
   9  -2  -1-7.20536 38.0887   6
   8  -2  -1 6714.38 408.138   6
  -8   2   1 6926.66 417.368   5
   8   2  -1 7244.35 403.682   6
   8  -2  -1 7382.92 411.965  11
   7   2  -1 1230.05 165.183   6
   7   2  -1 1315.56 172.771  10
   7  -2  -1 1384.20 165.536  11
  -7   2   1 1383.12 177.364   5
   7  -2  -1 1160.98 158.044   6
   6  -2  -1 2779.41 221.712  11
   6   2  -1 2476.51 221.983   6
   6   2  -1 2697.43 235.325  13
   6  -2  -1 2586.62 222.754   6
   6   2  -1 2473.13 227.211  10
  -6   2   1 2543.18 227.298   5
   5  -2  -1 4346.66 257.717  11
   5  -2  -1 4196.74 264.605   6
  -5  -2   1 4354.69 272.445   7
   5   2  -1 4151.04 274.630  13
   5   2  -1 4157.30 272.042  10
   5   2  -1 4036.89 273.237   6
  -5   2   1 4150.89 270.098   5
   4  -2  -1 12401.3 417.502  11
   4   2  -1 12196.5 677.048   1
   4   2  -1 12944.5 467.889  10
   4  -2  -1 13051.3 438.800   6
   4   2  -1 12822.6 453.581  13
  -4   2   1 12383.9 436.090   5
   4  -2  -1 11461.2 617.877   3
  -4  -2   1 12531.8 437.531   7
  -3  -2   1 2595.63 192.683   7
   3   2  -1 2669.86 316.483   1
   3   2  -1 2578.21 191.364  13
   3   2  -1 2637.81 208.539  10
  -3  -2   1 2922.02 211.347   6
   3  -2  -1 2612.68 294.881   3
  -3   2   1 2965.77 301.358   3
  -2   2   1 55.7299 45.1463   3
  -2  -2   1 115.951 38.0359   7
  -2   2   1 163.722 60.5618  12
   2   2  -1 153.458 67.0458   1
   2  -2  -1 61.2417 60.4616   3
  -2  -2   1 42.9623 45.6880   1
   2   2  -1 76.3595 47.5776  10
   1   2  -1 7616.51 344.193  10
  -1   2   1 8108.43 497.054   3
  -1  -2   1 7889.45 539.826   1
   1  -2  -1 8249.33 533.054   1
  -1   2   1 8477.28 356.143  12
   1   2  -1 8121.73 544.264   1
   0   2   1 14001.5 684.733   3
   0   2  -1 13299.3 582.599   3
   0   2   1 13805.7 438.051  12
   0  -2   1 13108.8 707.354   1
   0   2  -1 13171.9 462.132   8
   0   2   1 13478.4 674.661   2
   0  -2  -1 12621.2 637.155   1
  -1  -2  -1 18895.0 745.148   1
  -1  -2  -1 17752.6 525.901   7
   1   2   1 19116.3 555.819   9
  -1   2  -1 19674.7 555.412   8
   1   2   1 18935.6 746.693   2
  -1   2  -1 18171.6 614.206   3
  -2   2  -1 7229.91 341.790   8
   2   2   1 7643.32 321.458  10
   2  -2   1 7765.22 342.544   6
  -2  -2  -1 7956.84 349.855   7
  -2  -2  -1 7274.28 456.419   1
   2   2   1 7556.41 378.580   9
  -2   2  -1 7631.02 373.976   3
   2   2   1 7783.30 457.484   2
   3  -2   1 436.488 87.9185   6
   3   2   1 420.183 85.9856  13
   3   2   1 352.548 100.755   1
  -3   2  -1 439.564 87.8483   8
  -3   2  -1 386.897 76.6601   5
  -3  -2  -1 381.707 79.3532   7
   3   2   1 401.948 78.8749  10
  -3  -2  -1 350.386 86.7144   1
   3   2   1 408.212 94.5414   9
   3  -2   1 516.563 80.4554  11
   3   2   1 403.195 101.250   2
   4  -2   1 3153.30 199.871  11
   4   2   1 3438.03 252.405  13
  -4  -2  -1 3402.43 243.997   7
  -4   2  -1 3082.36 225.139   5
   4   2   1 3335.90 228.842  10
   4   2   1 3133.81 251.825   9
   4  -2   1 3195.55 238.899   6
  -4   2  -1 3632.15 252.174   8
   5   2   1 19525.3 660.977   9
  -5  -2  -1 21803.8 630.051   7
  -5   2  -1 21376.7 632.664   8
   5   2   1 21188.0 654.537  13
  -5   2  -1 21498.8 605.964   5
   5  -2   1 21959.7 565.246  11
   5  -2   1 20387.0 630.447   6
   5   2   1 21952.9 615.435  10
  -6   2  -1 4470.11 299.904   8
   6   2   1 4431.74 317.380   9
   6  -2   1 4182.49 303.158   6
  -6   2  -1 4509.40 295.785   5
   6  -2   1 4393.79 270.157  11
   6   2   1 4213.59 311.359  13
  -7   2  -1 1973.21 216.191   5
   7   2   1 2094.45 233.936  13
   7  -2   1 1924.10 193.765  11
   7  -2   1 1959.68 220.663   6
   7   2   1 2033.38 223.717   9
   8  -2   1 47.3689 54.8566   6
   8   2   1-2.24277 37.4356  13
   8   2   1-3.53707 24.5665   9
   8  -2   1-9.14777 28.1857  11
  -8   2  -1-23.4100 36.3905   5
   9  -2   1 4394.59 336.327  11
  -9   2  -1 3972.66 340.632   5
   9  -2   1 4188.01 357.962   6
   9   2   1 4152.37 333.655   9
  10  -2   1 884.712 174.563   6
  10  -2   1 648.315 145.639  11
 -10   2  -1 901.711 174.310   5
  11  -2   1 28.7034 35.5515   6
 -11   2  -1 79.6101 70.8461   5
 -12   2  -1 4.46639 50.0461   5
  12  -2   1 30.1611 37.7254   6
 -13   2  -1 1196.88 238.947   5
  13   2   1 898.427 219.673  13
  13  -2   1 1044.82 220.633   6
  14   2   1 462.487 186.847  13
 -14   2  -1 527.754 165.604   5
  14  -2   1 614.120 179.697   6
 -15   2  -1 12.1437 30.0116  23
 -15  -2  -1 71.5621 36.3447  24
 -15   2  -1 29.7604 29.9497  31
  16   2   1 158.546 33.8863  16
 -16   2  -1 87.2281 41.0074  23
 -16  -2  -1 128.087 39.6388  31
 -16  -2  -1 98.8300 37.6666  24
 -16   2  -1 74.7290 31.2271  31
 -17  -2  -1 21.4372 21.7617  24
 -17  -2  -1 79.6970 36.7701  31
 -17   2  -1 129.136 41.7518  31
 -18  -2  -1-9.14635 20.1215  24
 -18  -2  -1-12.7368 21.4263  31
 -18   2  -1-2.51384 22.3984  31
 -19  -2  -1-9.42228 15.5254  24
 -19   2  -1 38.3823 19.8622  31
 -19   2  -1 29.3918 16.8178  29
 -19  -2  -1 14.3677 17.7646  31
 -20  -2  -1-9.74738 14.1261  31
 -20   2  -1 43.0898 23.9296  29
 -20   2  -1 0.68661 11.7397  31
 -20  -2  -1 29.7997 19.7797  24
 -21  -2  -1-3.06682 10.5820  24
 -21   2  -1 12.7780 16.7641  31
 -20   3   1 17.4057 14.6021  22
 -20   3   1 13.0134 19.3606  29
 -20  -3   1 7.02306 11.9998  24
 -19  -3   1 9.11446 17.5365  24
 -19   3   1-2.15325 12.2821  17
 -19   3   1 0.57418 18.9948  29
  18   3  -1 31.1761 17.0933  16
 -18  -3   1 19.3675 23.4251  24
 -18   3   1 10.0166 25.0732  29
 -18   3   1 24.5574 20.1903  17
 -17   3   1-14.2468 18.9650  23
 -17   3   1 15.1991 15.4433  17
 -17  -3   1 53.1628 31.3750  24
  17   3  -1 82.0693 24.3043  16
 -16   3   1 29.7503 21.8487  17
 -16  -3   1-16.0950 15.5652  24
 -16   3   1-13.4095 21.7130  23
  16   3  -1-3.07149 15.5813  16
 -15  -3   1 290.232 61.9941  24
 -15   3   1 232.453 60.7455  23
 -15   3   1 254.253 48.4944  17
  15   3  -1 359.108 51.0773  16
  14   3  -1 971.900 80.7953  16
 -14   3   1 746.259 103.339  23
 -14   3   1 792.845 83.3066  17
 -14  -3   1 849.820 108.278  24
  13   3  -1 692.001 214.761  13
  13  -3  -1 964.129 240.965   6
 -13   3   1 719.759 187.964   5
  13  -3  -1 673.451 178.462  11
 -12   3   1 49.4735 70.6949   5
  12  -3  -1 255.358 118.869   6
  12  -3  -1 182.099 90.5289  11
  12   3  -1 110.206 77.5368  13
  11  -3  -1 41.6923 65.2386  11
  11   3  -1 51.2096 35.3373  13
 -11   3   1-37.7040 54.4593   5
  11  -3  -1 26.2982 36.9661   6
  10  -3  -1 695.245 164.845   6
 -10   3   1 719.413 169.353   5
  10   3  -1 625.575 169.341   9
  10  -3  -1 608.228 149.555  11
  10   3  -1 798.561 177.528  13
  -9   3   1 30.7931 55.6930   5
   9  -3  -1 7.07331 45.8503   6
   9   3  -1-124.157 73.8063   9
   9  -3  -1 1.02765 31.4534  11
   9   3  -1 9.50800 57.2768  13
   8  -3  -1 8.15230 36.7898  11
  -8   3   1-84.0466 57.9112   5
   8  -3  -1-7.35937 26.4700   6
   8   3  -1-107.187 60.6705  10
   8   3  -1 73.2887 76.9728   9
   8   3  -1 0.21722 37.5036  13
   7   3  -1 2231.46 256.688  13
   7  -3  -1 2343.77 245.233  11
   7   3  -1 2334.06 256.413  10
   7  -3  -1 1935.96 231.353   6
   6   3  -1 9091.44 465.853   6
   6  -3  -1 8763.76 468.685   6
   6  -3  -1 8841.14 456.073  11
   6   3  -1 9371.18 501.230  10
   6   3  -1 8632.49 485.190  13
  -6  -3   1 8928.23 475.969   7
   5   3  -1 2018.58 231.766  10
   5  -3  -1 1869.68 208.018   6
   5  -3  -1 1721.53 194.128  11
   5   3  -1 1774.80 201.590   6
  -5  -3   1 1852.60 209.170   7
  -4  -3   1 2835.54 253.421   7
   4  -3  -1 2903.42 252.629   6
   4   3  -1 3024.18 276.470  10
   4  -3  -1 2814.76 247.004  11
  -3  -3   1 47.3825 34.6937   6
  -3  -3   1 35.9498 26.0434   7
   3   3  -1 82.5469 65.3697  10
   3  -3  -1 68.1443 44.3452   6
  -2  -3   1 17475.8 609.334   6
   2   3  -1 16312.5 622.727  10
  -2   3   1 16657.2 566.121  10
  -2  -3   1 16035.1 596.104   7
  -1  -3   1 20170.9 648.492   6
  -1   3   1 18656.5 602.060  10
  -1  -3   1 18071.3 635.397   7
  -1   3   1 17594.0 592.259   9
   1   3  -1 17980.6 650.643  10
   0  -3  -1 88.4055 67.7891   7
   0  -3   1 61.8511 46.4445   7
   0  -3   1 84.7222 54.2203   6
   0   3  -1 90.5987 47.6788  10
   0   3   1 52.4270 51.9457   9
   0   3   1 84.4767 49.2399  10
   1  -3   1 59.5152 37.7543   6
   1   3   1 59.7691 45.6225   9
   1   3   1 22.0948 38.0885  10
  -1  -3  -1 26.9252 52.3677   7
  -2  -3  -1 158.271 72.3654   7
   2   3   1 171.021 64.4454  10
   2  -3   1 105.536 50.6517   6
   2   3   1 121.595 75.1621   9
   3   3   1 13190.1 595.126   9
   3   3   1 14371.2 557.920  10
  -3  -3  -1 13372.0 566.216   7
   3  -3   1 14098.5 579.415   6
   3  -3   1 13450.1 491.424  11
  -3   3  -1 14664.9 619.904   8
   4  -3   1 322.276 85.7670   6
  -4  -3  -1 307.567 90.7716   7
   4  -3   1 278.152 77.0119  11
   4   3   1 288.453 95.6977   9
  -4   3  -1 419.507 107.055   8
   4   3   1 279.678 89.7517  10
   5   3   1 6207.42 393.551  10
   5   3   1 6026.02 436.370   9
   5  -3   1 5911.72 344.960  11
  -5   3  -1 6027.41 411.464   8
   5  -3   1 5260.65 374.106   6
  -5  -3  -1 6083.72 393.284   7
   6  -3   1 6002.31 416.903   6
  -6  -3  -1 6500.26 420.592   7
   6   3   1 5819.83 420.250  13
   6   3   1 6556.60 456.666   9
   6  -3   1 6164.70 370.209  11
   7  -3   1 3025.82 275.812  11
   7   3   1 3374.58 337.806   9
   7  -3   1 3029.95 306.497   6
   7   3   1 3315.38 334.526  13
  -7   3  -1 2804.73 284.128   5
  -8   3  -1 51.5078 42.2069   5
   8   3   1 68.3075 65.6099   9
   8  -3   1 2.73012 57.5548   6
   8  -3   1-19.6715 34.8208  11
   8   3   1 42.4277 38.3363  13
   9   3   1 17.7150 65.7156  13
   9  -3   1-1.60694 33.8670  11
   9   3   1 34.2486 52.1463   9
   9  -3   1-2.24345 29.4817   6
  -9   3  -1 37.9319 39.5090   5
  10  -3   1 123.686 95.1123   6
  10   3   1 91.2591 59.7506  13
  10  -3   1 113.788 78.3505  11
 -10   3  -1 11.5501 37.5625   5
  10   3   1 18.6768 48.9994   9
  11   3   1 180.724 90.3375  13
  11  -3   1 123.236 71.9099  11
 -11   3  -1 190.976 72.0553   5
  11  -3   1 298.561 107.590   6
  12  -3   1 1243.94 245.150   6
  12   3   1 1079.39 237.394  13
  12  -3   1 1013.57 200.399  11
 -12   3  -1 847.916 195.021   5
  13   3   1 44.8765 22.1816  16
 -13   3  -1-97.6796 57.0776   5
  13  -3   1-16.8633 55.8421   6
 -13   3  -1 22.3242 18.9341  17
  13   3   1 14.1050 41.3402  13
 -13  -3  -1-19.1334 23.3498  24
 -14   3  -1 197.242 43.3157  17
 -14   3  -1 164.450 56.4024  23
 -14  -3  -1 190.059 48.5928  24
  14   3   1 259.705 44.0695  16
 -15   3  -1 76.4721 23.9594  17
  15   3   1 100.763 27.1019  16
 -15   3  -1 72.2901 44.8588  23
 -15  -3  -1 138.496 44.9187  24
  16   3   1 5.54256 14.9821  16
 -16   3  -1-9.68034 25.7461  23
 -16   3  -1 12.8855 17.8211  17
 -16  -3  -1-12.1781 25.8189  24
  17   3   1 15.5203 15.8505  16
 -17   3  -1 20.1926 32.8047  23
 -17   3  -1-3.67395 13.2754  17
 -17  -3  -1 26.0629 21.4814  24
 -18   3  -1 27.8511 13.4745  17
 -18  -3  -1 16.9367 18.2381  24
 -18   3  -1-18.2498 20.3662  23
  18   3   1 31.8580 16.1130  16
 -19  -3  -1 5.53608 17.3860  24
  19   3   1 0.26351 11.7281  16
 -19   3  -1 18.9675 22.2740  23
 -19   3  -1-10.5376 11.6962  29
 -20  -3  -1-2.11418 10.2670  24
 -20   3  -1 29.3808 17.1283  29
 -19   4   1 10.9956 10.5233  22
 -19   4   1-4.21458 10.3379  17
 -19   4   1 13.1373 13.0187  29
 -19  -4   1-2.97964 11.0474  24
 -18   4   1 14.7240 15.8546  29
 -18   4   1-23.3838 13.0895  17
 -18  -4   1 13.6155 16.6603  24
 -17  -4   1 2.32063 17.2762  20
 -17   4   1-6.73364 12.6494  17
 -17   4   1 5.43472 15.9590  29
 -17  -4   1 45.9198 23.7335  24
 -16   4   1 33.6133 21.3684  17
  16   4  -1 35.2983 22.4497  16
 -16   4   1 14.9375 26.7017  23
 -16  -4   1 20.6589 19.9585  24
 -15  -4   1 23.2473 19.2763  24
 -15   4   1-17.4119 25.3221  23
  15   4  -1 65.9070 23.6292  16
 -15   4   1 56.7870 30.8654  17
  14   4  -1 14.9928 19.4983  16
 -14   4   1-9.64012 27.1439  23
 -14  -4   1 10.2151 20.6874  24
 -14   4   1 19.6898 19.9653  17
 -13   4   1 308.919 54.1695  17
 -13  -4   1 397.526 71.4612  24
  13   4  -1 418.526 56.9174  16
 -13   4   1 324.969 70.0151  23
  12   4  -1 1.88013 19.0059  16
 -12   4   1 30.3952 39.0258  23
 -12   4   1 25.7410 19.2843  17
 -12  -4   1 52.3417 31.4962  24
 -11   4   1 819.040 83.1228  17
 -11   4   1 827.867 104.541  23
  11  -4  -1 638.746 161.781   6
  11   4  -1 811.371 73.2411  16
 -11  -4   1 787.403 93.7870  24
  11   4  -1 782.120 196.606   9
  10  -4  -1 105.066 87.2584   6
  10  -4  -1 550.266 165.103  11
  10   4  -1 439.140 164.499   9
   9   4  -1 551.851 162.816   9
   9  -4  -1 432.139 144.869  11
   8   4  -1 23.1320 74.5635   9
   8  -4  -1-16.8090 57.2099  11
   8   4  -1-19.0838 43.2814  10
   7   4  -1 345.902 121.219  10
   7   4  -1 241.160 107.152   9
   7  -4  -1 318.645 102.745  11
  -6  -4   1 401.874 119.145   7
   6  -4  -1 675.222 154.807  11
   6   4  -1 621.633 146.500  10
   6   4  -1 467.696 160.070   9
   5   4  -1-15.0973 38.8727   9
   5  -4  -1 35.9526 31.7153  11
   5   4  -1 55.9647 50.9212  10
  -5  -4   1 0.21688 32.2576   7
   4  -4  -1 429.284 109.686  11
  -4  -4   1 409.378 120.886   7
   4   4  -1 391.359 119.787  10
  -3  -4   1 1218.39 199.751   7
   3   4  -1 1094.85 188.282  10
   3  -4  -1 1383.41 206.572  11
  -2  -4   1 1806.69 245.538   7
   2  -4  -1 1699.02 253.571   7
   2   4  -1 1680.77 242.540  10
   1   4  -1 557.538 142.813  10
  -1  -4   1 527.870 130.632   7
   1  -4  -1 462.724 137.914   7
   0  -4  -1 1840.46 259.507   7
   0   4  -1 1695.50 240.067  10
   0   4   1 1854.00 234.059  10
   0   4   1 1901.50 252.464   9
   0  -4   1 1946.22 259.338   7
   1   4   1 929.087 186.747   9
   1  -4   1 988.169 178.507   6
   1  -4   1 728.269 163.010   7
   1   4   1 755.574 149.063  10
  -1   4  -1 824.162 172.122  10
  -1  -4  -1 841.898 174.398   7
   2  -4   1 365.549 102.323   6
  -2  -4  -1 327.848 104.884   7
   2  -4   1 395.304 97.8598  11
   2   4   1 280.923 101.027  10
  -2   4  -1 396.400 119.473  10
   2   4   1 241.544 85.9931   9
   3   4   1 1503.44 236.445   9
  -3   4  -1 1357.94 222.210  10
   3  -4   1 1239.76 203.665   6
   3  -4   1 1381.42 192.846  11
  -3  -4  -1 1260.06 216.659   7
   3   4   1 1286.44 200.004  10
   4  -4   1-24.2361 45.1737  11
   4   4   1 46.4391 70.5895  10
  -4  -4  -1 40.6242 58.2297   7
   4  -4   1 1.81282 42.6577   6
   4   4   1-2.05999 53.6983   9
   5   4   1-14.5478 39.4485   9
   5  -4   1 16.2763 50.2015  11
   5  -4   1 71.8601 69.0661   6
   5   4   1 81.4088 76.7051  10
  -5  -4  -1 66.8203 62.1562   7
   6   4   1 213.379 96.2795   9
   6  -4   1 201.324 90.1704   6
   6  -4   1 221.273 86.9402  11
  -6  -4  -1 272.857 87.3774   7
   7   4   1-66.5625 60.5020   9
   7  -4   1-7.11531 63.9526  11
   7  -4   1 59.1554 68.2797   6
   8  -4   1 7.69612 33.3693  11
   8  -4   1 29.6671 33.8162   6
   8   4   1 20.1108 44.4098   9
   9   4   1 397.210 136.194   9
   9  -4   1 464.469 141.712  11
   9  -4   1 412.563 143.895   6
  10  -4   1 1095.26 231.116   6
  10  -4   1 1025.79 212.843  11
  10   4   1 914.651 215.768   9
  11   4   1 702.325 192.405   9
  11  -4   1 919.542 74.8045  18
 -11   4  -1 800.294 109.860  23
  11   4   1 811.501 74.8554  16
 -11   4  -1 821.453 84.7423  17
 -12   4  -1 87.4498 54.9144  23
 -12  -4  -1 103.256 37.4357  24
  12   4   1 87.4978 26.4604  16
  12  -4   1 38.6613 21.5520  18
 -12   4  -1 110.644 35.8510  17
  13   4   1 72.8630 28.5594  16
 -13   4  -1 86.3148 44.1533  23
 -13   4  -1 60.7450 26.2642  17
 -13  -4  -1 29.4791 24.1599  24
 -14   4  -1 50.6552 36.9313  23
  14   4   1 89.1877 28.1713  16
 -14   4  -1 26.9026 22.2096  17
 -14  -4  -1 82.4885 33.1680  24
 -15  -4  -1 25.8892 17.1137  24
 -15   4  -1 41.8719 38.6912  23
 -15   4  -1 32.7687 16.1101  17
  15   4   1 83.3030 26.5513  16
 -16  -4  -1-4.90142 14.3675  24
 -16   4  -1-8.61983 19.5216  23
 -16   4  -1 41.4261 19.3822  17
  16   4   1 13.3477 13.7032  16
 -17   4  -1 0.61585 17.7235  17
 -17   4  -1 5.87666 18.4340  23
  17   4   1 21.1640 18.4581  16
 -17  -4  -1 4.48197 12.6112  24
  18   4   1-7.52713 11.9777  16
 -18  -4  -1 0.64432 15.3677  24
 -18   4  -1-18.0424 20.3760  23
 -18   4  -1 25.5284 16.9914  17
 -19  -4  -1 25.7025 16.3569  24
 -19   4  -1 7.86795 13.6902  29
 -17   5   1 21.0008 15.8256  17
 -17   5   1 4.17170 10.5311  22
 -16   5   1 43.9977 18.9387  17
 -16  -5   1 14.0713 12.1391  20
 -16  -5   1 33.1026 17.4355  24
 -16   5   1 41.1631 21.5041  29
 -15  -5   1-3.53032 15.3566  20
 -15  -5   1 34.1543 19.7885  24
 -15   5   1 11.7135 13.2004  17
 -14   5   1-0.45129 13.2887  17
 -14  -5   1-2.71041 12.9519  20
 -13   5   1-1.59984 22.1917  23
 -13  -5   1 19.9614 15.1802  20
 -13   5   1 53.5929 25.7189  17
 -12  -5   1 167.335 39.4667  20
 -12   5   1 99.9809 43.6368  23
 -12   5   1 122.333 35.1270  17
 -11  -5   1 2.98435 15.3480  20
 -11   5   1-0.18236 12.9422  30
 -11   5   1 18.0181 14.6799  17
 -11   5   1-33.1705 31.8387  23
  11  -5  -1 28.4345 16.2098  18
 -10  -5   1 494.126 67.0530  20
  10   5  -1 516.941 58.4415  16
 -10   5   1 497.020 62.8513  17
 -10   5   1 479.559 65.1907  30
  10  -5  -1 692.386 69.8396  18
  -9   5   1 786.110 79.1833  30
   9   5  -1 858.972 72.4396  16
  -9  -5   1 843.554 88.3314  20
  -9   5   1 840.761 83.7269  17
  -8  -5   1 133.597 36.8307  20
   8   5  -1 153.515 29.2710  16
   8  -5  -1 228.691 39.9354  18
  -8   5   1 147.399 37.6584  30
   7  -5  -1 14.9603 19.0942  18
  -7  -5   1 29.4193 19.4833  20
  -7   5   1 29.4059 22.3304  30
   6   5  -1 675.011 195.166   9
   6   5  -1 785.282 183.528  10
  -6  -5   1 719.760 183.219   7
   6  -5  -1 825.265 190.051  11
  -5  -5   1 1657.08 274.401   7
   5  -5  -1 2152.42 298.667  11
   5  -5  -1 1444.49 282.811   7
   5   5  -1 1338.30 278.043   9
   5   5  -1 1638.71 271.738  10
   4   5  -1 98.4104 82.6003  10
  -4  -5   1 13.8051 52.8224   7
   4  -5  -1 78.3396 104.309   7
   4  -5  -1 36.4589 70.8968  11
   4   5  -1 5.37941 40.8083   9
   3   5  -1 340.869 133.170  10
  -3  -5   1 305.410 127.981   7
   3  -5  -1 239.757 97.8926  11
   3   5  -1 258.005 117.872   9
   3  -5  -1 279.068 131.958   7
   2  -5  -1 38.9895 49.1251   7
   2   5  -1 90.0313 40.3535  10
   2   5  -1 121.223 94.4648   9
  -2  -5   1 79.4918 52.5412   7
   2  -5  -1 124.182 60.2073  11
  -1  -5   1 1680.72 283.962   7
   1  -5  -1 1517.56 277.492   7
   1   5  -1 1601.81 255.397  10
   0   5  -1 1346.12 241.044  10
   0  -5  -1 1277.49 259.967   7
   0  -5   1 1349.98 255.789   7
   1  -5   1 2243.04 326.756   7
  -1  -5  -1 2381.47 342.674   7
  -1   5  -1 2596.66 340.483  10
   2   5   1 1075.17 233.450   9
   2  -5   1 1114.64 233.264   7
  -2  -5  -1 1105.14 231.898   7
   2   5   1 1276.00 225.544  10
   3   5   1 619.565 158.058  10
  -3  -5  -1 845.209 206.466   7
   3   5   1 769.562 196.771   9
   3  -5   1 409.716 138.479   7
   4  -5   1 1086.33 232.957   7
  -4  -5  -1 1291.01 249.094   7
   4   5   1 1556.01 247.720  10
   4   5   1 1284.91 259.967   9
   5   5   1 860.287 227.794   9
  -5  -5  -1 1094.32 233.836   7
  -6  -5  -1 13.4002 56.5358   7
   6   5   1-16.6817 72.4223   9
  -7   5  -1 306.421 51.7720  17
   7  -5   1 266.808 44.5723  18
  -7   5  -1 249.628 48.2175  30
  -8   5  -1 11.1410 15.1283  30
  -8   5  -1 17.1708 15.0566  17
   8  -5   1-16.9307 17.4016  18
  -9   5  -1 143.228 38.9794  17
  -9   5  -1 104.485 33.5919  30
   9  -5   1 105.472 34.8194  18
   9   5   1 148.086 30.8616  16
 -10   5  -1 77.7549 40.7705  23
 -10   5  -1 145.608 37.7253  17
 -10   5  -1 125.640 36.1266  30
  10  -5   1 124.773 35.3672  18
  10   5   1 130.947 28.9609  16
 -11   5  -1 49.9142 26.8244  17
 -11   5  -1 13.5482 26.7576  23
  11   5   1-1.29303 16.0013  16
  11  -5   1 27.6853 21.6998  18
  12   5   1 31.3586 18.6870  16
 -12   5  -1-10.1395 21.6613  23
 -12   5  -1 15.9269 16.9465  17
  12  -5   1 49.1805 23.0722  18
  13  -5   1 152.530 32.5703  18
 -13   5  -1 134.027 44.8393  23
 -13   5  -1 124.953 32.9344  17
  13   5   1 126.928 29.4050  16
  14   5   1 84.3400 23.1947  16
 -14   5  -1 48.7598 27.5089  23
  14  -5   1 99.4555 24.1833  18
 -14   5  -1 98.9364 31.6192  17
 -15   5  -1 2.52831 15.6307  17
 -15   5  -1 7.55905 19.6195  23
  15   5   1 25.6530 15.4622  16
 -15  -5  -1 31.2981 19.3985  20
 -16  -5  -1 3.86345 12.6664  20
 -16   5  -1 7.59585 18.4011  17
 -17   5  -1-8.66486 9.78405  17
 -17  -5  -1 30.9681 12.7615  20
 -14  -6   1 25.0892 14.9441  20
 -14   6   1 3.70834 12.3270  17
 -13  -6   1-1.01469 13.0056  20
 -13   6   1 1.84790 11.6301  17
  12  -6  -1 1.63887 11.5596  18
 -12  -6   1-21.5978 19.0085  20
 -12   6   1 13.9100 14.6429  30
 -12   6   1-7.67494 11.7247  17
 -11  -6   1 18.2733 19.1300  20
 -11   6   1 27.2799 19.0788  30
  11  -6  -1 5.38246 17.7301  18
 -10  -6   1-1.50785 18.9814  20
  10  -6  -1-13.0134 15.7410  18
 -10   6   1 20.4638 15.6437  30
   9  -6  -1 137.683 33.5697  18
  -9   6   1 129.051 32.5962  30
  -9  -6   1 172.237 38.4112  20
   8  -6  -1 469.874 56.0763  18
  -8   6   1 311.133 50.1163  30
  -8  -6   1 370.028 54.9599  20
   7  -6  -1 411.672 54.3439  18
  -7   6   1 313.361 48.5181  30
  -7  -6   1 351.173 54.1016  20
   6  -6  -1 290.974 46.9104  18
  -6   6   1 237.546 42.8595  30
  -6  -6   1 235.317 47.4617  20
  -5   6   1 1009.98 81.3259  28
  -5   6   1 876.380 81.2510  30
   5  -6  -1 819.224 75.3983  18
  -5  -6   1 831.965 83.3963  20
  -4   6   1 994.809 88.5656  30
   4  -6  -1 959.351 77.0502  18
  -4   6   1 1119.22 87.2844  28
  -4  -6   1 1024.21 93.5779  20
  -3   6   1 247.597 44.3425  30
   3  -6  -1 297.420 44.5175  18
  -3  -6   1 252.684 47.7688  20
   2  -6  -1 409.971 49.6126  18
  -2  -6   1 484.666 63.4434  20
  -2   6   1 554.442 65.3324  30
  -1   6   1 32.0369 20.6442  30
   1  -6  -1 62.2860 21.8027  18
   0   6  -1 1243.29 100.211  30
   0  -6  -1 978.297 73.6658  18
   0  -6   1 1068.89 75.6709  18
   1  -6   1 1478.70 90.8469  18
  -1  -6  -1 1283.40 81.8573  18
   2  -6   1 14.7625 21.1044  18
  -2   6  -1 23.3520 23.0680  30
   3  -6   1 507.428 57.5654  18
  -3   6  -1 473.963 62.9995  30
  -4   6  -1-22.0228 19.4519  30
   4  -6   1 21.4664 20.8947  18
  -5  -6  -1 408.776 59.5963  20
   5   6   1 470.663 56.0469  28
   5  -6   1 599.655 65.3614  18
  -5   6  -1 592.039 68.5839  30
   6  -6   1 580.200 64.1268  18
  -6   6  -1 464.068 60.7040  30
  -6  -6  -1 464.529 62.3398  20
  -7  -6  -1 102.093 33.8303  20
   7  -6   1 125.423 32.8446  18
  -7   6  -1 51.1100 22.4557  30
  -8  -6  -1 20.9131 22.9900  20
   8  -6   1 10.8100 18.6986  18
  -8   6  -1 1.28193 16.1939  30
  -9  -6  -1 51.4174 21.2633  20
  -9   6  -1 59.2135 25.4114  17
  -9   6  -1 40.9821 18.7689  30
   9  -6   1 82.4651 29.9237  18
 -10  -6  -1 50.9346 22.8238  20
  10  -6   1 7.86687 18.3266  18
 -10   6  -1 44.9324 22.5822  17
 -10   6  -1 16.9503 13.6418  30
 -11   6  -1-12.1185 14.9115  17
 -11  -6  -1-1.66414 11.5564  20
 -11   6  -1-8.16860 10.3352  30
 -12  -6  -1 34.5134 19.6534  20
  12  -6   1 49.3447 20.3036  18
 -12   6  -1 18.7119 13.5670  17
 -13   6  -1 1.88504 11.2883  17
  13  -6   1 0.37328 11.1415  18
 -13  -6  -1-4.77082 10.5190  20
 -14   6  -1-7.64048 11.7418  17
 -14  -6  -1-16.7780 11.3548  20
 -10  -7   1 48.0843 13.0782  20
  -9  -7   1 18.9619 13.4188  20
  -9   7   1 16.3592 11.3779  30
  -8  -7   1-19.7434 15.2334  20
   8  -7  -1 6.67874 14.6735  18
  -8   7   1 7.89168 11.5617  30
  -7   7   1-17.0404 14.0097  30
   7  -7  -1-0.08549 13.7865  18
  -7  -7   1-20.3284 13.7403  20
  -6   7   1-1.63978 11.0071  30
  -6  -7   1 9.63589 11.4871  20
   6  -7  -1 0.69644 13.0495  18
  -5   7   1 155.199 29.6528  28
  -5  -7   1 142.099 29.2087  20
   5  -7  -1 217.189 35.8241  18
   5   7  -1 172.889 31.0134  28
  -5   7   1 192.502 33.9713  30
   4  -7  -1 269.325 40.1191  18
   4   7  -1 227.636 35.7788  28
  -4   7   1 201.856 36.8082  30
  -4   7   1 194.965 34.9074  28
  -4  -7   1 186.641 35.4151  20
  -3   7   1 143.125 31.5787  30
  -3   7   1 76.9285 25.8466  28
   3  -7  -1 148.021 30.7361  18
   2  -7  -1 208.889 34.6951  18
   2   7  -1 154.418 32.3285  28
  -2   7   1 139.509 31.9122  30
  -2   7   1 162.511 37.3804  28
   1  -7  -1 49.1425 19.5362  18
   1   7  -1 36.8371 22.3533  28
  -1   7   1 40.6668 19.1230  28
   0   7  -1 48.8380 19.1832  30
   0  -7  -1 3.33757 12.0194  18
   0   7   1 10.2839 17.4183  28
  -1  -7  -1 11.5110 14.9674  18
  -1   7  -1-24.3145 16.8572  28
   1   7   1 20.7423 17.3532  28
   1  -7   1-28.6533 16.8376  18
  -1   7  -1-0.03848 13.2461  30
   2   7   1 31.1532 18.4667  28
   2  -7   1 59.0008 18.6429  18
  -2   7  -1 41.5251 21.2291  30
  -2   7  -1 22.2653 15.5443  28
   3  -7   1 195.052 32.0139  18
  -3   7  -1 153.159 32.7797  30
   3   7   1 165.952 33.4936  28
   4   7   1 87.9633 25.4090  28
  -4   7  -1 33.2761 19.2261  30
   4  -7   1 50.1181 20.9084  18
  -4   7  -1 61.6622 20.4153  28
  -5   7  -1-0.29916 12.2752  28
   5   7   1 18.9535 14.3986  28
   5  -7   1 10.1679 16.3103  18
  -5   7  -1 3.26730 11.1144  30
   6  -7   1 20.3693 19.3765  18
  -6   7  -1 16.8122 12.6372  30
  -7   7  -1 8.93704 10.4416  30
   7  -7   1 16.1426 14.7233  18
  -8   7  -1 31.2263 14.6993  30
  -8  -7  -1 2.95950 12.0418  20
   8  -7   1 28.3807 17.1864  18
  -9   7  -1 15.6498 11.3726  30
   9  -7   1 4.55278 15.2331  18
  -9  -7  -1-7.59956 12.6135  20
 -22   0   2-7.38010 9.96938  31
 -21   0   2-9.49363 16.4456  31
 -20   0   2 19.2062 17.2756  31
 -19   0   2 8.11784 21.0003  31
 -18   0   2-19.0264 20.6873  31
 -17   0   2 17.6254 16.7751  31
 -16   0   2 688.060 89.0950  31
 -15   0   2 872.087 191.898   5
  15   0  -2 1048.70 232.188   6
 -14   0   2 4429.61 410.176   5
  14   0  -2 4357.09 437.517   6
 -13   0   2 148.342 92.8458   5
  13   0  -2 62.6747 44.8103   6
 -12   0   2 232.937 79.5490   5
  12   0  -2 318.199 113.965   6
  11   0  -2 1254.26 199.209   6
 -11   0   2 1438.86 197.079   5
  10   0  -2 4865.95 357.683   6
   9   0  -2 3570.16 283.905   6
   8   0  -2 39135.9 868.276   6
   7   0  -2 263.177 65.2968   6
   6   0  -2 11949.4 469.237   2
   6   0  -2 12433.7 388.585  11
   6   0  -2 11962.3 602.763   4
   6   0  -2 12562.4 418.747   6
  -5   0   2 21746.4 775.620   4
   5   0  -2 21442.4 753.051   4
   5   0  -2 21636.1 597.284   2
   4   0  -2 19851.5 671.536   4
  -4   0   2 20198.7 703.028   4
   4   0  -2 19420.7 541.252   2
  -3   0   2 48410.4 1016.20   4
   3   0  -2 46911.5 812.176   2
  -2   0   2 41821.4 870.520   4
  -1   0   2 38.0119 38.8675   4
   0   0  -2 14229.5 404.860   3
   1   0   2 1225.73 111.381   3
  -1   0  -2 1142.81 106.665   3
   2   0   2 50496.7 755.000   3
  -2   0  -2 51527.7 703.072   1
  -3   0  -2 39601.3 578.193   1
   4   0   2 7562.60 272.710   1
   5   0   2 10610.5 342.125   1
  -5   0  -2 12857.9 386.098   8
   6   0   2 20783.7 536.770   6
  -6   0  -2 21133.1 535.936   8
  -7   0  -2 29.0299 30.2021   8
   7   0   2 2.87091 29.4242   6
   8   0   2 295.655 74.1221   6
  -8   0  -2 287.425 82.6436   8
   9   0   2 5478.98 354.803   6
  -9   0  -2 5290.24 336.306   8
 -10   0  -2 2302.19 254.542   8
  10   0   2 2379.77 249.118   6
  11   0   2 777.111 155.456   6
 -11   0  -2 688.507 147.405   8
  12   0   2 592.924 152.915   6
 -13   0  -2 331.311 132.885   5
  13   0   2 111.110 63.5175   6
 -14   0  -2 556.898 152.676   5
 -15   0  -2 110.558 74.7029   5
 -16   0  -2 53.7003 28.1713  31
 -17   0  -2 140.509 43.7747  31
 -18   0  -2 49.3223 30.7798  31
 -19   0  -2-32.1190 26.3765  31
 -20   0  -2 14.4231 14.7232  31
 -21   0  -2 6.03374 15.1121  31
 -22   0  -2 2.65565 12.5182  31
 -22  -1   2 13.6718 12.6455  31
 -21  -1   2-7.26877 12.3196  31
 -21   1   2 0.82604 14.3524  31
 -20   1   2-23.5895 19.0222  29
 -20   1   2 35.8639 21.3106  31
 -20  -1   2 35.6795 23.5046  31
 -19  -1   2-6.03812 17.1430  31
 -19   1   2 37.7395 24.4715  29
 -18  -1   2 35.4482 22.0565  31
 -18   1   2 14.0870 15.9929  29
 -17   1   2 52.3509 21.1450  29
 -17   1   2 143.001 44.7630  31
 -17  -1   2 207.544 50.8484  31
 -16  -1   2 22.0211 25.3029  31
 -16   1   2-31.5115 29.5260  29
 -16   1   2 15.0451 22.2479  31
 -15  -1   2 1094.82 220.284   5
 -15   1   2 779.009 185.297   5
  15  -1  -2 1071.16 241.511   6
  15   1  -2 1019.69 220.820   6
  14  -1  -2 374.884 128.902   6
 -14   1   2 386.612 125.166   5
  14   1  -2 309.337 119.288   6
  13  -1  -2-16.6253 65.1239   6
 -13   1   2 63.7150 64.0363   5
  13   1  -2 121.678 84.7926   6
  12  -1  -2-5.26784 52.7297   6
 -12   1   2 84.0878 57.7917   5
  12   1  -2 50.3128 29.8263   6
  11   1  -2 66.2630 40.7247   6
 -11   1   2 112.724 53.6944   5
  11  -1  -2 55.1546 47.9440   6
 -10   1   2 5.45264 39.4446   5
  10  -1  -2 30.1411 25.0743  11
  10   1  -2 1.42486 30.4055   6
  10  -1  -2 12.9486 27.9341   6
   9  -1  -2 9919.58 472.939  11
   9   1  -2 10520.8 500.733   6
   9  -1  -2 10683.5 507.428   6
  -9   1   2 10384.7 494.413   5
   8  -1  -2 6605.86 372.812   6
  -8   1   2 6642.65 368.677   5
   8   1  -2 6722.19 377.176   6
   8  -1  -2 6589.51 358.488  11
   7  -1  -2 1729.73 175.084   6
   7   1  -2 1692.86 183.927   6
   7  -1  -2 1688.16 167.804  11
  -7   1   2 1764.94 194.400  14
  -7   1   2 1777.59 178.049   5
  -6   1   2 173.153 54.6651   5
  -6  -1   2 227.552 78.4580   4
   6   1  -2 138.761 53.6022   6
   6  -1  -2 142.319 51.7372  11
   6  -1  -2 173.187 53.2583   6
  -6   1   2 129.561 69.6916   2
  -5  -1   2 153.175 79.3716   4
   5  -1  -2 43.6126 33.5051   6
  -5   1   2 32.1591 28.7244   5
  -5   1   2 40.9548 34.8259   2
   5  -1  -2 11.3496 18.4343  11
   5   1  -2 34.1931 34.2438   6
   5  -1  -2 79.9489 63.1963   2
  -4   1   2 184.793 80.6698   2
   4  -1  -2 157.431 75.0385   3
   4  -1  -2 159.979 76.4777   2
   3  -1  -2 475.273 113.886   2
  -3   1   2 698.962 122.894   2
   3  -1  -2 631.801 134.497   3
  -2   1   2 20178.1 640.086   2
   2  -1  -2 20704.7 708.814   3
  -1   1   2 23392.8 647.311   2
   1  -1  -2 23571.6 737.262   3
   0  -1  -2 298669. 2622.65   3
   0  -1   2 298423. 2696.89   1
   0   1   2 298152. 2217.24   2
  -1  -1  -2 17499.6 534.310   2
   1  -1   2 16327.2 639.206   1
   1   1   2 16901.9 499.740   2
  -2  -1  -2 5246.53 280.483   2
   2   1   2 5282.32 265.657   2
  -2   1  -2 5510.16 368.567   1
   2  -1   2 4797.95 355.870   1
  -2  -1  -2 5441.44 235.378   1
  -2  -1  -2 5336.10 219.684   4
   3  -1   2 4207.10 340.439   1
  -3  -1  -2 3564.87 127.419   4
  -3   1  -2 4288.10 331.634   1
  -3  -1  -2 4238.71 239.252   2
  -3  -1  -2 3936.63 145.757   1
   4  -1   2 1562.22 214.998   1
  -4  -1  -2 1622.00 139.041   2
   4  -1   2 1146.64 85.3462   3
  -4   1  -2 1633.13 212.956   1
   5  -1   2 4536.34 267.193   6
   5  -1   2 4665.77 239.759  11
  -5   1  -2 3981.29 226.169   5
   5  -1   2 4436.33 372.415   1
   5   1   2 3870.90 234.738   9
  -5   1  -2 4596.09 266.632   8
   6  -1   2 655.054 153.830   1
   6  -1   2 726.084 108.077  11
   6  -1   2 798.024 121.840   6
   6   1   2 726.419 106.479   9
  -6   1  -2 685.096 114.892   8
  -6   1  -2 751.816 109.978   5
  -7   1  -2 169.568 61.4242   8
   7   1   2 64.4021 36.1653   9
  -7   1  -2 101.223 40.4590   5
   7  -1   2 75.3821 36.6929   6
   8  -1   2 19622.3 674.108   6
  -8   1  -2 19191.7 642.430   5
  -8   1  -2 18773.2 642.313   8
  -9   1  -2 9127.16 478.465   5
   9  -1   2 8177.58 467.690   6
  -9   1  -2 8629.97 466.737   8
  10  -1   2 237.550 77.6713   6
 -10   1  -2 336.721 112.710   8
 -10   1  -2 248.546 96.6700   5
 -11   1  -2 122.923 74.4371   5
  11  -1   2 43.4015 34.0932   6
 -12  -1  -2 621.379 146.906   8
 -12   1  -2 574.798 154.204   5
  12  -1   2 451.372 141.863   6
 -13   1  -2 713.542 178.203   5
 -13  -1  -2 411.728 132.706   8
  13  -1   2 467.897 148.848   6
 -14   1  -2 1142.02 234.119   5
  14  -1   2 1084.08 219.923   6
  15  -1   2 814.081 200.190   6
 -15   1  -2 1101.56 235.727   5
 -16  -1  -2 150.288 46.5175  24
 -16   1  -2 92.0229 42.3940  31
 -16  -1  -2 77.7092 34.7597  31
 -17  -1  -2 58.3623 31.2927  24
 -17   1  -2 97.8997 43.6767  31
 -17  -1  -2 43.0164 24.9616  31
 -18   1  -2 19.1445 22.1761  31
 -18  -1  -2 7.14410 18.9718  24
 -18  -1  -2-5.26330 16.7282  31
 -19  -1  -2-14.5604 17.0300  31
 -19   1  -2-4.22098 14.8378  31
 -19  -1  -2 26.0816 17.6536  24
 -20   1  -2-2.14844 13.6776  31
 -20  -1  -2-9.28902 11.5969  31
 -21  -1  -2 13.6330 13.2506  31
 -21   1  -2 7.60331 10.3172  31
 -21  -2   2 10.3140 12.4070  24
 -21   2   2 0.27546 13.4563  29
 -20  -2   2 13.6548 14.7124  31
 -20  -2   2 2.03439 13.8633  24
 -20   2   2 6.61083 16.6342  29
 -19  -2   2-0.47906 19.7941  24
 -19  -2   2 12.2232 14.5703  31
 -19   2   2 18.9497 23.2749  29
 -18   2   2 7.11178 15.4167  17
 -18   2   2 10.5364 18.9661  29
 -18  -2   2 30.0143 23.2109  24
 -18  -2   2 20.4749 21.4440  31
 -17  -2   2 13.1956 16.7962  24
 -17   2   2-5.69598 20.3800  17
 -17   2   2 13.8091 19.0252  29
 -17  -2   2-4.44859 17.4446  31
 -16  -2   2 142.386 43.7110  31
 -16  -2   2 153.496 41.7907  24
 -16   2   2 168.477 49.6939  23
 -16   2   2 121.323 39.9898  17
 -15   2   2 29.8834 21.9949  17
 -15  -2   2-25.0931 22.4821  24
 -15  -2   2-9.37530 25.9895  31
 -15   2   2-23.4975 35.4513  23
  14  -2  -2 88.7887 98.2666   6
  14   2  -2 17.8994 54.7041   6
 -14   2   2 118.606 115.191   5
  13  -2  -2 58.8929 82.0924   6
 -13   2   2-41.6026 61.5581   5
  13   2  -2 70.2994 66.1599   6
  12  -2  -2 34.9978 52.0980   6
  12   2  -2 45.6183 28.0771   6
  12  -2  -2 0.23737 34.9130  11
 -12   2   2 49.8540 58.4854   5
  11  -2  -2 45.8100 31.8431   6
  11  -2  -2 14.8632 28.9138  11
 -11   2   2 180.891 102.308   5
  11   2  -2 65.0785 77.0670   6
  10  -2  -2 1372.25 210.367   6
  10  -2  -2 1195.14 193.723  11
  10   2  -2 1522.10 215.897   6
 -10   2   2 1279.98 204.483   5
   9  -2  -2 0.85719 30.8479  11
   9   2  -2 47.3934 31.0982   6
  -9   2   2-17.1223 28.9473   5
   9  -2  -2 14.0710 38.5275   6
   8   2  -2 1155.17 164.981  10
   8   2  -2 1229.98 180.199   6
  -8   2   2 1216.57 181.365   5
   8  -2  -2 1082.18 161.204  11
   8  -2  -2 1155.61 168.043   6
   7  -2  -2 1998.07 211.993   6
   7   2  -2 2573.23 234.338  10
   7   2  -2 2148.14 231.308   6
   7  -2  -2 2317.67 216.343  11
  -7   2   2 2203.90 222.602   5
   6   2  -2-4.76250 39.7078  10
   6   2  -2 53.2002 38.4900   6
   6  -2  -2 55.5070 31.0936   6
   6   2  -2 105.195 58.3882  13
   6  -2  -2 53.2900 40.0684  11
  -6   2   2 37.4520 31.7401   5
   5   2  -2 62.8690 45.1147  13
   5   2  -2 42.6022 35.4370  10
  -5  -2   2 86.9320 47.2519   7
  -5   2   2 103.552 62.1910  12
  -5   2   2 96.8284 49.7179   5
   5   2  -2 71.8324 43.9844   6
   5  -2  -2 66.0119 42.3386  11
   5  -2  -2 65.2284 40.2224   6
   4   2  -2 5581.14 287.168  13
   4   2  -2 5344.73 312.315  10
   4  -2  -2 5295.03 281.870  11
   4  -2  -2 5596.37 276.196   6
  -4  -2   2 5469.59 283.388   7
  -4   2   2 5325.82 308.904  12
  -3  -2   2 1045.64 133.628   6
  -3   2   2 1170.83 146.038  12
   3   2  -2 1018.31 141.135  10
  -3  -2   2 927.886 115.025   7
  -2   2   2 1310.78 149.069  12
   2   2  -2 1407.13 156.164  10
  -2  -2   2 1494.49 156.967   6
  -1  -2   2 4223.36 257.136   6
   1  -2  -2 3990.06 375.754   1
   1   2  -2 4667.93 292.654   8
  -1   2   2 4428.02 258.750  12
   0  -2   2 12969.5 452.536   6
   0  -2  -2 12322.5 635.847   1
   0  -2  -2 12202.9 455.703   7
   0   2   2 12016.5 409.426   9
   0   2   2 13678.3 437.241  12
   0   2  -2 13421.1 482.836   8
  -1  -2  -2 13757.2 478.206   7
  -1   2  -2 13301.1 490.321   8
   1  -2   2 13291.9 461.662   6
  -1  -2  -2 12887.3 619.728   1
   1   2   2 12041.8 403.233  12
   1   2   2 14434.4 650.237   2
   1   2   2 13262.3 456.945   9
  -2   2  -2 7471.89 373.032   8
   2   2   2 7614.24 317.065  12
   2  -2   2 7635.30 363.916   6
  -2  -2  -2 7962.47 453.591   1
   2   2   2 8704.50 476.248   2
   2   2   2 7998.80 375.329   9
  -2  -2  -2 8034.61 364.560   7
   2   2   2 7317.67 313.308  10
   3   2   2 1711.49 181.277  13
   3   2   2 1904.58 156.920  12
   3   2   2 1903.15 215.985   2
   3   2   2 1907.67 165.957  10
   3   2   2 1984.48 197.902   9
   3  -2   2 1890.88 186.507   6
  -3   2  -2 1938.08 165.957   5
   3  -2   2 2046.47 148.535  11
  -3  -2  -2 1902.72 183.854   7
  -3   2  -2 1979.77 194.520   8
   4   2   2 1344.78 162.236  13
  -4   2  -2 1317.65 148.690   5
   4  -2   2 1651.47 180.562   6
   4  -2   2 1619.47 142.986  11
  -4  -2  -2 1570.85 175.237   7
  -4   2  -2 1491.18 174.987   8
   4   2   2 1474.67 177.442   9
  -5   2  -2 272.072 78.0681   8
   5   2   2 351.205 85.1463  13
   5  -2   2 245.788 78.0833   6
   5  -2   2 240.053 67.1094  11
   5   2   2 248.957 77.5052   9
  -5  -2  -2 296.550 88.9397   7
  -5   2  -2 193.859 59.1016   5
   6   2   2 437.729 110.218  13
  -6   2  -2 362.998 90.4940   5
  -6   2  -2 282.517 84.3976   8
   6  -2   2 293.258 87.2383   6
   6   2   2 427.148 105.246   9
   6  -2   2 344.215 83.0824  11
   7   2   2 38.3689 54.7339  13
   7   2   2 16.9354 38.4477   9
   7  -2   2 35.7211 48.5747  11
  -7   2  -2-2.51144 50.3483   8
   7  -2   2 19.3773 58.0692   6
  -7   2  -2-2.47004 27.7264   5
   8   2   2 9.75500 39.2159   9
   8  -2   2 27.8134 45.0228   6
  -8   2  -2 1.46731 39.3229   8
  -8   2  -2 36.6177 42.3602   5
   8  -2   2 15.2290 32.1867  11
   8   2   2 46.1702 43.1008  13
   9   2   2 931.590 167.204   9
   9   2   2 899.075 187.400  13
   9  -2   2 778.874 159.201   6
   9  -2   2 762.309 142.350  11
  -9   2  -2 737.354 155.190   5
  10  -2   2 28.0490 39.0903   6
 -10   2  -2 3.80000 43.2046   5
  10   2   2 16.1293 43.3542  13
  11  -2   2 41.1137 73.9782   6
  11   2   2 24.2441 54.1598  13
 -11   2  -2-31.5798 46.0931   5
  12  -2   2 498.247 145.001   6
  12   2   2 426.640 159.746  13
 -12   2  -2 500.948 147.677   5
 -13   2  -2 226.182 108.540   5
  13   2   2 85.5357 91.1846  13
  13  -2   2 126.515 93.0872   6
 -14  -2  -2 19.3325 48.8925   8
  14  -2   2 221.817 127.040   6
 -14   2  -2 96.4211 69.2920   5
  14   2   2 138.696 124.256  13
 -15   2  -2 73.5299 31.9747  31
 -15  -2  -2 99.7139 36.9401  24
 -16   2  -2 130.985 50.5757  23
 -16   2  -2 143.678 44.2394  31
 -16  -2  -2 97.1478 36.5697  24
 -17  -2  -2 54.2057 29.7703  24
  17   2   2 155.496 35.7862  16
 -17   2  -2 93.2738 33.8979  31
 -18   2  -2 43.8692 26.8407  31
 -18  -2  -2 3.01872 17.8999  24
 -19   2  -2 3.06292 15.4194  31
 -19  -2  -2-9.16005 20.4500  24
 -20  -2  -2 23.2484 18.8449  24
 -20   2  -2-9.73583 11.3345  31
 -20   2  -2 11.7002 17.3767  29
 -21  -2  -2 4.84340 11.7900  24
 -20   3   2-9.53999 12.9711  29
 -20  -3   2 13.4716 12.9502  24
 -20   3   2 2.40509 10.1729  22
 -19  -3   2 9.68304 13.6657  24
 -19   3   2 0.84074 15.7371  29
 -19   3   2 13.9896 15.6485  17
 -19   3   2-4.35084 10.9731  22
 -18   3   2 27.8979 18.3649  17
 -18  -3   2 15.4799 23.6005  24
 -18   3   2 19.3447 17.0024  29
 -17   3   2 21.1472 25.1532  29
 -17  -3   2-9.72959 14.8243  24
 -17   3   2 16.9751 15.7266  17
 -16  -3   2 4.10617 28.2254  24
 -16   3   2-6.01771 25.5344  23
 -16   3   2 7.84522 15.5519  17
  16   3  -2 7.78289 15.1306  16
 -15  -3   2 86.9821 32.3942  24
 -15   3   2 122.091 45.1865  23
  15   3  -2 132.574 31.6679  16
 -15   3   2 79.8783 30.7455  17
 -14   3   2 77.6355 37.7749  23
 -14   3   2 112.116 36.6963  17
 -14  -3   2 143.369 45.9628  24
  14   3  -2 125.731 30.5848  16
 -13   3   2 1982.40 301.361   5
  13  -3  -2 2335.56 334.573  11
  13  -3  -2 2535.27 357.893   6
 -12   3   2 17.5525 48.2836   5
  12  -3  -2-31.4194 66.4223  11
  12  -3  -2 53.9953 96.3125   6
 -11   3   2 143.688 56.1660   5
  11  -3  -2 235.160 97.5563  11
  11  -3  -2 257.488 108.903   6
  10  -3  -2 1193.59 208.923  11
  10   3  -2 1235.07 206.880   6
 -10   3   2 814.451 177.766   5
  10  -3  -2 974.004 184.426   6
  10   3  -2 1189.32 227.497   9
   9   3  -2-10.5030 29.7547   6
   9  -3  -2-47.8040 53.3108  11
   9  -3  -2 92.7060 63.6851   6
   8   3  -2-60.5167 57.8757  10
   8  -3  -2-10.9004 49.9089  11
   8  -3  -2-67.1495 38.9391   6
   8   3  -2 31.1012 39.0143   6
   7  -3  -2 430.427 107.179   6
   7   3  -2 460.951 125.294  10
   7   3  -2 407.814 113.592   6
   7  -3  -2 448.560 110.730  11
   6   3  -2 6161.18 410.552   6
   6  -3  -2 6421.67 400.980  11
   6   3  -2 6621.72 425.127  10
  -6  -3   2 6344.13 403.137   7
   5   3  -2 2586.15 268.586  10
   5  -3  -2 2628.38 251.526  11
  -5  -3   2 2687.67 247.323   7
   4   3  -2 11902.1 559.373  10
  -4  -3   2 11242.0 495.503   7
   4  -3  -2 11384.1 505.408  11
  -3  -3   2 8585.35 457.691   6
   3   3  -2 8143.25 457.126  10
  -3  -3   2 8390.80 421.959   7
   2   3  -2 2146.93 237.744  10
  -2  -3   2 2299.92 237.550   6
  -2  -3   2 2168.72 220.497   7
  -1   3   2 7803.07 417.893  12
  -1  -3   2 6625.96 379.481   7
  -1   3   2 7258.28 379.835   9
  -1  -3   2 6930.55 403.348   6
   1   3  -2 6781.33 421.084  10
   0  -3  -2 8986.59 492.931   7
   0   3   2 8735.42 434.275   9
   0  -3   2 9323.12 470.721   6
   0  -3   2 8243.30 435.386   7
   0   3   2 9499.24 452.516  12
   0   3   2 8692.73 405.237  10
   1  -3   2 8246.32 446.244   6
   1   3   2 8462.14 403.516  10
   1   3   2 7599.86 447.744   9
  -1  -3  -2 8487.52 475.302   7
   1   3   2 7110.74 383.958  12
  -2   3  -2 98.7248 67.0506   8
   2   3   2 23.5129 23.0158  12
   2   3   2 57.2945 30.4155   9
  -2  -3  -2 7.28801 46.4550   7
   2  -3   2 43.1336 33.9026   6
   2   3   2 29.7437 39.2958  10
  -3   3  -2 802.186 155.743   8
   3  -3   2 805.157 145.601   6
  -3  -3  -2 832.729 148.800   7
   3   3   2 989.353 151.089  10
   3   3   2 799.591 127.565  12
   3   3   2 760.782 140.378   9
   3  -3   2 813.253 118.002  11
  -4   3  -2 2115.45 251.923   8
  -4  -3  -2 2510.49 259.518   7
   4  -3   2 2477.01 213.384  11
   4   3   2 2573.38 280.944   9
   4   3   2 2768.00 254.405  10
   4  -3   2 2516.62 264.972   6
  -5   3  -2 1891.08 241.109   8
   5  -3   2 1697.38 186.082  11
   5   3   2 1685.15 239.104   9
  -5  -3  -2 1661.67 216.629   7
   5  -3   2 1650.76 222.432   6
   6   3   2 11351.3 601.070  13
  -6   3  -2 11382.6 607.262   8
  -6  -3  -2 11905.0 590.231   7
   6  -3   2 11461.2 597.828   6
   6   3   2 11948.8 613.244   9
   6  -3   2 11935.0 514.597  11
   7   3   2 2142.99 272.522  13
  -7   3  -2 1638.14 216.274   5
   7  -3   2 1632.30 240.461   6
   7   3   2 2072.98 270.031   9
   7  -3   2 1925.09 220.286  11
  -8   3  -2 530.504 129.986   5
   8   3   2 589.045 147.484  13
   8   3   2 631.578 154.834   9
   8  -3   2 721.520 138.825  11
   8  -3   2 622.357 150.626   6
   9  -3   2 178.305 79.9144  11
   9   3   2 139.386 99.1507   9
   9  -3   2 204.450 91.4436   6
   9   3   2 207.136 101.712  13
  -9   3  -2 167.208 86.3032   5
  10  -3   2 1530.76 265.456   6
  10   3   2 1666.06 284.595  13
  10   3   2 1656.85 258.827   9
  10  -3   2 1404.04 229.499  11
 -10   3  -2 1371.90 225.789   5
  11  -3   2 6.59690 48.6760  11
  11  -3   2 32.3158 51.1380   6
  11   3   2 53.0607 68.2687  13
 -11   3  -2 14.1941 75.8960   5
 -12   3  -2 8.12672 39.8954   5
  12   3   2 142.991 89.9244  13
  12  -3   2 41.4548 81.5823   6
 -13   3  -2 1380.93 257.413   5
 -13   3  -2 1550.43 113.214  17
 -13  -3  -2 1644.86 134.373  24
 -14  -3  -2 93.0662 40.3607  24
 -14   3  -2 59.4381 27.6865  17
 -15   3  -2 352.735 75.7954  23
 -15  -3  -2 282.225 57.4122  24
  15   3   2 372.316 53.7453  16
 -15   3  -2 220.294 40.8949  17
 -16   3  -2-14.5309 26.7085  23
 -16  -3  -2-3.93746 14.0598  24
  16   3   2 10.9738 21.2119  16
 -16   3  -2 14.3334 17.3000  17
 -17  -3  -2-5.93621 16.0328  24
 -17   3  -2-15.9597 12.9218  17
 -17   3  -2 9.72747 20.9493  23
 -18  -3  -2-3.15805 14.4493  24
 -18   3  -2-27.7146 22.8726  23
  18   3   2 12.6280 25.7841  16
 -19  -3  -2 24.7024 19.2905  24
 -19   3  -2-2.91670 16.2283  23
  19   3   2-9.47618 14.3680  16
 -20  -3  -2 24.8959 17.7753  24
 -20   3  -2 0.03482 11.5350  29
 -19   4   2 16.9696 13.4277  29
 -19  -4   2-5.92981 15.0454  24
 -19   4   2-16.9293 13.9443  17
 -19   4   2-0.48809 9.74879  22
 -18  -4   2 28.5591 19.6312  24
 -18   4   2-3.14039 12.3635  22
 -18   4   2-13.8916 16.1831  17
 -18   4   2 11.0736 13.9489  29
 -17  -4   2 38.2611 28.0142  24
 -17   4   2 17.7009 17.5667  29
 -17   4   2 14.9529 14.5447  17
 -16  -4   2 15.9951 17.1658  24
 -16   4   2 23.5150 23.7141  29
 -16   4   2 8.84988 18.2843  17
 -15  -4   2 83.0215 30.4544  24
 -15   4   2 105.960 36.1839  23
 -15  -4   2 104.014 29.6661  20
 -15   4   2 42.9684 23.0021  17
 -14   4   2 283.362 51.1643  17
 -14  -4   2 368.980 69.2395  24
 -14   4   2 240.133 62.2680  23
  14   4  -2 342.232 50.8987  16
 -13   4   2 18.7822 17.3481  17
 -13   4   2 17.4105 29.1566  23
  13   4  -2 33.2098 21.4738  16
 -13  -4   2 2.54343 19.2914  24
  12   4  -2 998.523 83.9107  16
 -12   4   2 786.280 102.373  23
 -12  -4   2 850.687 102.773  24
 -12   4   2 811.839 83.6340  17
 -11   4   2 818.740 107.312  23
 -11  -4   2 795.456 99.4592  24
  11   4  -2 936.036 81.1108  16
 -11   4   2 799.010 82.0693  17
  11   4  -2 977.205 224.198   9
  10  -4  -2 206.247 148.913  11
  10   4  -2 281.967 119.207   9
   9  -4  -2-56.7297 55.5922  11
   9   4  -2 61.3292 48.7162   9
   8   4  -2 351.737 126.507  10
   8   4  -2 238.603 110.923   9
   8  -4  -2 307.242 115.959  11
   7  -4  -2 1140.71 204.778  11
   7   4  -2 1034.52 200.179  10
  -6  -4   2 2573.05 290.056   7
   6  -4  -2 2819.36 313.914  11
   6   4  -2 2731.84 314.584  10
   5   4  -2 3314.81 344.809  10
  -5  -4   2 3745.53 343.786   7
   5  -4  -2 3561.72 349.184  11
  -4  -4   2 468.624 119.992   7
   4   4  -2 287.375 103.091  10
   4  -4  -2 384.963 113.189  11
  -3  -4   2 652.754 142.971   6
   3   4  -2 438.878 131.700  10
  -3  -4   2 493.203 131.012   7
   3  -4  -2 527.290 126.665  11
   2   4  -2 14.3882 35.0136  10
  -2  -4   2 100.899 67.3414   6
  -2  -4   2 0.21126 38.1160   7
   2  -4  -2 74.3813 40.0507   7
   1  -4  -2 637.848 160.036   7
  -1  -4   2 642.395 145.915   7
  -1  -4   2 666.493 138.463   6
   1   4  -2 463.569 127.453  10
   0  -4  -2 104.907 51.0509   7
   0   4   2 92.8129 58.7148   9
   0  -4   2 70.7230 73.5220   6
   0   4  -2 99.6703 63.8215  10
   0  -4   2 119.596 64.0041   7
   1   4   2 99.6671 57.0396  10
   1  -4   2 191.968 92.4123   7
  -1  -4  -2 118.344 70.1469   7
   1   4   2 149.036 76.9203   9
  -1   4  -2 73.7705 57.4126  10
   1  -4   2 213.124 99.3576   6
   2  -4   2 138.143 82.4489   6
   2   4   2 199.365 70.4562  10
  -2  -4  -2 196.632 93.0177   7
   2   4   2 188.579 90.1568   9
  -2   4  -2 202.350 95.5301  10
   3   4   2 718.360 145.863  10
  -3   4  -2 658.633 171.712  10
  -3  -4  -2 632.839 151.604   7
   3  -4   2 706.539 158.260   6
   3   4   2 622.102 156.546   9
   4  -4   2 624.169 148.306   6
   4   4   2 444.912 135.845   9
  -4  -4  -2 570.716 144.983   7
   5   4   2 471.838 145.618   9
   5  -4   2 611.930 155.773   6
  -5  -4  -2 449.991 136.413   7
   6  -4   2 572.189 148.278   6
   6   4   2 530.439 157.827   9
  -6  -4  -2 422.670 135.571   7
   7   4   2 217.598 112.383   9
   7  -4   2 350.692 139.597   6
   8   4   2 40.1535 39.3365   9
   8  -4   2 17.2602 48.9148   6
   9  -4   2 141.205 98.3424   6
   9   4   2 22.4737 42.3289   9
  10  -4   2 384.911 142.424   6
  10   4   2 640.687 180.601   9
 -11   4  -2 2423.03 143.424  17
  11   4   2 2294.43 122.073  16
  12   4   2 706.439 71.4191  16
 -12  -4  -2 613.149 80.5519  24
  12  -4   2 836.773 72.4793  18
 -12   4  -2 680.439 77.1168  17
 -13  -4  -2 52.4403 28.5930  24
  13   4   2 58.7865 24.8290  16
 -13   4  -2 57.1099 37.4458  23
 -13   4  -2 41.8052 28.0192  17
  13  -4   2 53.6577 25.5898  18
 -14   4  -2 115.219 32.5821  17
  14   4   2 105.732 28.6294  16
 -14  -4  -2 84.2058 32.0363  24
  14  -4   2 130.839 30.6054  18
 -14   4  -2 105.699 41.8762  23
  15   4   2 7.10824 22.7714  16
 -15   4  -2-1.81577 14.8405  17
 -15   4  -2 37.5472 28.6212  23
 -15  -4  -2-5.53316 17.4142  24
 -16   4  -2-22.5502 15.4681  17
  16   4   2 24.0117 24.3879  16
 -16   4  -2 10.3313 27.3650  23
 -16  -4  -2 0.34775 12.4430  24
 -17   4  -2 13.2191 10.9902  17
 -17  -4  -2 37.8884 21.7177  24
 -17   4  -2 32.2480 22.4303  23
  17   4   2-7.45851 12.2208  16
 -18   4  -2-25.5425 14.3660  23
 -18  -4  -2 1.26078 13.9978  24
  18   4   2 0.65181 12.8120  16
 -18   4  -2 23.4868 13.9271  17
 -17   5   2 34.0449 16.6907  17
 -17   5   2 7.90062 8.49245  22
 -16  -5   2 18.3375 14.3754  24
 -16   5   2 27.8441 18.9426  22
 -16  -5   2 5.86116 12.5372  20
 -16   5   2-9.12219 15.6011  17
 -15  -5   2-10.9235 13.0197  20
 -15   5   2 23.1861 15.9722  17
 -15  -5   2 7.09688 14.8425  24
 -14   5   2 7.12558 13.9262  17
 -14  -5   2 10.7275 14.7064  24
 -14  -5   2 5.95162 14.3126  20
 -13   5   2 30.1020 19.5371  17
 -13  -5   2 32.2083 16.6910  24
 -13  -5   2 21.8902 18.1269  20
 -12   5   2 161.417 38.0800  17
 -12   5   2 77.9503 29.0065  30
 -12  -5   2 126.924 33.7689  20
 -11   5   2 88.9987 30.0755  30
 -11   5   2 78.7061 28.1015  17
 -10   5   2-0.53375 16.0381  30
  10  -5  -2 94.7840 29.2359  18
 -10  -5   2 55.8121 26.4703  20
 -10   5   2 58.0353 30.3770  17
   9  -5  -2 0.62916 14.2229  18
  -9   5   2-9.80803 13.9151  30
  -9  -5   2 7.73551 22.1412  20
  -8  -5   2 0.79127 18.1559  20
   8  -5  -2 20.6571 16.4012  18
  -8   5   2-27.2464 17.9498  30
   7  -5  -2 407.847 52.9423  18
  -7  -5   2 402.263 58.1874  20
  -7   5   2 395.890 56.6947  30
   6   5  -2 240.070 121.719  10
   6   5  -2 238.109 162.113   9
   6  -5  -2 316.280 129.706  11
   6  -5  -2 306.527 148.104   7
   5   5  -2 2026.24 344.967   9
   5  -5  -2 2006.27 339.873   7
   5   5  -2 2337.10 323.520  10
   5  -5  -2 2668.81 339.422  11
   4  -5  -2 1219.70 229.548  11
  -4  -5   2 1300.32 237.817   7
   4  -5  -2 1395.90 271.681   7
   4   5  -2 1204.52 272.542   9
   4   5  -2 1230.09 236.733  10
   3  -5  -2 152.074 92.1135   7
   3   5  -2 123.887 88.0793  10
   3  -5  -2 181.611 89.2343  11
   3   5  -2 133.330 93.9143   9
  -3  -5   2 111.678 60.7198   7
   2  -5  -2 52.6732 106.908   7
   2   5  -2 44.4307 48.6816  10
   2   5  -2 32.8544 75.7519   9
   2  -5  -2 18.0067 51.3428  11
  -2  -5   2 24.4769 36.0117   7
  -1  -5   2 1441.65 247.924   7
   1   5  -2 1278.75 249.341  10
   1  -5  -2 1456.99 280.762   7
   0  -5  -2 1328.52 259.010   7
   0   5  -2 1326.41 256.092  10
   0  -5   2 1138.91 224.493   7
   1  -5   2 2437.98 332.286   7
  -1   5  -2 2494.96 343.698  10
  -1  -5  -2 2835.33 376.612   7
   2  -5   2 372.917 135.203   7
   2   5   2 397.709 138.403   9
  -2   5  -2 243.058 105.842  10
  -2  -5  -2 399.919 124.781   7
   3   5   2 220.005 106.479   9
   3  -5   2 279.153 104.133   7
  -3   5  -2 199.159 85.6688  10
  -3  -5  -2 164.611 73.0817   7
   4   5   2 1029.39 228.307   9
   4  -5   2 975.981 220.435   7
   4  -5   2 1150.72 230.376   6
  -4  -5  -2 1235.14 250.819   7
   5  -5   2 1315.26 262.744   7
   5  -5   2 1654.01 275.471   6
  -5  -5  -2 1576.58 278.504   7
   5   5   2 1565.27 280.532   9
   6  -5   2 417.043 52.9782  18
  -6  -5  -2 494.125 160.314   7
   6  -5   2 317.616 145.146   6
   6   5   2 461.517 156.496   9
  -6   5  -2 421.804 64.7228  30
  -7   5  -2 123.569 34.9624  30
  -7   5  -2 131.780 35.3556  17
   7  -5   2 141.863 34.4437  18
   8  -5   2 73.1458 29.3618  18
  -8   5  -2 90.6656 29.7587  17
  -8   5  -2 61.5543 26.8984  30
  -9   5  -2 37.9756 27.9996  17
  -9   5  -2-7.50833 22.4597  30
   9  -5   2 0.45571 17.7609  18
 -10   5  -2 151.615 53.3408  23
 -10   5  -2 329.397 52.1940  17
  10  -5   2 273.225 46.0677  18
  10   5   2 255.671 40.2083  16
  11   5   2-3.74298 16.0019  16
 -11   5  -2 10.5817 22.7145  23
 -11   5  -2-16.3694 23.9271  17
  11  -5   2 40.9387 24.2729  18
 -12   5  -2 26.3260 20.3410  17
 -12   5  -2 2.37989 32.1003  23
 -13   5  -2 64.0008 30.7944  23
 -13   5  -2 49.5796 24.7644  17
  13  -5   2 90.4108 27.2565  18
  13   5   2 62.4271 22.9184  16
  14  -5   2 42.9143 19.8637  18
 -14   5  -2 50.0137 23.2177  23
 -14   5  -2 20.3684 17.2408  17
  14   5   2 44.0143 21.9745  16
 -15   5  -2 5.11857 18.5425  23
 -15   5  -2 10.3520 12.0757  17
  15   5   2 19.2656 15.6087  16
  15  -5   2 1.54040 13.7251  18
 -16   5  -2 15.7671 15.5692  17
 -16   5  -2 11.0684 15.7927  23
 -16  -5  -2 12.0286 12.1878  20
 -14  -6   2 1.74486 11.3415  20
 -13  -6   2 6.73123 10.0532  20
 -13   6   2 9.78587 14.3203  30
 -12   6   2 11.2651 13.8365  30
 -12  -6   2 45.1582 21.1708  20
 -11  -6   2-17.9634 15.4340  20
 -11   6   2-29.2042 12.5406  30
  11  -6  -2 11.8651 19.1997  18
 -10   6   2 19.5524 13.3814  30
  10  -6  -2 83.7835 26.8442  18
 -10  -6   2 64.1691 26.4822  20
  -9  -6   2 37.4038 26.9343  20
   9  -6  -2 27.0277 24.4652  18
  -9   6   2 49.2825 20.4596  30
  -8   6   2 1.78427 13.2408  30
  -8  -6   2 20.9475 23.8192  20
   7  -6  -2 0.69633 15.2552  18
  -7   6   2 14.8072 20.1483  30
  -7  -6   2 25.8122 24.6998  20
  -6  -6   2 38.2447 25.1089  20
  -6   6   2 55.0329 24.1326  30
   6  -6  -2 54.9521 28.3636  18
  -5   6   2 180.328 51.7920  28
  -5   6   2 77.5569 28.4173  30
  -5  -6   2 111.140 36.9316  20
   5  -6  -2 120.682 35.1001  18
  -4  -6   2 648.523 74.5565  20
   4  -6  -2 659.334 67.8987  18
  -4   6   2 774.205 73.0103  28
  -4   6   2 729.664 74.7689  30
  -3   6   2 407.228 55.8257  30
  -3   6   2 405.442 55.7946  28
  -3  -6   2 409.826 61.2769  20
   3  -6  -2 406.214 48.6217  18
  -2   6   2 6.97869 15.9942  30
   2  -6  -2-21.2364 20.6613  18
  -2  -6   2 4.15064 17.8082  20
  -2   6   2 25.5120 21.4042  28
  -1  -6   2 712.318 77.0005  20
   1  -6  -2 606.522 57.6755  18
  -1   6   2 720.083 73.3358  28
   0  -6   2-12.8378 21.3656  20
   0   6   2-4.42389 16.2911  28
   1   6   2 867.297 80.6490  28
   1  -6   2 825.254 68.4698  18
  -1   6  -2 886.048 86.0661  30
  -2   6  -2 27.7306 23.1898  30
   2  -6   2-1.46795 16.8835  18
   2   6   2 15.5430 19.9695  28
   3   6   2 280.269 47.3338  28
  -3   6  -2 275.085 48.8661  30
   3  -6   2 246.873 40.4494  18
   4  -6   2 995.641 80.8296  18
  -4   6  -2 996.279 89.2143  30
   4   6   2 981.220 81.2214  28
  -5   6  -2 573.207 68.5330  30
   5  -6   2 630.284 64.4661  18
   5   6   2 534.062 60.1437  28
   6  -6   2 62.9226 31.4966  18
  -6   6  -2 7.40799 22.4244  30
  -7   6  -2 2.87964 15.9177  30
  -7  -6  -2 39.7806 25.5901  20
   7  -6   2 21.2393 17.2939  18
  -8   6  -2 8.24027 17.7349  30
  -8  -6  -2 23.2534 22.7738  20
   8  -6   2 29.9283 19.5375  18
  -8   6  -2 8.05347 19.0577  17
  -9  -6  -2 72.6729 23.4174  20
  -9   6  -2 70.5282 22.2409  30
  -9   6  -2 101.569 28.7553  17
   9  -6   2 106.982 31.8301  18
  10  -6   2 88.1428 26.6024  18
 -10  -6  -2 55.2484 22.3085  20
 -10   6  -2 46.1705 18.8745  17
 -10   6  -2 112.211 27.3392  30
 -11   6  -2-23.8245 12.7121  17
 -11  -6  -2 11.7334 16.1607  20
  11  -6   2 20.6353 15.9798  18
  12  -6   2 41.4285 18.4998  18
 -12   6  -2 24.9014 14.9253  17
 -13  -6  -2 2.63081 12.8345  20
  13  -6   2 28.7501 15.2916  18
   9  -7  -2 30.8179 16.7777  18
  -9  -7   2 14.1602 10.0963  20
  -8  -7   2 11.1177 12.1812  20
   8  -7  -2 13.9060 15.0417  18
  -8   7   2 0.82218 12.0674  30
  -7  -7   2-11.9563 15.3539  20
  -7   7   2 3.50468 12.4244  30
   7  -7  -2-18.5275 14.0423  18
  -6   7   2 10.2496 15.3787  30
  -6  -7   2 5.29794 15.7386  20
   6  -7  -2 18.5801 15.2500  18
   5   7  -2 5.27523 10.1467  28
  -5   7   2-0.52263 11.0580  28
  -5  -7   2-2.46303 13.2690  20
  -5   7   2 29.6027 19.9178  30
   5  -7  -2 3.32218 15.8680  18
   4  -7  -2 41.8664 20.6867  18
  -4   7   2 0.26761 11.6056  28
  -4   7   2 31.3229 17.7907  30
  -4  -7   2-19.6083 16.8782  20
  -3   7   2 14.6287 15.6154  28
  -3  -7   2-10.1882 17.9498  20
   3  -7  -2 11.6602 17.4593  18
  -3   7   2 36.2674 17.9850  30
  -2   7   2 47.8792 23.8250  30
  -2   7   2 30.6944 19.4814  28
  -2  -7   2 7.34869 13.0700  20
   2  -7  -2-5.04305 11.9796  18
   1  -7  -2 9.68491 17.3970  18
  -1   7   2 14.6297 15.5052  28
   0   7   2 145.987 37.1366  28
   0   7  -2 162.532 35.0094  30
   0  -7  -2 174.370 29.4368  18
  -1  -7  -2-1.46081 10.5985  18
   1   7   2-1.04807 16.3917  28
  -1   7  -2 4.33063 14.5054  30
   2   7   2 0.64395 12.2682  28
   2  -7   2-20.9294 14.2856  18
  -2  -7  -2-5.03640 11.6865  18
  -2   7  -2-15.3941 15.0419  30
   3   7   2 119.333 29.7633  28
  -3  -7  -2 101.181 22.3602  18
  -3   7  -2 109.153 27.7507  30
   3  -7   2 106.074 23.3847  18
   4   7   2 13.4247 13.5721  28
  -4   7  -2-2.07030 10.4811  28
   4  -7   2 27.7117 16.2686  18
  -4   7  -2 27.5172 17.0127  30
  -5   7  -2-5.95448 12.9806  30
   5  -7   2-7.36393 11.5347  18
   5   7   2 1.54388 11.5493  28
  -6   7  -2 2.58127 10.4173  30
   6  -7   2 20.0598 13.8027  18
   7  -7   2 5.18643 12.9991  18
  -7   7  -2-5.12916 13.3926  30
  -8   7  -2 4.54870 14.4410  30
   8  -7   2 10.4230 11.4440  18
   9  -7   2 10.5645 14.6728  18
  -9   7  -2 55.3027 16.8278  30
 -22   0   3 63.0439 22.0000  31
 -21   0   3-9.87606 13.0957  31
 -20   0   3 2.70880 15.9718  31
 -19   0   3 18.3100 18.9717  31
 -18   0   3-37.9722 24.9626  31
 -17   0   3 12.8393 16.1206  31
 -16   0   3 15.6232 15.5625  31
 -16   0   3-17.7298 28.1268  29
  15   0  -3-64.4645 66.4383   6
 -14   0   3 52.0818 66.4762   5
  14   0  -3 27.9661 75.5415   6
 -13   0   3-12.5756 29.5665   5
  13   0  -3 6.70420 35.2531   6
  12   0  -3-25.1547 31.3897   6
 -12   0   3 42.5868 52.1083   5
  11   0  -3-12.6423 39.2891   6
 -11   0   3-38.9882 28.9256   5
 -10   0   3-41.3880 60.5545   5
  10   0  -3-13.4694 44.5249   6
   9   0  -3 5.81099 32.7627   6
  -9   0   3-14.4790 34.7657   5
   8   0  -3 42.6018 26.3924   6
   7   0  -3 24.7319 34.7897   6
  -7   0   3-10.0101 34.8296  15
   6   0  -3 10.1005 35.7662   2
   6   0  -3 13.4328 25.6677  11
   6   0  -3-14.9046 27.4153   6
  -6   0   3 17.0727 45.7389  15
   5   0  -3 1.85418 36.5734   2
   5   0  -3 39.9675 37.6171   6
   4   0  -3-10.5889 23.7942   2
  -4   0   3 22.7847 45.1664   4
   3   0  -3-17.0745 28.3718   2
  -3   0   3 4.28338 41.4192   4
  -2   0   3 6.20519 37.0297   4
  -1   0   3 13.5008 35.2662   4
   1   0  -3 9.43866 36.6192   3
   0   0  -3-7.49458 26.6951   3
   0   0   3 24.4356 26.4760   4
   1   0   3-23.6346 38.9612   3
  -1   0  -3 26.7758 34.5679   3
   2   0   3-9.90327 19.8934   3
  -2   0  -3-27.8324 33.3035   1
  -3   0  -3 24.8504 28.0514   1
   3   0   3 47.9319 36.1065   3
  -4   0  -3-19.8336 25.8231   1
  -4   0  -3 3.22733 18.2913   8
   4   0   3 8.83568 28.6995   3
  -5   0  -3 15.1315 33.9405   8
  -6   0  -3 9.69264 30.6577   8
   6   0   3 11.1138 21.6623   6
   7   0   3-2.99154 29.8158   6
  -7   0  -3-23.5064 36.3387   8
  -8   0  -3 25.6844 61.0689   8
   8   0   3-26.0301 38.2341   6
  -9   0  -3 12.8078 30.4954   8
   9   0   3 29.1769 35.9869   6
 -10   0  -3-19.3343 42.3363   8
 -11   0  -3 31.8185 51.4803   8
 -12   0  -3-27.1812 34.2571   8
 -13   0  -3 53.9188 69.6460   8
 -13   0  -3 24.5116 60.5301   5
 -14   0  -3 62.1666 51.2799   5
 -15   0  -3 182.264 99.2058   5
 -15   0  -3-7.98414 33.5070  31
 -16   0  -3 3.47614 15.7473  31
 -17   0  -3 30.4850 33.2510  31
 -18   0  -3 5.92583 17.1669  31
 -19   0  -3-7.90204 13.8264  31
 -20   0  -3-23.3493 19.8735  31
 -21   0  -3 5.33146 12.0733  31
 -22  -1   3 23.7276 12.6375  31
 -21   1   3-3.02596 16.3329  31
 -21  -1   3 8.35401 15.4127  31
 -21   1   3-8.77650 13.5218  29
 -20  -1   3 45.9187 20.8757  31
 -20   1   3 38.3306 22.3529  31
 -20   1   3-3.60521 13.2184  29
 -19   1   3-22.0189 17.7660  29
 -19  -1   3-0.30922 15.7256  31
 -19   1   3 34.1275 21.4156  31
 -18  -1   3 7.41730 23.2243  31
 -18   1   3 29.7149 17.5953  29
 -18   1   3 0.39192 21.7601  31
 -17   1   3 2.39712 17.2980  31
 -17   1   3 20.9875 20.4861  29
 -17  -1   3 12.2589 26.1453  31
 -16  -1   3 186.159 47.0360  31
 -16   1   3 182.626 41.1085  17
 -16   1   3 145.354 42.2525  31
 -16   1   3 209.898 49.3254  29
  15   1  -3 149.809 104.712   6
 -15   1   3 4.05437 49.4367   5
  15  -1  -3 75.7784 85.5000   6
  14  -1  -3 496.037 160.124   6
 -14   1   3 375.251 129.944   5
  14   1  -3 515.866 162.454   6
  13   1  -3 85.3489 76.5119   6
 -13   1   3 58.7932 42.9136   5
  13  -1  -3 19.4632 43.6322   6
  12   1  -3-15.1933 59.7160   6
 -12   1   3-112.838 67.9348   5
  12  -1  -3-96.1093 60.4058   6
  11  -1  -3 222.664 91.1342   6
 -11   1   3 234.170 113.266   5
  11   1  -3 216.469 82.8899   6
 -10   1   3 2945.35 282.188   5
  10  -1  -3 2716.55 267.099  11
  10   1  -3 2806.92 291.466   6
  10  -1  -3 3159.94 302.934   6
  -9   1   3 2658.10 288.534  14
   9  -1  -3 2880.59 257.338  11
   9   1  -3 2985.04 281.667   6
   9  -1  -3 2919.83 270.504   6
  -9   1   3 2871.12 263.721   5
   8   1  -3 32817.1 881.052   6
   8  -1  -3 32161.4 827.947   6
  -8   1   3 32355.4 942.999  14
   8  -1  -3 31845.6 801.514  11
  -8   1   3 33335.9 830.613   5
  -7   1   3 4815.96 293.314   5
   7  -1  -3 4739.87 286.243  11
   7   1  -3 4553.41 316.798   6
   7  -1  -3 4803.89 294.189   6
  -7   1   3 4609.85 333.575  14
  -6   1   3 4351.39 257.117   5
   6  -1  -3 3675.77 240.926   6
  -6   1   3 3912.66 285.055  14
   6  -1  -3 3943.53 242.630  11
   6   1  -3 3876.73 280.687   6
  -5   1   3 16179.3 450.985   5
  -5   1   3 14780.2 433.529  12
   5  -1  -3 15857.6 447.470  11
   5   1  -3 14828.1 520.202   6
   5  -1  -3 14948.6 440.464   6
  -5   1   3 15122.3 532.878  14
   4   1  -3 11568.7 442.547   6
   4  -1  -3 12455.5 370.323  11
  -4   1   3 11591.5 441.133  14
   3  -1  -3 301.991 107.598   4
  -3   1   3 238.206 92.3146   2
   3  -1  -3 249.597 91.4780   2
   3  -1  -3 200.041 84.7103   3
   2  -1  -3 69869.9 1380.84   4
  -2   1   3 72314.5 1318.10   2
   2  -1  -3 71566.6 1498.36   3
   1  -1  -3 164518. 2239.22   3
   1  -1  -3 166361. 1985.75   4
  -1   1   3 169434. 1941.38   2
   0  -1  -3 24092.7 844.310   3
   0  -1  -3 22326.4 688.753   2
   0   1   3 24764.4 734.482   2
   0  -1  -3 23289.1 679.630   4
  -1   1  -3 48394.7 1202.35   1
   1   1   3 51107.9 1197.76   3
  -1  -1  -3 48073.5 993.239   2
  -1   1  -3 45270.6 555.018   3
  -1  -1  -3 51959.8 904.351   4
   2   1   3 1693.50 229.561   3
  -2  -1  -3 1381.58 162.300   2
   2  -1   3 1673.71 231.320   1
  -2   1  -3 1554.05 216.010   1
  -2  -1  -3 1532.88 133.450   4
  -3   1  -3 2064.05 255.120   1
  -3   1  -3 2526.82 198.197   8
   3  -1   3 2452.91 282.872   1
   3   1   3 2336.59 282.264   3
   3   1   3 2600.30 190.211   9
  -3  -1  -3 2185.02 196.214   2
  -4   1  -3 138.693 53.6317   8
   4  -1   3 205.808 91.8895   1
  -4   1  -3 175.762 81.9695   1
   4  -1   3 144.068 53.4583   6
   4   1   3 115.186 47.9549   9
  -4  -1  -3 175.368 57.5091   2
   4   1   3 229.873 65.3353  13
   5  -1   3 1501.59 161.723   6
   5  -1   3 1525.51 230.448   1
  -5   1  -3 1650.56 155.226   5
   5   1   3 1460.97 158.307   9
  -5   1  -3 1468.47 167.319   8
   6  -1   3 1717.98 187.462   6
   6   1   3 1733.59 174.952   9
  -6   1  -3 1755.16 192.509   8
  -6   1  -3 1875.72 175.301   5
   7  -1   3 35.5631 26.2293   6
  -7   1  -3 6.10263 29.3240   8
   7   1   3 53.7838 40.6275   9
  -7   1  -3 123.235 51.9066   5
   8  -1   3 26.8320 45.1695   6
  -8   1  -3 73.6225 49.5604   5
  -8   1  -3-33.4246 59.4369   8
  -9   1  -3 555.431 130.800   8
  -9   1  -3 728.901 143.513   5
   9  -1   3 649.414 139.194   6
 -10   1  -3 1215.97 195.095   5
  10  -1   3 1226.32 205.291   6
 -10   1  -3 1118.17 192.287   8
 -11  -1  -3 48.8400 51.8622   8
 -11   1  -3 23.2897 57.5200   5
  11  -1   3-29.3304 37.6321   6
 -11   1  -3 31.7546 64.8316   8
  12  -1   3 5.75081 43.4012   6
 -12  -1  -3 110.917 77.5988   8
 -12   1  -3 57.8483 64.1901   5
 -13  -1  -3 710.741 168.151   8
 -13   1  -3 706.902 178.476   5
  13  -1   3 474.634 141.932   6
 -14  -1  -3 55.6703 77.8856   8
  14  -1   3 0.31069 56.5647   6
 -14   1  -3 10.9600 46.0587   5
 -15  -1  -3 137.838 44.4953  24
 -15  -1  -3 105.001 37.7787  31
 -15   1  -3 87.5849 29.9194  31
 -16   1  -3 103.492 29.6682  31
 -16  -1  -3 73.4080 31.1826  31
 -16  -1  -3 97.9106 38.5032  24
 -17  -1  -3 140.157 43.7241  31
 -17  -1  -3 168.696 44.1061  24
 -17   1  -3 209.787 51.4399  31
 -18   1  -3 21.9759 22.9671  31
 -18  -1  -3 81.2829 31.9790  24
 -18  -1  -3 25.2287 22.4710  31
 -19  -1  -3-11.9379 18.2402  24
 -19   1  -3 2.09626 12.7766  31
 -19  -1  -3-30.7446 21.0796  31
 -20  -1  -3 1.82299 15.8080  24
 -20   1  -3 7.66820 14.8259  31
 -20  -1  -3 14.0176 16.7723  31
 -21  -1  -3-10.6191 13.9326  31
 -21   1  -3 7.29571 10.8958  31
 -21   2   3 23.7356 14.9513  29
 -21  -2   3-17.0771 17.8088  31
 -20   2   3 16.8580 17.3216  29
 -20  -2   3 9.98224 16.8304  24
 -20  -2   3-16.6258 17.4573  31
 -19  -2   3 14.1232 18.5414  31
 -19   2   3-7.37820 19.7136  29
 -18   2   3 40.8607 23.8044  17
 -18  -2   3 23.0375 21.8075  24
 -18  -2   3-3.66290 12.8196  31
 -18   2   3 29.1379 20.7496  29
 -17   2   3 29.2928 23.0900  17
 -17  -2   3 53.6659 27.9425  24
 -17  -2   3 30.8171 25.7329  31
 -17   2   3 8.03962 26.5637  29
 -16  -2   3 11.2744 28.5543  24
 -16  -2   3-25.6957 18.1325  31
 -16   2   3-5.39493 16.4944  29
 -16   2   3-6.45525 18.1273  17
 -15  -2   3 120.129 39.7541  31
 -15  -2   3 81.6716 32.0900  24
 -15   2   3 85.6063 32.9162  17
 -15   2   3 48.7009 33.2928  23
 -15   2   3 111.880 42.2604  29
  14   2  -3 684.947 180.472   6
 -14   2   3 475.132 157.561   5
  14  -2  -3 552.333 178.256   6
 -13   2   3 2603.48 333.262   5
  13   2  -3 2782.43 340.550   6
  13  -2  -3 2386.19 335.726   6
  12  -2  -3 202.224 97.8163   6
  12  -2  -3 208.611 102.728  11
  12   2  -3 311.607 117.222   6
 -12   2   3 218.730 94.2089   5
 -11   2   3 170.752 88.5244   5
  11   2  -3 165.461 84.0086   6
  11  -2  -3 167.060 80.3272   6
  11  -2  -3 226.834 97.1246  11
  10  -2  -3 428.908 121.003   6
 -10   2   3 372.273 118.217   5
  10  -2  -3 365.930 107.139  11
  10   2  -3 391.484 111.580   6
  -9   2   3 5426.65 397.227   5
   9  -2  -3 5567.07 391.402  11
   9   2  -3 5923.91 426.789   6
   9  -2  -3 5852.25 405.282   6
  -8   2   3 3172.03 286.287   5
   8  -2  -3 3055.43 274.259  11
   8   2  -3 2898.31 289.139   6
   8  -2  -3 2960.16 268.485   6
   7   2  -3 11761.9 561.527   6
   7   2  -3 11901.3 510.999  10
   7  -2  -3 12124.6 506.879   6
  -7   2   3 12018.5 521.899   5
   7  -2  -3 11833.3 504.091  11
   6  -2  -3 3731.31 259.697   6
  -6   2   3 3484.09 267.480  12
   6   2  -3 3428.19 290.185   6
   6   2  -3 3413.90 270.944  10
   6  -2  -3 3095.14 243.816  11
  -6   2   3 3473.94 262.767   5
   5   2  -3 17604.6 589.619  10
  -5   2   3 17297.7 583.353  12
   5   2  -3 16781.2 627.759   6
   5  -2  -3 16637.5 540.082  11
   5  -2  -3 18596.1 535.652   6
  -4   2   3 2634.73 217.079  12
  -4  -2   3 2582.10 198.558   7
  -4   2   3 2858.11 232.722  14
   4  -2  -3 2747.59 210.848  11
   4   2  -3 2583.71 235.375  10
  -3   2   3 4631.77 286.046  12
   3   2  -3 4452.90 292.843  10
  -3  -2   3 4721.39 306.151   6
  -2  -2   3 1534.63 169.906   6
  -2   2   3 1237.80 139.898  12
  -2   2   3 1472.82 139.358   9
  -1  -2   3-1.67441 36.0414   6
   1   2  -3 8.96429 32.7329   8
  -1   2   3 50.5574 42.8592  12
  -1   2   3 16.5700 21.0462   9
   0   2  -3 70.0546 38.3745   8
   0  -2  -3 11.5666 24.1600   7
   0   2   3 11.4528 30.2042  12
   0  -2   3 16.5593 23.9389   6
   0  -2  -3 54.4333 60.4185   1
  -1   2  -3 33542.3 825.397   8
   1   2   3 33289.9 751.348   9
   1  -2   3 31775.5 769.460   6
  -1  -2  -3 33090.0 766.213   7
   1   2   3 31248.2 680.472  12
  -1  -2  -3 32493.1 995.207   1
  -2   2  -3 285.025 86.5892   8
   2   2   3 276.789 67.5970  12
  -2  -2  -3 251.995 71.9790   7
   2  -2   3 212.260 63.4712   6
   2   2   3 273.489 70.5651   9
  -3  -2  -3 3794.84 265.325   7
  -3   2  -3 3710.41 286.182   8
   3  -2   3 3964.06 284.572   6
   3   2   3 3895.79 236.553  12
  -3   2  -3 4172.72 245.229   5
   3   2   3 4153.01 291.994   9
  -4  -2  -3 1852.50 191.789   7
   4   2   3 1653.55 184.673  13
   4   2   3 1520.46 146.449  12
   4   2   3 1915.56 209.077   9
   4  -2   3 1742.33 194.907   6
  -4   2  -3 1605.66 164.225   5
  -4   2  -3 1456.54 185.375   8
   5   2   3 969.537 153.205  13
  -5   2  -3 1094.10 167.254   8
  -5  -2  -3 1068.83 152.076   7
   5  -2   3 1230.38 169.238   6
  -5   2  -3 1009.95 136.875   5
   5   2   3 956.166 150.379   9
   6   2   3 5127.12 366.977  13
  -6   2  -3 5334.76 326.067   5
  -6   2  -3 5082.63 367.455   8
   6  -2   3 5338.20 371.804   6
   6   2   3 5252.32 362.148   9
   7   2   3 668.054 143.792  13
   7   2   3 782.655 149.422   9
   7  -2   3 624.007 142.188   6
  -7   2  -3 649.060 127.315   5
  -7   2  -3 569.653 131.586   8
  -8   2  -3 355.334 107.118   8
   8   2   3 387.518 117.331  13
   8  -2   3 483.670 121.978   6
  -8   2  -3 403.533 107.426   5
   8  -2   3 440.463 103.361  11
   8   2   3 555.526 133.140   9
   9   2   3 510.117 142.686  13
   9  -2   3 561.252 142.447   6
  -9   2  -3 391.250 110.299   5
  -9   2  -3 518.643 137.217   8
   9   2   3 634.685 142.312   9
 -10   2  -3 120.164 80.5241   8
  10  -2   3 128.258 56.9711   6
 -10   2  -3 168.356 80.3284   5
  10   2   3 252.942 113.345  13
 -11   2  -3 35.2184 38.0439   5
  11  -2   3 82.9726 57.2168   6
  11   2   3 55.1057 44.9354  13
  12   2   3 324.135 124.179  13
  12  -2   3 244.037 110.685   6
 -12   2  -3 395.002 140.643   5
 -13   2  -3 332.248 133.164   5
  13   2   3 346.580 148.913  13
  13  -2   3 389.727 163.200   6
 -13  -2  -3 413.251 137.376   8
 -14   2  -3 2737.92 370.922   5
 -14  -2  -3 3290.22 380.506   8
 -14   2  -3 2651.11 169.005  31
  14  -2   3 2859.88 385.137   6
 -14  -2  -3 2671.86 175.500  24
 -15   2  -3 448.335 71.9323  31
 -15  -2  -3 526.445 80.7579  24
 -16  -2  -3 27.6940 23.0348  24
 -16   2  -3-71.8873 31.1634  31
 -17  -2  -3 35.6046 24.3451  24
 -17   2  -3 38.5716 27.1971  31
 -18  -2  -3 2.47187 18.8032  24
 -18   2  -3 8.94394 16.6605  31
 -19  -2  -3 19.2342 17.5052  24
 -19   2  -3 11.9183 12.6400  31
 -20  -2  -3-4.81438 11.7042  24
 -20   2  -3 18.5034 17.6498  31
 -20  -3   3 452.722 51.1051  24
 -20   3   3 24.5959 18.3048  29
 -19  -3   3-8.43462 12.2478  24
 -19   3   3 37.4529 16.9687  22
 -19   3   3 20.4685 17.7679  29
 -19  -3   3 19.3204 12.9104  31
 -18  -3   3 28.8715 19.8237  31
 -18  -3   3 22.4506 23.3335  24
 -18   3   3 9.11756 14.7793  22
 -18   3   3 11.0705 18.6131  17
 -17   3   3 16.7654 16.3770  17
 -17  -3   3 21.8310 24.7444  24
 -17   3   3 18.5841 18.9637  29
 -17  -3   3-1.27152 13.4748  31
 -16   3   3 16.5631 20.3469  17
 -16   3   3 20.0070 27.3315  29
 -16  -3   3-16.0849 16.0203  24
 -16  -3   3 21.5149 13.5324  31
 -15  -3   3 23.1924 23.5834  31
 -15  -3   3-34.2054 28.8785  24
 -15   3   3 48.9496 26.4348  29
 -15   3   3 18.6891 18.8558  17
 -14   3   3-21.1802 29.8875  23
  14   3  -3 57.5769 24.0316  16
 -14   3   3 39.9702 31.1725  17
 -14  -3   3-6.25461 20.5002  24
  13   3  -3-22.2289 15.2232  16
 -13  -3   3 44.3976 31.9438  24
 -13   3   3 14.1928 18.2639  17
 -13   3   3 54.4380 49.9890  23
  13  -3  -3-8.86223 67.0010   6
  12   3  -3 898.898 191.360   6
  12  -3  -3 795.940 193.641  11
  12  -3  -3 751.951 184.477   6
  11  -3  -3-12.2607 60.2969   6
  11   3  -3 190.107 82.8535   6
  11  -3  -3 187.539 90.7539  11
  10   3  -3 195.796 90.4861   6
  10  -3  -3 354.932 114.050  11
   9   3  -3 1142.40 196.533  10
   9  -3  -3 966.679 182.010  11
   9   3  -3 981.551 186.975   6
   8  -3  -3 110.434 63.9900  11
   8   3  -3 102.934 74.9601  10
   8   3  -3 128.324 82.5053   6
   7  -3  -3 721.884 145.861  11
   7   3  -3 743.019 148.329  10
   7   3  -3 882.015 171.130   6
   6   3  -3 1818.85 230.807  10
   6   3  -3 1728.02 237.082   6
   6  -3  -3 2154.62 239.516  11
   5   3  -3 2437.42 266.637  10
   5  -3  -3 2440.13 250.142  11
   4   3  -3 1070.11 176.755  10
  -4   3   3 1043.24 178.035  12
   4  -3  -3 1209.92 168.040  11
  -3   3   3 7009.18 415.732  12
  -3  -3   3 6649.53 426.712   6
   3   3  -3 6348.77 422.753  10
  -2   3   3 1330.90 183.230  12
  -2  -3   3 1455.59 173.924   7
   2   3  -3 1319.25 188.238  10
  -2  -3   3 1469.66 196.645   6
   1  -3  -3 100.379 33.6707   7
  -1  -3   3 68.6280 54.7628   6
  -1   3   3 97.4893 55.9287  12
  -1  -3   3 63.3539 43.7370   7
  -1   3   3 102.470 48.9780   9
   0  -3   3-44.1621 32.3834   6
   0   3   3-19.3745 30.0381  12
   0  -3  -3-16.0877 41.6444   7
   0   3   3 9.10609 28.4318   9
   0  -3   3-28.0318 49.6224   7
   1   3   3 5773.54 337.894  10
  -1   3  -3 5571.84 406.892   8
   1   3   3 5688.38 375.005   9
   1   3   3 4822.74 323.368  12
  -1  -3  -3 5995.14 407.421   7
   1  -3   3 5377.07 379.917   6
   2   3   3 6491.00 371.358  12
  -2   3  -3 6913.62 455.356   8
   2   3   3 7481.54 441.572   9
  -2  -3  -3 7145.40 451.935   7
   2  -3   3 6973.78 446.180   6
  -3   3  -3 1285.76 203.188   8
   3   3   3 1150.70 181.094   9
  -3  -3  -3 1196.47 187.190   7
   3   3   3 1109.03 159.316  12
   3  -3   3 1174.96 185.404   6
   4   3   3 522.789 126.296   9
  -4  -3  -3 361.454 110.601   7
  -4   3  -3 335.806 110.228   8
   4  -3   3 363.306 105.127   6
  -5   3  -3 1994.29 258.067   8
  -5  -3  -3 2047.49 251.673   7
   5  -3   3 1929.44 249.565   6
   5   3   3 1849.67 251.064   9
  -6   3  -3 3383.53 344.234   8
   6   3   3 3554.59 349.860   9
  -6  -3  -3 3543.31 331.070   7
   6  -3   3 3336.33 341.100   6
  -7   3  -3 2576.15 312.338   8
   7  -3   3 2574.40 309.283   6
  -7   3  -3 2186.29 246.554   5
   7   3   3 2620.81 311.914   9
   7   3   3 2286.85 287.744  13
  -8   3  -3 1424.52 239.989   8
   8   3   3 1502.29 252.081  13
   8   3   3 1405.69 232.432   9
  -8   3  -3 1230.59 199.030   5
   8  -3   3 1586.27 256.923   6
   9  -3   3 270.749 86.4468   6
   9   3   3 175.096 77.4980   9
  -9   3  -3 148.601 87.2550   5
   9   3   3 324.556 133.648  13
  10   3   3 193.701 87.8077  13
  10  -3   3 156.953 82.0992   6
 -10   3  -3 113.284 73.9625   5
  10   3   3 233.654 96.2315   9
  11   3   3 395.046 139.663  13
 -11   3  -3 374.831 124.383   5
  11  -3   3 416.960 155.777   6
  12  -3   3 201.780 103.980   6
  12   3   3 13.4542 84.8900  13
 -12   3  -3 60.8364 73.1434   5
 -13  -3  -3 165.396 44.5470  24
  13  -3   3 245.242 39.7344  18
 -13   3  -3 196.449 39.6715  17
 -14  -3  -3 175.768 46.6101  24
  14  -3   3 193.015 33.7756  18
 -14   3  -3 102.924 30.8209  17
 -15   3  -3 31.6108 18.0948  17
 -15  -3  -3 47.4519 30.3492  24
  16   3   3 18.8298 19.9232  16
 -16   3  -3 53.1353 34.1522  23
 -16  -3  -3 8.56893 20.9832  24
  17   3   3 21.3349 16.5264  16
 -17  -3  -3-17.3454 15.3807  24
 -17   3  -3 16.5986 23.2366  23
  18   3   3 57.3856 23.8492  16
 -18  -3  -3 15.1404 19.3436  24
 -18   3  -3 19.7800 21.8058  23
  19   3   3 18.6592 10.4413  16
 -19  -3  -3 4.89269 11.4181  24
 -19   3  -3 7.90121 15.4147  23
 -20  -3  -3-0.48048 13.7280  24
 -19  -4   3-0.03622 10.8685  24
 -18  -4   3 7.58559 11.8341  24
 -18   4   3 20.3543 14.0318  22
 -18   4   3 21.1686 15.2806  17
 -18   4   3 9.92651 17.2066  29
 -17   4   3 1.57580 11.1865  22
 -17  -4   3-11.0253 13.3835  24
 -17   4   3 17.2410 13.3503  29
 -17   4   3-31.7001 21.6973  17
 -16   4   3-19.6565 17.7101  17
 -16  -4   3 12.6436 17.5103  24
 -16   4   3 10.2252 21.8881  29
 -15  -4   3 136.341 42.2788  24
 -15   4   3 97.4250 34.2648  17
 -15   4   3 74.7588 32.4815  29
 -14   4   3 197.736 44.1630  17
 -14  -4   3 203.014 50.6918  24
 -14   4   3 156.582 43.1630  29
 -13  -4   3 69.8614 34.2361  24
 -13  -4   3 59.5124 29.3047  20
 -13   4   3 48.5080 28.8782  17
 -12  -4   3 11.8171 22.3868  24
 -12   4   3 30.0846 23.1225  23
 -12  -4   3 23.3161 24.1066  20
 -12   4   3 41.6783 26.8074  17
 -11   4   3 422.373 73.0811  23
 -11  -4   3 440.546 75.1864  24
 -11  -4   3 515.674 67.9713  20
 -11   4   3 454.323 62.0115  17
 -11   4   3 376.892 57.3533  30
  10   4  -3 746.127 207.807   9
  10  -4  -3 866.110 195.011  11
   9   4  -3 153.352 95.6107  10
   9  -4  -3 46.5581 42.3294  11
   8   4  -3-53.8153 67.6693  10
   8  -4  -3 19.4545 37.7213  11
   8   4  -3-12.1704 29.8522   6
   7  -4  -3 37.2024 33.9508  11
   7   4  -3-9.02659 57.0899  10
   7   4  -3-40.2408 54.4564   6
   6  -4  -3 1501.51 231.621  11
   6   4  -3 1535.24 239.378   6
   6   4  -3 1382.00 229.247  10
   5   4  -3 1108.98 208.775  10
   5   4  -3 1138.77 210.235   6
   5  -4  -3 1206.79 210.444  11
   4  -4  -3 138.607 71.0193  11
   4   4  -3 89.8855 69.8460  10
   3  -4  -3 238.312 111.278   7
  -3  -4   3 263.928 99.0016   6
   3  -4  -3 267.464 91.9450  11
   3   4  -3 176.000 87.9615  10
  -2  -4   3 1336.20 232.874   6
   2   4  -3 873.289 180.905  10
   2  -4  -3 957.923 196.923   7
   1  -4  -3 1891.73 280.149   7
   1   4  -3 1826.83 269.245  10
  -1  -4   3 2209.95 286.981   6
   0  -4  -3 156.910 70.4862   7
   0   4   3 138.065 68.7708   9
   0  -4   3 134.771 60.6570   6
   0   4  -3 144.779 74.7662  10
   1   4   3 447.090 124.758   9
  -1  -4  -3 493.783 142.826   7
  -1   4  -3 481.601 139.526  10
   1  -4   3 407.681 119.372   6
   2  -4   3 550.922 149.341   6
   2  -4   3 388.716 124.933   7
  -2  -4  -3 467.160 137.437   7
   2   4   3 582.165 145.355   9
   3  -4   3 150.541 73.6503   6
  -3  -4  -3 184.777 95.3108   7
   3   4   3 165.797 89.0347   9
  -4  -4  -3 372.554 124.036   7
   4   4   3 375.051 125.218   9
   4  -4   3 278.339 100.474   6
   5  -4   3 340.731 123.895   6
  -5   4  -3 336.881 122.078   8
  -5  -4  -3 197.066 83.6786   7
   5   4   3 307.360 124.187   9
  -6   4  -3 80.6937 63.6380   8
  -6  -4  -3 170.998 99.0565   7
   6  -4   3 208.721 95.3510   6
   6   4   3 110.899 71.3241   9
   7   4   3 62.9133 81.3697   9
   7  -4   3 1.20514 39.9110   6
   8   4   3 401.792 139.413   9
   8  -4   3 318.383 98.8801   6
   9   4   3 2089.98 313.945   9
   9  -4   3 1411.07 272.608   6
  10  -4   3 783.281 89.4351  27
 -10   4  -3 719.104 79.6326  17
  10  -4   3 705.791 201.893   6
  10  -4   3 860.750 74.1321  18
  10   4   3 697.674 193.053   9
  11  -4   3 598.279 63.6410  18
 -11   4  -3 575.606 74.0649  17
  12  -4   3 0.83833 17.4473  18
 -12   4  -3 8.21770 22.1037  17
  12   4   3 16.9159 23.9393  16
  13   4   3 524.509 60.4058  16
 -13   4  -3 521.769 66.8208  17
 -13  -4  -3 484.847 71.0001  24
  13  -4   3 635.770 60.4068  18
 -14  -4  -3 34.0175 23.1067  24
 -14   4  -3 39.0725 23.2838  17
  14   4   3 70.9495 26.5726  16
 -14   4  -3 83.6495 43.2569  23
  14  -4   3 86.3043 27.2989  18
 -15  -4  -3-7.05824 16.4069  24
 -15   4  -3-6.98352 19.9886  23
  15  -4   3 24.2486 16.4602  18
 -15   4  -3 26.3216 17.3923  17
  16   4   3 25.1756 15.8790  16
 -16   4  -3 61.5588 29.8322  23
 -16   4  -3 6.86810 14.5713  17
 -16  -4  -3 18.5733 16.2525  24
  17   4   3 25.6519 15.3236  16
 -17   4  -3 35.1779 18.1539  17
 -17  -4  -3 18.7486 17.3210  24
 -17   4  -3 22.9847 23.0152  23
 -18   4  -3-6.21782 10.6336  17
 -18  -4  -3-18.4694 17.3264  24
  18   4   3-14.6605 11.0963  16
 -18   4  -3-22.3469 21.6496  23
 -16  -5   3 14.9070 14.8623  24
 -16   5   3 3.07231 13.6764  17
 -16   5   3-0.01985 9.79846  22
 -15   5   3 12.9021 15.4496  22
 -15  -5   3 23.4469 20.5341  20
 -15   5   3 6.74808 13.2176  17
 -15  -5   3 24.8376 22.6238  24
 -14  -5   3 16.9434 23.9629  24
 -14  -5   3 27.3614 17.8092  20
 -14   5   3-1.46811 15.6383  22
 -13   5   3 20.4473 19.1414  17
 -13  -5   3 5.67618 18.2034  24
 -13  -5   3 42.7679 26.5691  20
 -13   5   3 34.0862 22.6506  30
 -12  -5   3 14.4692 20.3314  20
 -12  -5   3 31.2999 23.8762  24
 -12   5   3-0.77046 12.1729  30
 -12   5   3 34.2229 18.8201  17
 -11  -5   3 122.988 36.3128  20
 -11   5   3 92.9104 30.8315  30
 -11   5   3 119.337 35.4038  17
 -10  -5   3 47.8462 22.4796  20
 -10   5   3 40.4138 24.6022  30
  -9  -5   3 43.2557 24.3824  20
   9  -5  -3 14.9925 17.3444  18
  -9   5   3 14.3051 21.0568  30
  -8  -5   3-28.5826 24.2826  20
   8  -5  -3-7.23598 17.0004  18
  -7  -5   3 514.429 68.0015  20
   7  -5  -3 609.366 62.6921  18
  -7   5   3 536.049 65.1660  30
   6  -5  -3 405.720 141.754   7
   6   5  -3 618.998 170.124  10
  -6  -5   3 393.727 58.7747  20
   6  -5  -3 531.622 57.4378  18
  -6   5   3 477.504 61.1222  30
   5  -5  -3 139.358 86.1862   7
   5  -5  -3 164.323 85.4596  11
   5   5  -3 171.742 97.8786  10
   4  -5  -3 856.941 224.362   7
   4  -5  -3 1112.48 216.681  11
   4   5  -3 754.546 196.856  10
   3  -5  -3 81.8121 85.2375   7
   3   5  -3-13.8874 72.3687  10
   3  -5  -3 84.9437 59.5645  11
   2   5  -3 28.2343 42.2046  10
   2  -5  -3 52.3810 56.0306   7
   1   5  -3 186.554 101.755  10
   1  -5  -3 355.850 145.583   7
   0   5  -3 3446.01 412.518  10
   0  -5   3 4017.59 439.931   6
   0  -5  -3 3775.30 445.200   7
  -1  -5  -3 1527.55 272.862   7
   1  -5   3 1459.53 265.737   6
  -1   5  -3 1489.64 273.344  10
  -2  -5  -3 373.242 158.997   7
  -2   5  -3 362.620 145.850  10
   2  -5   3 484.348 155.897   6
   2   5   3 607.016 174.270   9
   3  -5   3 94.7837 88.4645   6
  -3  -5  -3 61.0067 74.0862   7
  -3   5  -3 25.0070 52.8538  10
   3   5   3 33.3997 45.3692   9
   4   5   3 4.83344 57.4607   9
  -4  -5  -3 33.9285 36.4964   7
   4  -5   3 33.4154 91.0968   6
  -4   5  -3 17.4324 79.3221  10
   5  -5   3 362.040 50.3478  18
  -5  -5  -3 457.256 146.376   7
   5  -5   3 348.573 133.190   6
   5   5   3 265.509 116.937   9
  -6   5  -3-0.99746 22.4808  17
   6  -5   3 19.6278 18.0452  18
  -7   5  -3 61.4883 26.2454  17
   7  -5   3 23.3690 17.0001  18
  -7   5  -3 53.2676 28.1780  30
   8  -5   3 439.488 55.8517  18
  -8   5  -3 330.139 52.5359  30
  -8   5  -3 420.590 60.9235  17
  -9   5  -3 1189.15 101.843  17
   9  -5   3 1221.07 91.3810  18
  -9   5  -3 916.453 85.8710  30
 -10   5  -3 203.413 47.3159  17
 -10   5  -3 163.819 48.4310  23
  10  -5   3 148.980 36.8508  18
  10   5   3 218.412 37.8515  16
  11   5   3 57.3546 17.7674  16
 -11   5  -3 27.9893 33.3276  23
  11  -5   3 42.1404 24.4336  18
 -11   5  -3 37.1721 23.5314  17
  12   5   3 31.5771 19.1430  16
 -12   5  -3 30.5624 23.2446  23
  12  -5   3 15.3906 18.1779  18
 -12   5  -3 38.3746 24.8700  17
  13   5   3 35.7692 19.5983  16
 -13   5  -3 52.0610 34.8133  23
 -13   5  -3 15.5820 18.2534  17
  13  -5   3 78.0857 22.5820  18
  14   5   3 21.6475 19.8342  16
 -14   5  -3 9.54105 30.3575  23
  14  -5   3 15.9590 15.2835  18
 -14   5  -3-20.7276 13.4334  17
 -15   5  -3-1.59181 16.8352  23
 -15   5  -3 21.5851 17.3192  17
  15   5   3 4.50456 9.67521  16
  15  -5   3 16.5393 18.8692  18
 -16   5  -3 2.41459 13.4569  23
 -16  -5  -3 40.7045 17.3346  20
 -16   5  -3-0.36691 10.5655  17
  16   5   3 31.1300 14.4201  16
 -13  -6   3 26.4494 13.1598  20
 -13   6   3 29.7475 19.0562  30
 -12  -6   3-3.03388 10.9374  20
 -12   6   3 6.30749 11.9209  30
 -11   6   3 26.7219 19.9148  30
 -11  -6   3 46.7699 22.3535  20
  10  -6  -3 80.2027 24.9164  18
 -10   6   3 32.5905 20.8986  30
 -10  -6   3 73.0455 25.3312  20
  -9   6   3 80.9023 28.7842  30
   9  -6  -3 95.8504 27.2712  18
  -9  -6   3 124.033 34.3582  20
  -8   6   3 1.37115 13.5428  30
   8  -6  -3 1.03943 15.6415  18
  -8  -6   3 14.8886 19.2440  20
   7  -6  -3 86.9292 29.8654  18
  -7   6   3 66.0655 25.4480  30
  -7  -6   3 126.861 37.1328  20
  -6  -6   3 314.646 52.1257  20
   6  -6  -3 396.437 54.5535  18
  -6   6   3 292.485 48.9364  30
  -5  -6   3 274.521 48.6057  20
   5  -6  -3 289.946 46.7396  18
  -5   6   3 343.365 48.3245  28
  -5   6   3 282.454 46.4667  30
  -4   6   3 45.2329 24.0755  28
  -4   6   3 51.6330 21.9074  30
  -4  -6   3 54.5883 27.7021  20
   4  -6  -3 17.5619 16.2506  18
  -3   6   3 72.9567 26.7951  28
  -3  -6   3 89.3142 33.4580  20
   3  -6  -3 31.7753 18.3107  18
  -3   6   3 68.1366 29.8895  30
  -2   6   3 160.695 39.2226  28
   2  -6  -3 45.6146 17.1473  18
  -2  -6   3 140.695 35.8225  20
  -2   6   3 142.637 32.8039  30
  -1  -6   3 1690.82 117.848  20
  -1   6   3 1953.37 118.868  28
   0  -6   3 365.066 56.4874  20
   0   6   3 413.690 57.1390  28
   1   6   3 101.722 34.0638  28
   1  -6   3 125.844 36.2737  20
   2   6   3 409.098 56.7668  28
   2  -6   3 373.617 56.7793  20
   3  -6   3 690.606 65.2616  18
  -3   6  -3 659.659 73.1206  30
   3   6   3 694.082 70.4281  28
   4   6   3 1709.11 107.783  28
   4  -6   3 1846.85 104.045  18
  -4   6  -3 1640.78 114.020  30
  -5   6  -3 1656.99 112.881  30
   5  -6   3 1596.82 96.2491  18
   5   6   3 1599.79 101.539  28
   6  -6   3 333.989 47.1687  18
  -6   6  -3 283.938 45.8851  30
  -7   6  -3 263.099 45.2021  17
  -7   6  -3 240.957 42.8636  30
   7  -6   3 269.983 41.7139  18
   8  -6   3 234.104 38.9761  18
  -8   6  -3 244.457 42.5095  17
  -8  -6  -3 182.196 35.8031  20
  -8   6  -3 187.779 37.5890  30
  -9  -6  -3 17.0407 17.4605  20
   9  -6   3 10.0179 17.9168  18
  -9   6  -3 30.0809 15.2265  30
  -9   6  -3-16.0825 16.6479  17
  10  -6   3 114.419 27.9016  18
 -10  -6  -3 93.8441 29.6560  20
 -10   6  -3 78.4327 24.9290  30
 -10   6  -3 114.808 29.8059  17
 -11   6  -3 52.1241 19.6419  17
 -11  -6  -3 64.2969 22.7611  20
  11  -6   3 70.0698 20.1901  18
  12  -6   3-1.63702 9.84793  18
 -12  -6  -3 16.0357 17.4676  20
 -12   6  -3-2.44224 10.1708  17
 -13  -6  -3-3.82730 10.0199  20
  13  -6   3 2.96608 9.72072  18
 -13   6  -3 21.3586 16.4732  17
  -9   7   3 22.1220 10.1804  30
  -9  -7   3-2.23323 10.0017  20
  -8  -7   3 15.1303 12.6756  20
  -8   7   3 17.7785 10.7201  30
   8  -7  -3 14.8897 10.6363  18
   7  -7  -3 10.1766 13.4369  18
  -7  -7   3 28.1553 16.3816  20
  -7   7   3 22.6121 15.5169  30
   6   7  -3 12.1258 10.4850  28
  -6   7   3 24.5778 13.2151  30
  -6  -7   3 6.45712 12.0558  20
   6  -7  -3 2.37328 13.0310  18
   5  -7  -3 25.0037 16.3572  18
  -5   7   3 22.2498 15.0103  28
  -5   7   3 25.6455 16.2270  30
  -5  -7   3 26.1011 15.9056  20
   4  -7  -3 95.9359 26.2739  18
  -4   7   3 43.1702 20.4745  28
  -4  -7   3 43.9080 18.5330  20
  -4   7   3 55.7108 21.4993  30
  -3  -7   3 511.070 55.2724  20
  -3   7   3 453.597 52.1352  30
   3  -7  -3 553.968 53.4788  18
  -3   7   3 471.277 53.3234  28
  -2   7   3 103.548 30.8096  28
  -2  -7   3 105.180 27.1804  20
   2  -7  -3 124.815 27.1835  18
   1   7  -3 62.9737 22.7700  30
  -1   7   3 71.4435 24.8687  28
   1  -7  -3 70.2745 21.1632  18
  -1  -7   3 46.1437 21.3126  20
   0   7   3 6.98069 15.0286  28
   0  -7   3 7.83450 12.3508  20
   0  -7  -3 24.1101 14.7950  18
   0   7  -3 31.4391 18.6468  30
   1   7   3-2.99097 17.7420  28
  -1  -7  -3 9.87012 11.7425  18
  -1   7  -3-20.3433 16.8039  30
   2   7   3-6.48359 14.3283  28
  -2   7  -3-15.3072 12.7684  30
  -2  -7  -3 2.91386 10.6166  18
   3   7   3 43.1556 21.4054  28
  -3  -7  -3 38.8478 15.5109  18
  -3   7  -3-3.66656 13.5377  30
   4  -7   3-2.62656 9.75601  18
   4   7   3-0.75307 10.1600  28
  -4   7  -3 18.5106 15.5358  30
   5  -7   3 0.46719 11.4991  18
   5   7   3 11.8428 13.2182  28
  -5   7  -3 12.1648 14.2233  30
   6  -7   3-23.2844 13.0576  18
  -6   7  -3-8.22690 9.48309  30
   7  -7   3-0.04439 10.7717  18
  -7   7  -3-8.13148 10.1501  30
   8  -7   3 3.77114 10.5109  18
  -8   7  -3-1.86072 10.5785  30
 -21   0   4-0.12515 15.3675  31
 -20   0   4 6.77019 15.3413  31
 -19   0   4 36.3495 22.5050  31
 -18   0   4 3.24999 19.3677  31
 -18   0   4 73.4890 28.8162  29
 -17   0   4 974.253 103.348  31
 -17   0   4 1007.20 104.609  29
 -16   0   4 262.107 54.4898  31
 -16   0   4 247.521 52.2341  29
  15   0  -4 54.5759 85.6218   6
  14   0  -4 82.3874 90.1608   6
  13   0  -4 132.885 80.1942   6
 -13   0   4 311.236 128.774  14
  12   0  -4 576.980 145.774   6
 -12   0   4 324.745 110.785  14
  11   0  -4 67.4865 62.1156   6
 -11   0   4 87.6211 64.8461  14
 -10   0   4 117.009 80.7634  14
  10   0  -4 121.612 72.7489   6
   9   0  -4 9324.61 486.985   6
  -9   0   4 8554.17 562.909  14
  -8   0   4 13083.9 657.917  14
   8   0  -4 13610.9 553.206   6
  -7   0   4 39.7785 50.9986  14
  -7   0   4 59.8012 30.2091  15
   7   0  -4 108.819 57.1722   6
  -6   0   4 107.862 47.0430  15
  -6   0   4 62.1707 66.2899  14
   6   0  -4 104.487 40.2246   6
  -5   0   4 501.783 88.9457  15
  -5   0   4 395.864 92.9378  14
   5   0  -4 472.529 90.5483   6
  -4   0   4 19105.1 515.327  15
  -4   0   4 18656.1 630.320  14
   4   0  -4 18846.7 505.660   6
  -3   0   4 199.198 67.0159  15
  -3   0   4 143.458 60.8968  14
   2   0  -4 15661.7 672.094   3
  -2   0   4 14861.7 494.600  14
  -2   0   4 15369.6 724.770   4
  -1   0   4 170422. 2318.62   4
   1   0  -4 176214. 2166.71   3
   0   0  -4 999999. 4846.69   3
   0   0   4 988720. 5051.19   4
  -1   0  -4 117286. 1578.82   3
   1   0   4 120830. 1692.74   4
   2   0   4 59730.1 1086.52   3
   2   0   4 60532.8 858.946  12
  -2   0  -4 59322.7 1192.51   1
   3   0   4 14452.5 542.919   3
   3   0   4 15789.4 445.274  12
  -3   0  -4 15741.2 463.795   8
   4   0   4 4396.09 240.730  12
  -4   0  -4 4104.16 265.291   8
  -5   0  -4 1642.80 169.957   8
   5   0   4 1671.44 154.954  12
   6   0   4 2107.19 177.575  12
  -6   0  -4 1910.01 194.867   8
  -7   0  -4 4517.49 316.525   8
  -8   0  -4 5097.97 363.534   8
  -9   0  -4 20089.1 740.342   8
 -10   0  -4 595.084 138.766   8
 -11   0  -4 49.7922 51.9376   8
 -12   0  -4 334.531 120.240   8
 -12   0  -4 332.641 125.612   5
 -13   0  -4 100.067 76.5559   8
 -13   0  -4 263.241 116.303   5
 -14   0  -4 60.5050 67.9703   8
 -14   0  -4 160.425 83.2365   5
 -15   0  -4 101.650 31.9655  31
 -15   0  -4 73.4621 31.6559  24
 -16   0  -4 37.6366 23.3743  31
 -16   0  -4 16.7952 17.3601  24
 -17   0  -4 17.7862 19.9644  31
 -18   0  -4 4.12355 14.5924  31
 -19   0  -4 4.44962 13.9855  31
 -20   0  -4 2.82246 14.6344  31
 -21   0  -4 13.6007 13.9364  31
 -21  -1   4-4.33998 14.8603  31
 -21   1   4-17.5921 16.4271  29
 -20   1   4 10.8069 12.9141  29
 -20  -1   4 22.1916 15.8092  31
 -19  -1   4 7.26683 14.4146  31
 -19   1   4 43.0236 24.9656  31
 -19   1   4-4.03489 15.0405  29
 -18   1   4-2.14652 20.1930  29
 -18  -1   4-0.65900 15.5000  31
 -18   1   4-19.1426 22.5652  31
 -17  -1   4 46.4105 32.2180  31
 -17   1   4 37.1982 27.7857  31
 -17   1   4 16.0962 25.1094  29
 -16  -1   4 251.060 54.7642  31
 -16   1   4 187.281 40.5357  17
 -16   1   4 191.424 47.5314  29
  15   1  -4 920.999 226.146   6
 -15  -1   4 583.264 84.7841  31
  15  -1  -4 830.324 217.469   6
 -15  -1   4 758.513 249.332  14
 -15   1   4 451.641 63.2638  17
 -15   1   4 472.312 72.6932  29
  14   1  -4 93.5899 85.6168   6
  14  -1  -4 59.3382 66.2167   6
  13  -1  -4 5.10510 55.1704   6
  13   1  -4 2.27314 53.3178   6
  12  -1  -4 106.628 64.6158   6
  12   1  -4-0.25834 86.2117   6
  11   1  -4 119.004 78.1643   6
  11  -1  -4 234.432 86.8716   6
 -10   1   4 363.632 125.020  14
  10   1  -4 491.096 131.543   6
  10  -1  -4 361.991 103.524  11
  10  -1  -4 613.031 133.447   6
   9   1  -4 551.224 152.973   6
   9  -1  -4 594.517 124.450   6
   9  -1  -4 524.414 113.971  11
  -9   1   4 547.542 151.774  14
   8  -1  -4 84.9718 52.4752   6
  -8   1   4 184.947 73.4062  14
   8  -1  -4 87.7758 51.5931  11
   8   1  -4 79.9599 57.6534   6
   7   1  -4 1216.91 175.362   6
   7  -1  -4 1286.25 153.408  11
   7  -1  -4 1382.57 169.480   6
  -7   1   4 1270.20 190.096  14
  -6   1   4 3315.41 220.054  15
  -6   1   4 3368.71 293.606  14
   6  -1  -4 3399.37 232.980  11
   6   1  -4 2908.47 257.011   6
   6  -1  -4 2934.57 227.585   6
  -6   1   4 3176.47 222.659  12
  -5   1   4-10.5059 35.8245  15
  -5   1   4 69.4164 46.1083  14
  -5   1   4 10.7461 27.4578  12
   5  -1  -4 13.4126 24.7885  11
   5   1  -4 2.36269 25.4382   6
   5  -1  -4 36.0145 41.1441   6
  -4   1   4 781.289 105.832  12
  -4   1   4 780.216 133.925  14
   4   1  -4 676.965 120.940   6
   4  -1  -4 807.228 98.9933  11
  -3  -1   4 2315.41 206.593  14
  -3   1   4 2113.58 177.956  12
  -3   1   4 2269.86 211.046  14
  -2   1   4 18743.3 578.704  14
  -2  -1   4 18810.7 568.672  14
  -2   1   4 18356.6 492.995  12
  -2  -1   4 18306.2 544.735   6
  -1   1   4 52093.6 822.949  12
  -1   1   4 56845.7 994.090  14
   1  -1  -4 56945.6 1284.81   4
  -1  -1   4 53659.3 895.764   6
   0   1  -4 120370. 1390.03   3
   0   1  -4 118779. 1350.64   8
   0   1   4 120427. 1250.64  12
   0  -1  -4 120307. 1725.38   4
   0  -1  -4 118434. 2085.18   3
  -1   1  -4 7194.59 341.503   8
   1   1   4 6920.99 300.304  12
  -1  -1  -4 6362.69 476.039   3
   1  -1   4 6539.02 316.437   6
  -1  -1  -4 6355.65 410.220   2
  -2   1  -4 16.5183 31.7822   8
  -2  -1  -4 22.8619 48.2438   2
  -2   1  -4 40.5405 60.9616   1
   2   1   4 49.9722 23.7674  12
   2  -1   4 19.0532 23.6624   6
  -3  -1  -4 292.724 77.6980   2
   3   1   4 419.529 80.1302  13
   3  -1   4 458.081 90.5347   6
  -3   1  -4 415.641 131.439   1
   3   1   4 531.099 85.0055  12
  -3   1  -4 515.766 99.1666   8
   4   1   4 15201.4 453.187  12
   4   1   4 16107.7 514.009  13
  -4   1  -4 16099.8 566.166   8
   4  -1   4 15294.9 516.155   6
  -5   1  -4 653.966 123.312   8
   5   1   4 715.221 118.808  13
   5  -1   4 769.793 118.783   6
   5   1   4 733.174 99.8402  12
  -6   1  -4 223.281 80.1779   8
  -6   1  -4 321.465 78.9019   5
   6  -1   4 254.705 81.8665   6
   7  -1   4 1500.13 193.771   6
  -7   1  -4 1572.97 205.453   8
  -7   1  -4 1388.30 166.161   5
  -8   1  -4 9535.76 459.871   5
   8  -1   4 9477.44 511.140   6
  -8   1  -4 9416.94 524.774   8
  -9  -1  -4 350.982 100.111   8
  -9   1  -4 324.013 113.286   8
  -9   1  -4 235.910 87.6086   5
   9  -1   4 318.449 102.028   6
  10  -1   4 219.441 96.1226   6
 -10  -1  -4 75.5725 66.8394   8
 -11  -1  -4 50.4934 39.8644   8
  11  -1   4 53.7817 71.9198   6
 -11   1  -4 35.4765 51.0624   8
 -11   1  -4 36.8714 56.0047   5
 -12   1  -4 1129.96 203.431   5
 -12   1  -4 1025.61 217.400   8
 -12  -1  -4 1267.16 225.551   8
 -13   1  -4 137.778 88.7482   5
 -13  -1  -4 34.3873 44.0749   8
 -14  -1  -4 542.645 157.121   8
 -14   1  -4 297.116 115.600   5
 -15  -1  -4-6.45981 16.3419  24
 -15   1  -4-34.6194 31.6990  31
 -15  -1  -4-26.7632 29.6417  31
 -16  -1  -4 34.4636 20.6570  24
 -16  -1  -4 30.9731 23.3372  31
 -16   1  -4-1.78641 27.1694  31
 -17  -1  -4 287.902 59.0126  24
 -17  -1  -4 236.823 50.3927  31
 -17   1  -4 282.047 56.9069  31
 -18  -1  -4 34.1451 23.2156  24
 -18   1  -4 2.05470 17.1636  31
 -18  -1  -4-20.0077 20.3713  31
 -19   1  -4-7.18398 14.5449  31
 -19  -1  -4-9.50739 16.1836  31
 -19  -1  -4-4.33770 13.0453  24
 -20  -1  -4 21.5275 16.2279  24
 -20  -1  -4 12.8969 14.4922  31
 -20   1  -4 14.5706 14.0362  31
 -21   1  -4-1.46265 13.7235  31
 -21   2   4 13.8644 12.5521  29
 -21  -2   4 7.09599 9.85859  31
 -20  -2   4-7.08616 12.4346  31
 -20   2   4-7.71965 12.0044  29
 -19  -2   4 2.33227 16.5440  24
 -19  -2   4 19.1029 16.2405  31
 -19   2   4-12.1067 14.4919  29
 -18  -2   4 20.4735 24.5308  24
 -18  -2   4 13.2227 17.7476  31
 -18   2   4 16.4551 18.4872  29
 -17  -2   4 30.2657 22.1044  24
 -17   2   4 63.7570 27.0506  17
 -17  -2   4 3.38100 16.0162  31
 -17   2   4 3.74701 22.3464  29
 -16   2   4 1.22708 23.8377  17
 -16  -2   4 6.01148 18.2341  24
 -16   2   4-4.46832 20.1744  29
 -16  -2   4-60.6225 28.1597  31
 -15  -2   4 74.3222 29.1615  24
 -15  -2   4 69.6554 31.2716  31
 -15   2   4 96.5292 35.3243  29
 -15   2   4 75.1967 30.0336  17
 -14   2   4 107.443 34.7954  17
  14  -2  -4 228.759 113.442   6
 -14  -2   4 132.385 44.8751  24
 -14  -2   4 97.8501 39.5784  31
  14   2  -4 122.113 106.201   6
 -14   2   4 129.941 40.2735  29
  13   2  -4 374.983 135.773   6
  13  -2  -4 410.127 130.774   6
  12   2  -4 224.377 111.775   6
  12  -2  -4 238.055 114.632   6
  12  -2  -4 123.332 79.5713  11
  11  -2  -4 1000.18 198.881  11
  11   2  -4 1293.66 228.488   6
  11  -2  -4 1265.45 217.759   6
 -11   2   4 1176.42 207.087   5
  10  -2  -4-10.6983 28.0315   6
  10  -2  -4 46.4183 42.2122  11
 -10   2   4 18.7139 38.4379   5
  10   2  -4 25.4038 36.1790   6
  -9   2   4 153.519 72.1113   5
   9  -2  -4 129.206 70.8741   6
   9  -2  -4 122.892 66.7904  11
   9   2  -4 80.4481 75.7385   6
   8   2  -4 377.328 111.580   6
   8  -2  -4 329.359 98.3147  11
  -8   2   4 427.995 108.360   5
  -7   2   4 143.890 51.5404   5
  -7   2   4 160.747 75.6988  12
   7  -2  -4 114.644 52.2660  11
   7   2  -4 156.902 67.8502   6
  -6   2   4 370.907 96.4373  12
   6  -2  -4 491.147 100.178  11
   6   2  -4 499.521 114.171  10
   6   2  -4 575.759 130.064   6
  -5   2   4 29.7558 50.6952  14
  -5   2   4 11.3035 24.6500  12
   5   2  -4 62.6430 46.9537   6
   5  -2  -4-22.7842 33.6786  11
   5   2  -4 28.6628 34.8586  10
  -4   2   4 1496.69 189.951  14
  -4   2   4 1416.54 172.913  12
   4   2  -4 1398.10 173.130  10
   4  -2  -4 1325.53 153.887  11
  -3   2   4 3879.83 273.493  12
  -3  -2   4 3690.81 296.689   6
   2   2  -4 127.738 64.6594   8
  -2   2   4 156.163 54.9152  12
  -2  -2   4 179.765 68.2586   6
   1   2  -4 180.925 67.8958   8
  -1  -2   4 163.238 70.0525   6
   1  -2  -4 209.552 63.6900   7
  -1   2   4 221.006 69.9942  12
   0   2  -4 5387.38 353.194   8
   0  -2  -4 4907.00 310.721   7
   0   2   4 4804.55 290.374  12
   0  -2   4 4926.14 324.017   6
   0   2   4 5414.36 312.299   9
   1  -2   4 640.774 122.140   6
  -1   2  -4 645.432 131.970   8
   1   2   4 609.657 104.463  12
  -1  -2  -4 678.932 118.645   7
   1   2   4 723.721 125.834   9
  -2   2  -4 9.77888 38.9376   8
   2   2   4 6.28370 26.4579   9
   2   2   4 7.49272 20.2102  12
  -2  -2  -4 7.90158 33.1001   7
   2  -2   4-14.6787 34.6197   6
   3  -2   4 797.079 135.654   6
  -3   2  -4 813.472 149.803   8
   3   2   4 790.086 115.748  12
  -3  -2  -4 852.242 130.432   7
   3   2   4 915.261 145.049   9
   4  -2   4 2669.54 253.753   6
   4   2   4 2698.20 245.007  13
   4   2   4 2528.04 206.809  12
  -4  -2  -4 2942.45 248.154   7
  -4   2  -4 2630.43 265.916   8
   4   2   4 3029.48 269.630   9
   5   2   4 4937.79 349.780  13
  -5   2  -4 4628.09 361.351   8
   5  -2   4 5019.56 363.053   6
   5   2   4 5300.24 368.221   9
  -6   2  -4 3374.00 319.961   8
   6   2   4 3552.49 313.054  13
   6  -2   4 3626.69 319.235   6
   6   2   4 4318.04 346.975   9
  -7   2  -4 2158.06 272.120   8
   7   2   4 2563.50 279.166  13
   7  -2   4 2736.51 293.110   6
   7   2   4 2658.12 280.243   9
   8   2   4 16.4921 32.3723  13
   8  -2   4 79.3497 73.0252   6
  -8   2  -4 6.55299 49.9747   5
  -8   2  -4-22.3917 59.9197   8
   9   2   4 37.3635 41.2764  13
  -9   2  -4-52.4602 44.7533   5
   9  -2   4-11.5416 33.1316   6
  -9   2  -4 109.576 83.4621   8
   9   2   4-58.8106 48.8383   9
 -10   2  -4 12.7882 67.1213   8
  10   2   4 39.0766 56.3723  13
  10  -2   4 6.05487 62.8710   6
 -10   2  -4 29.5886 43.9389   5
  11   2   4 60.1421 87.1082  13
  11  -2   4 256.084 105.808   6
 -11   2  -4 120.414 77.2107   5
 -11   2  -4 73.9990 73.5970   8
 -12  -2  -4 190.978 88.6801   8
  12   2   4 169.182 105.107  13
  12  -2   4 87.0540 38.2285   6
 -12   2  -4 43.7613 45.6276   5
  13   2   4 15.4617 58.4616  13
  13  -2   4 101.560 77.5661   6
 -13   2  -4-55.3128 45.3482   5
 -13  -2  -4-8.79296 56.9429   8
 -14  -2  -4 1152.84 118.747  24
 -14   2  -4 1261.29 119.902  31
  14  -2   4 1254.88 83.8995  18
 -15  -2  -4 916.399 104.170  24
 -15   2  -4 910.107 99.1232  31
 -16  -2  -4 67.6705 38.0298  24
 -16   2  -4 32.2403 21.4329  31
 -17  -2  -4 33.0089 30.7769  24
 -17   2  -4-5.09770 22.1194  31
  18   2   4 60.4938 26.1790  16
 -18  -2  -4-0.74549 17.8254  24
 -18   2  -4 47.6837 28.4415  31
 -19  -2  -4 17.2769 16.0120  24
 -19   2  -4-7.03226 11.5278  31
 -20  -2  -4 8.23532 14.2871  24
 -20   2  -4-3.44845 10.7937  31
 -20  -3   4-5.48073 9.89485  24
 -20   3   4-2.83612 11.9860  29
 -19  -3   4-5.60752 12.0779  31
 -19  -3   4-9.98635 16.1576  24
 -19   3   4 6.38555 12.3496  22
 -19   3   4-34.9686 22.1613  29
 -18  -3   4-11.6589 14.8185  24
 -18   3   4-1.17186 12.1532  22
 -18  -3   4 42.6828 20.5137  31
 -18   3   4 11.0339 17.7603  17
 -18   3   4 18.9309 21.4740  29
 -17  -3   4 20.5646 25.6069  24
 -17   3   4 5.00477 15.9075  22
 -17  -3   4-14.3836 14.8217  31
 -17   3   4 5.50398 18.1929  29
 -17   3   4 15.1839 17.5261  17
 -16  -3   4 19.5326 15.8126  24
 -16  -3   4 6.95436 16.6005  31
 -16   3   4 9.15339 17.5192  17
 -16   3   4-3.74748 18.3040  29
 -15  -3   4 189.742 45.4893  31
 -15  -3   4 222.599 55.2893  24
 -15   3   4 186.758 43.2919  17
 -15   3   4 167.293 47.7814  29
 -14  -3   4 1105.13 103.285  31
 -14  -3   4 1428.29 135.941  24
 -14   3   4 1023.64 99.3311  17
 -14   3   4 1164.15 116.038  29
 -13  -3   4 69.5995 34.0309  24
 -13   3   4 71.9828 30.3749  17
 -13   3   4 78.9957 33.2507  29
 -13  -3   4 99.3967 40.5334  31
  12  -3  -4 1606.71 274.772  11
  12   3  -4 1665.99 278.907   6
  11  -3  -4 214.467 125.560  11
  11   3  -4-58.6580 43.6990   6
  10  -3  -4 59.7073 54.7468  11
  10   3  -4 90.2394 63.0044   6
   9  -3  -4 127.683 81.1577  11
   9   3  -4 69.1414 63.5864   6
   8   3  -4 63.5324 66.2999   6
   8  -3  -4 47.9278 33.2826  11
   7  -3  -4 2840.84 290.928  11
   7   3  -4 2789.98 316.782   6
   7   3  -4 2673.06 285.512  10
   6  -3  -4 189.833 78.5567  11
   6   3  -4 118.670 70.5663  10
   6   3  -4 143.333 81.6980   6
  -5   3   4 3469.55 312.630  12
   5   3  -4 3150.91 313.984  10
   5  -3  -4 3600.79 311.678  11
  -4   3   4 947.207 164.514  12
   4   3  -4 962.656 172.726  10
   4  -3  -4 873.155 150.194  11
  -3   3   4 5886.95 401.567  12
   3   3  -4 5609.95 412.111  10
  -3  -3   4 5664.11 416.278   6
  -2   3   4 902.029 164.744  12
   2  -3  -4 874.839 161.570   7
   2   3  -4 810.170 159.025  10
  -2  -3   4 1009.49 173.028   6
  -1   3   4 644.145 133.242  12
   1  -3  -4 765.667 155.371   7
  -1  -3   4 674.551 146.714   6
  -1   3   4 702.059 128.148   9
   0   3  -4 587.697 140.352   8
   0   3   4 553.301 119.953  12
   0  -3  -4 743.587 149.060   7
   0  -3   4 635.211 140.914   6
   0   3   4 720.652 135.547   9
   1   3   4 1094.77 169.275  12
  -1  -3  -4 1187.35 184.125   7
  -1   3  -4 950.326 183.172   8
   1  -3   4 1150.34 188.553   6
   1   3   4 1214.11 182.080   9
   2   3   4 2112.44 232.241  12
   2   3   4 2376.17 257.337   9
   2  -3   4 2179.76 261.352   6
  -2  -3  -4 2331.72 260.003   7
  -2   3  -4 2053.98 270.444   8
  -3   3  -4 6070.13 459.083   8
   3  -3   4 6005.03 436.501   6
   3   3   4 6375.31 389.586  12
  -3  -3  -4 7306.11 461.270   7
   3   3   4 7424.55 475.383   9
  -4   3  -4 1.17992 47.4382   8
  -4  -3  -4 14.1415 30.1423   7
   4  -3   4-20.5103 56.0079   6
   4   3   4-28.1828 54.4229   9
  -5   3  -4 300.637 102.781   8
  -5  -3  -4 189.479 92.8640   7
   5  -3   4 264.683 94.2731   6
   5   3   4 275.152 110.555   9
  -6   3  -4 86.2882 69.8830   8
   6  -3   4 85.4125 48.3962   6
   6   3   4 70.5357 81.4560   9
  -7   3  -4 544.972 154.411   8
   7  -3   4 687.418 159.586   6
   7   3   4 592.543 154.678   9
   8   3   4 177.266 91.4817  13
  -8   3  -4 259.331 120.525   8
   8  -3   4 239.372 94.3655   6
   8   3   4 259.041 107.227   9
  -9   3  -4 1377.11 260.061   8
   9   3   4 1465.35 259.368  13
   9  -3   4 1150.62 224.394   6
   9   3   4 1475.39 248.690   9
  10   3   4 186.221 98.3543  13
  10  -3   4 119.455 59.1818   6
  10   3   4 76.5413 71.1432   9
  11   3   4 397.218 144.652  13
  11  -3   4 647.400 189.454   6
 -12  -3  -4 334.791 63.5297  24
 -12   3  -4 325.865 54.3504  17
  12  -3   4 413.861 51.8820  18
 -13  -3  -4 241.116 54.5157  24
 -13   3  -4 247.584 44.6128  17
  13  -3   4 331.190 45.2703  18
 -14   3  -4 67.3190 27.6376  17
 -14  -3  -4 152.732 42.2946  24
  14  -3   4 182.403 34.9520  18
 -15  -3  -4 19.6193 18.8534  24
  15  -3   4 3.99400 12.3656  18
 -15   3  -4-12.2925 26.2480  31
  16   3   4 24.6919 22.0480  16
 -16   3  -4 16.3410 16.6984  31
 -16  -3  -4 27.8911 23.7323  24
 -17  -3  -4 5.11032 15.8395  24
 -17   3  -4 32.7293 18.9158  31
 -17   3  -4 11.6136 18.3093  23
  17   3   4 25.0218 27.6321  16
 -18  -3  -4 10.5653 19.3585  24
 -18   3  -4 24.5703 22.6692  23
  18   3   4 27.4412 18.5268  16
  19   3   4 15.1585 13.0014  16
 -19  -3  -4 8.97980 16.1707  24
 -18   4   4-1.98037 9.96042  22
 -18  -4   4 19.7913 17.3384  24
 -18   4   4 9.92785 11.3760  29
 -17   4   4 28.8411 23.1401  17
 -17  -4   4-9.42304 14.0875  24
 -17   4   4 1.79716 14.0080  22
 -17   4   4 0.04955 12.1847  29
 -16  -4   4-0.06054 13.8954  24
 -16   4   4-7.09879 18.0338  22
 -16   4   4-7.79777 20.8854  17
 -16   4   4-6.37611 19.0322  29
 -15  -4   4 23.7271 20.6446  24
 -15   4   4 15.4276 13.7904  22
 -15   4   4-11.1761 20.7816  17
 -15   4   4-21.7412 24.1406  29
 -14  -4   4 23.4426 21.3553  24
 -14   4   4 5.77827 16.9382  29
 -14   4   4 8.72954 18.6831  17
 -13  -4   4 71.6457 35.0329  24
 -13   4   4 80.8875 28.7295  17
 -12  -4   4-32.0671 26.6650  24
 -12   4   4 19.8773 20.2386  17
 -11  -4   4 6.50757 18.4066  24
 -11  -4   4 48.9063 26.7956  20
 -11   4   4-8.21231 19.8018  30
 -11   4   4 11.5225 17.2966  17
 -10   4   4 716.959 78.9327  17
 -10  -4   4 782.885 83.5043  20
 -10  -4   4 686.351 90.4153  24
 -10   4   4 737.555 79.7131  30
   9   4  -4 197.837 95.2719  10
   9  -4  -4 67.3234 66.5483  11
   9   4  -4 175.348 96.9820   6
   8  -4  -4 96.0370 53.4168  11
   8   4  -4 103.143 74.3677  10
   8   4  -4 35.7880 73.7110   6
   7  -4  -4 222.671 108.928  11
   7   4  -4 24.6159 48.2913  10
   7   4  -4 228.725 115.851   6
   6  -4  -4 186.023 81.2260  11
   6   4  -4 92.2533 73.9036  10
   6   4  -4 125.918 81.9566   6
   5   4  -4 41.1228 54.1424  10
   5   4  -4 43.4734 53.1173   6
   5  -4  -4 28.4742 32.5482  11
   4  -4  -4 95.0041 76.6446   7
   4  -4  -4 11.6992 32.1796  11
   4   4  -4 18.6160 57.8378  10
   3   4  -4 1884.03 282.091  10
   3  -4  -4 1950.81 286.881   7
   3  -4  -4 2261.33 283.001  11
  -3  -4   4 2029.21 289.552   6
  -2  -4   4 67.3037 62.7325   6
   2  -4  -4 29.9882 46.9381   7
   2   4  -4 91.4548 58.3180  10
   1  -4  -4 227.182 111.581   7
   1   4  -4 192.266 94.1979  10
  -1  -4   4 254.705 107.360   6
   0   4  -4 984.277 203.505  10
   0  -4  -4 1128.37 212.769   7
   0  -4   4 967.341 198.389   6
   1  -4   4-3.25944 43.7445   6
   1   4   4 64.5443 47.8396   9
  -1  -4  -4 85.2506 59.4399   7
   2  -4   4 113.525 68.8646   6
   2   4   4 7.45130 34.6183   9
  -2  -4  -4 30.0367 58.3452   7
  -3  -4  -4 941.837 194.274   7
   3   4   4 1185.86 213.616   9
   3  -4   4 1094.98 218.657   6
  -4   4  -4 1634.89 281.043   8
  -4  -4  -4 1802.26 272.239   7
   4  -4   4 1595.51 261.449   6
   4   4   4 1457.32 247.787   9
  -5   4  -4-9.76400 49.7000   8
  -5  -4  -4 64.4784 55.3303   7
   5  -4   4 39.0558 45.8859   6
   5   4   4 51.9981 83.2360   9
  -6   4  -4-5.36450 45.4350   8
   6  -4   4 106.682 85.2299   6
   6   4   4-9.99997 53.4824   9
  -7   4  -4 90.7376 78.3466   8
   7  -4   4 47.3904 48.3536   6
   7   4   4 135.987 71.9512   9
   8  -4   4 469.564 145.365   6
   8   4   4 128.077 100.351   9
   9  -4   4 195.165 37.6703  18
   9  -4   4 117.415 102.205   6
   9  -4   4 150.120 38.7311  27
   9   4   4 338.951 141.568   9
  -9   4  -4 284.485 52.7864  17
 -10   4  -4 1080.90 97.7309  17
  10  -4   4 1040.17 80.8186  18
  10  -4   4 1104.77 110.040  27
 -11   4  -4 114.181 36.0272  17
  11  -4   4 112.969 34.7916  18
 -12   4  -4 137.729 35.6471  17
  12  -4   4 273.323 39.6772  18
 -13  -4  -4 7.07015 15.9933  24
 -13   4  -4 24.3290 15.1041  17
  13  -4   4 9.66814 16.7234  18
  13   4   4 51.9739 22.7794  16
 -14   4  -4 18.0445 16.1885  17
 -14  -4  -4 52.4006 28.4693  24
  14   4   4 34.8162 20.7051  16
  14  -4   4 36.9879 20.7714  18
  15   4   4 6.32036 14.9812  16
 -15  -4  -4 46.8416 23.5113  24
 -15   4  -4-3.00339 28.0028  23
  15  -4   4 0.55060 12.8491  18
 -15   4  -4 19.3438 19.2192  17
  16   4   4 16.4558 16.5047  16
 -16  -4  -4 34.6842 35.3197  24
 -16   4  -4 19.5517 21.5284  23
 -16   4  -4 8.43278 15.3250  17
  16  -4   4 2.14761 12.5311  18
  17   4   4 0.76814 12.4439  16
 -17  -4  -4-5.53698 10.7041  24
 -17   4  -4 22.1018 24.0615  23
 -17   4  -4-17.2674 11.5582  17
  18   4   4 1.86026 8.85902  16
 -18   4  -4 0.20488 13.9803  23
 -16  -5   4-1.55904 13.9436  24
 -16   5   4 0.86100 10.9132  22
 -16   5   4-1.84009 11.2540  17
 -15   5   4 3.66135 10.6769  22
 -15   5   4-1.74946 14.2643  17
 -15  -5   4 10.4812 18.8649  24
 -14   5   4 3.86438 13.2452  22
 -14  -5   4-10.2724 15.8606  24
 -14   5   4-6.58779 15.8455  17
 -13   5   4-31.6467 15.6134  22
 -13  -5   4-3.12706 16.2180  20
 -13  -5   4-8.25116 18.0148  24
 -13   5   4 12.1416 13.2649  30
 -13   5   4-7.80182 14.9952  17
 -12   5   4 32.7772 17.1808  22
 -12  -5   4 40.1598 25.3032  24
 -12   5   4 86.1907 30.2123  30
 -12  -5   4 109.873 30.6310  20
 -12   5   4 82.0533 28.3355  17
 -11   5   4 113.638 24.5671  22
 -11  -5   4 185.038 41.3720  20
 -11   5   4 135.458 37.7337  30
 -11  -5   4 144.334 39.7102  24
 -10  -5   4 569.918 69.9042  20
 -10   5   4 559.450 68.3134  30
  -9  -5   4 299.927 60.4387  20
  -9   5   4 229.217 44.4264  30
  -8  -5   4-31.1546 20.7403  20
  -8   5   4 14.3070 17.5830  30
  -7  -5   4 108.227 32.9697  20
  -7   5   4 133.602 35.7970  30
   7  -5  -4 130.727 29.1255  18
  -6  -5   4 657.220 78.3724  20
   6  -5  -4 839.606 70.4794  18
  -6   5   4 869.015 82.2935  30
  -5   5   4 269.314 44.4254  28
   5  -5  -4 176.338 104.123   7
  -5  -5   4 224.171 45.8565  20
  -5   5   4 231.600 45.9560  30
   4   5  -4 780.066 204.879  10
  -4  -5   4 873.016 85.0796  20
   4  -5  -4 945.934 232.619   7
   4   5  -4 823.589 209.039   6
   4  -5  -4 1003.96 214.187  11
   3  -5  -4 424.167 158.851   7
   3  -5  -4 264.550 129.751  11
   3   5  -4 182.597 92.3848  10
   2   5  -4-60.4195 83.0134  10
   2  -5  -4 7.16200 60.5560   7
   2  -5  -4-58.0949 46.9486  11
   1  -5  -4 348.465 136.336   7
   1   5  -4 204.336 117.712  10
  -1  -5   4 73.7319 43.1932   6
   0  -5  -4-16.3957 76.7542   7
   0   5  -4-146.221 115.952  10
   0  -5   4 21.1080 71.6806   6
  -1   5  -4 72.5277 95.2618  10
  -1  -5  -4 76.4878 44.2503   7
   1  -5   4 31.1567 76.6841   6
  -2   5  -4 1066.69 248.222  10
  -2  -5  -4 1242.57 249.284   7
   2   5   4 1110.33 228.918   9
   2  -5   4 1089.01 246.872   6
  -3   5  -4 19.7769 45.7852  10
  -3  -5  -4 40.6916 42.2735   7
   3  -5   4 100.400 90.2014   6
   3   5   4 113.171 73.1175   9
   4   5   4 41.8936 24.7870  28
   4   5   4-8.54297 38.6816   9
   4  -5   4 18.6151 25.0415  20
  -4  -5  -4-54.5997 68.3590   7
  -4   5  -4 107.549 113.865  10
   4  -5   4 38.6185 22.0144  18
  -4   5  -4 77.4315 30.9006  17
   4  -5   4-23.9444 80.7773   6
   5   5   4-12.0069 17.1417  28
  -5   5  -4 61.4833 33.3794  17
   5  -5   4 59.7595 28.8485  20
   5  -5   4 16.9184 19.3403  18
   6  -5   4 139.026 34.0712  18
  -6   5  -4 86.2335 23.6180  17
   7  -5   4-12.2568 16.3133  18
  -7   5  -4 23.1029 22.1356  17
  -8   5  -4 11.0056 20.7741  17
   8  -5   4 20.0485 16.9200  18
  -8   5  -4-1.47067 16.1667  30
   9  -5   4 28.7502 22.3817  18
  -9   5  -4 71.7976 30.6042  17
  10  -5   4 206.084 41.5635  18
 -10   5  -4 243.483 52.6349  17
  11   5   4 237.398 38.9419  16
  11  -5   4 289.489 48.6602  18
 -11   5  -4 224.265 45.1777  17
 -11   5  -4 175.098 56.9883  23
  12   5   4 9.10970 14.5319  16
 -12   5  -4 23.9525 16.4138  17
 -12   5  -4 8.20536 20.1408  23
  12  -5   4 38.8727 20.1844  18
  13   5   4 3.72346 10.7818  16
 -13   5  -4 27.6326 27.8986  23
  13  -5   4 28.8091 18.2746  18
 -13   5  -4 29.6703 20.4572  17
  14   5   4 23.6333 14.7599  16
 -14   5  -4 17.2462 16.2466  17
 -14   5  -4 9.85369 22.8256  23
  14  -5   4-2.50149 11.6292  18
  15   5   4 11.5967 10.7697  16
 -15   5  -4 28.2655 14.5045  17
 -15   5  -4 12.6855 17.3098  23
  15  -5   4 10.9173 13.1736  18
 -16  -5  -4 9.48516 10.4417  20
 -13  -6   4-23.4839 14.4815  20
 -13   6   4-11.5171 11.9587  30
 -12  -6   4 298.588 42.5789  20
 -12   6   4 24.7873 16.3607  30
 -11  -6   4 162.443 32.7090  20
 -11   6   4 137.777 31.6700  30
 -10  -6   4 92.7771 27.6429  20
 -10   6   4 115.947 29.1096  30
  -9  -6   4 22.8950 13.0413  20
   9  -6  -4 13.8936 25.3172  18
  -9   6   4-31.4136 14.7191  30
  -8  -6   4 4.67711 14.7263  20
   8  -6  -4 25.2870 19.7401  18
  -8   6   4 23.2486 17.0428  30
   7  -6  -4 28.6751 19.8939  18
  -7  -6   4 33.6593 18.0135  20
  -7   6   4 14.2255 14.0371  30
  -6  -6   4 21.6355 17.8000  20
   6  -6  -4 45.3614 19.7302  18
  -6   6   4 28.9921 19.8415  30
  -5   6   4 130.726 33.6030  28
  -5  -6   4 118.449 34.6932  20
  -5   6   4 127.506 31.4777  30
   5  -6  -4 102.093 27.7899  18
  -4   6   4 10.6933 17.5494  28
  -4  -6   4 10.8255 16.4637  20
  -4   6   4 36.7623 20.5204  30
   3  -6  -4-18.0647 21.2202  18
  -3   6   4 15.8598 19.9784  28
  -3  -6   4 8.55703 17.0540  20
  -3   6   4 14.2018 17.4773  30
  -2   6   4 291.602 48.4943  28
  -2  -6   4 283.967 49.8469  20
  -1   6   4 73.4121 28.5478  28
  -1  -6   4 66.5741 24.2741  20
   0   6   4 169.420 38.6737  28
   0  -6   4 184.432 42.0661  20
   1  -6   4 369.184 55.8676  20
   1   6   4 430.136 55.5126  28
   2  -6   4 424.405 58.5098  20
   2   6   4 479.745 60.1825  28
   3   6   4 231.044 44.0585  28
   3  -6   4 221.715 44.5797  20
   4   6   4 12.3938 19.3995  28
   4  -6   4 26.4981 22.2842  20
   4  -6   4 28.9476 23.6483  18
   5   6   4 217.465 39.6932  28
   5  -6   4 303.913 44.9612  18
  -5   6  -4 302.509 49.5669  30
  -5   6  -4 301.567 51.4626  17
   6  -6   4 282.481 40.2894  18
  -6   6  -4 291.206 47.1032  30
  -6   6  -4 334.892 50.5072  17
  -7   6  -4 44.0628 21.6589  17
   7  -6   4 2.34116 13.1238  18
  -7   6  -4-3.09479 18.6599  30
  -8   6  -4 26.9744 19.2748  17
   8  -6   4 44.6185 19.4497  18
  -8   6  -4 21.6424 16.0706  30
   9  -6   4 5.04165 11.8568  18
  -9   6  -4 33.1605 19.1281  30
  -9   6  -4 36.6867 19.6723  17
 -10  -6  -4 9.86010 16.5771  20
  10  -6   4 6.08104 16.1904  18
 -10   6  -4 27.2369 15.4364  17
 -11  -6  -4 8.48761 13.3375  20
  11  -6   4 14.5245 15.4209  18
 -11   6  -4 16.5781 18.3515  17
 -12  -6  -4 2.54014 9.28443  20
  12  -6   4 4.56829 10.3920  18
 -12   6  -4 10.6041 12.0339  17
  -8  -7   4-13.2580 10.8056  20
   8  -7  -4 12.0379 12.9086  18
  -8   7   4 18.5377 13.7424  30
   7  -7  -4-16.8817 13.6157  18
  -7  -7   4 7.56354 10.1250  20
  -7   7   4-8.01827 13.5261  30
  -6  -7   4-12.0122 10.5948  20
  -6   7   4 5.04558 11.8716  30
  -5  -7   4 13.3964 15.0865  20
   5  -7  -4 7.03366 15.7760  18
  -5   7   4 2.89744 14.7357  30
  -5   7   4-1.24388 10.8635  28
  -4  -7   4 6.50799 12.8097  20
  -4   7   4 46.3020 21.0393  28
   4  -7  -4 57.9160 20.4172  18
  -4   7   4 77.7346 23.4760  30
   3  -7  -4 39.7951 23.1734  18
  -3  -7   4 37.2904 17.8027  20
  -3   7   4 26.6652 17.8523  28
  -2  -7   4 96.0593 27.4833  20
   2  -7  -4 52.8902 21.8936  18
   2   7  -4 96.8674 24.7436  30
  -2   7   4 103.770 26.7470  28
  -1  -7   4 218.828 36.9526  20
  -1   7   4 186.500 36.5088  28
   1  -7  -4 147.693 29.4820  18
   1   7  -4 188.435 34.6941  30
   0   7   4 13.9561 19.8462  28
   0  -7   4 31.9429 19.1471  20
   0  -7  -4 2.70537 11.3578  18
   0   7  -4 12.1284 15.2849  30
   1  -7   4 66.5374 20.8192  20
  -1  -7  -4 84.1736 21.9741  18
  -1   7  -4 89.6624 24.8357  30
   1   7   4 91.4041 25.5515  28
   2   7   4 64.3831 23.3268  28
  -2   7  -4 42.1485 18.7530  30
  -2  -7  -4 35.0353 14.7149  18
   3   7   4 9.08757 14.0620  28
  -3  -7  -4 24.2037 12.4935  18
  -3   7  -4 25.9189 13.8075  30
  -4   7  -4 17.7411 15.7090  30
  -4  -7  -4 14.6941 12.7150  18
   4   7   4 27.2971 15.8048  28
  -5  -7  -4 157.081 22.7320  18
   5  -7   4 214.149 28.8976  18
  -5   7  -4 222.415 34.3906  30
   5   7   4 243.415 32.6265  28
   6  -7   4 42.0315 14.3687  18
  -6   7  -4 31.3615 16.1098  30
   7  -7   4 22.5701 11.2376  18
  -7   7  -4 21.4604 14.6310  30
 -21   0   5-23.0307 15.5057  31
 -20   0   5 5.07275 17.1053  31
 -19   0   5 6.87907 14.1812  29
 -19   0   5-11.7382 18.1314  31
 -18   0   5-10.4504 22.3230  29
 -18   0   5 17.1415 22.9492  31
 -17   0   5 3.03182 22.8163  31
 -17   0   5 30.7603 26.8828  29
 -16   0   5 0.42274 31.0773  29
 -16   0   5 7.69022 15.7286  31
 -15   0   5 28.0042 30.0186  31
 -15   0   5-5.17879 21.2873  29
 -14   0   5-89.7157 101.239  14
  14   0  -5 119.474 84.6151   6
  13   0  -5-18.1152 59.1724   6
 -13   0   5-10.4904 57.8946  14
  12   0  -5-43.9310 65.4074   6
 -12   0   5 49.0325 56.1907  14
 -11   0   5-47.8927 114.420  14
  11   0  -5-7.03702 47.7012   6
  10   0  -5 5.05232 32.3250   6
 -10   0   5 112.830 92.5468  14
  -9   0   5-44.6630 67.5526  14
   9   0  -5 23.8167 43.0625   6
   8   0  -5-15.7328 27.2734   6
  -8   0   5-34.6984 33.0681  15
  -8   0   5-44.6715 84.8159  14
  -7   0   5 52.8111 33.9203  15
  -7   0   5 13.5328 70.5272  14
   7   0  -5-10.7429 36.9569   6
  -6   0   5 76.1426 55.2980  15
  -6   0   5 99.4399 87.5816  14
   6   0  -5 13.9753 23.6668   6
  -5   0   5-16.0009 47.9645  15
  -5   0   5-27.4483 67.8823  14
   5   0  -5-4.50494 38.8658   6
  -5   0   5 5.46556 26.4989  12
  -4   0   5 20.9694 39.8642  15
  -4   0   5-9.69995 47.6044  14
  -4   0   5 7.96332 20.0418  12
   4   0  -5-24.8611 35.4877   6
  -3   0   5 9.13824 32.4851  15
  -3   0   5-6.49464 21.7408  12
   3   0  -5-15.4202 29.1305   6
  -3   0   5 4.09922 33.3861  14
  -2   0   5-6.07470 30.3325  15
  -2   0   5-11.7932 32.8897  14
  -2   0   5 0.09270 25.8694  12
  -1   0   5 8.91810 30.7918  15
  -1   0   5-19.7991 50.5458  14
  -1   0   5-22.1533 20.1438  12
   1   0  -5 71.9551 67.2767   3
   0   0   5 12.5538 28.2557  15
   0   0   5 30.9645 51.8271  14
   0   0   5 19.1963 31.7982  12
   0   0  -5-28.2748 41.9810   3
   1   0   5-0.09151 29.9454  15
  -1   0  -5-23.5158 23.5917   8
   1   0   5-24.5685 44.0051  14
   1   0   5 42.1052 36.9621  12
   1   0   5 8.76365 30.8680   4
   2   0   5 44.3378 47.0337   4
   2   0   5 34.1950 28.4200  12
  -2   0  -5 6.05740 30.4362   8
  -3   0  -5 18.7307 27.0527   8
   3   0   5 18.8094 21.6314  12
  -4   0  -5 12.3093 25.3994   8
   4   0   5 2.30133 31.2045  12
  -5   0  -5 20.4777 35.7809   8
   5   0   5 15.0620 20.3258  12
  -6   0  -5-18.3282 34.2331   8
   6   0   5 37.1699 26.3885  12
  -7   0  -5 39.3383 44.8990   8
  -8   0  -5 35.8201 44.4457   8
  -9   0  -5 42.1659 48.0104   8
 -10   0  -5-3.00085 41.0987   8
 -11   0  -5 17.8986 54.3530   8
 -12   0  -5-22.8718 61.5173   8
 -13   0  -5-5.90809 42.2914   8
 -14   0  -5-15.2484 27.3149  31
 -14   0  -5-11.4791 22.3557  24
 -15   0  -5 17.7708 27.3776  24
 -15   0  -5-29.5379 30.4114  31
 -16   0  -5 32.0662 24.5826  24
 -16   0  -5-12.7239 20.2724  31
 -17   0  -5 16.8686 21.3918  24
 -17   0  -5-11.7509 18.5842  31
 -18   0  -5-4.11627 18.9755  31
 -19   0  -5-20.5277 22.2198  31
 -20   0  -5-9.32471 14.6085  31
 -21  -1   5-7.11765 13.0773  31
 -21   1   5-8.18767 11.7019  29
 -20   1   5-7.07211 15.1086  29
 -20  -1   5-9.75087 12.0769  31
 -19   1   5 9.68915 14.7216  29
 -19  -1   5 14.6447 14.2100  31
 -18  -1   5 4.82554 21.5532  31
 -18   1   5 193.283 45.0554  29
 -17  -1   5 44.2182 27.9078  31
 -17   1   5 42.8445 25.4977  29
 -16  -1   5 240.524 54.2463  31
 -16   1   5 222.259 56.7731  29
 -15   1   5 460.075 76.2420  29
 -15  -1   5 437.751 74.3076  31
  14   1  -5 179.695 104.927   6
  14  -1  -5 75.0708 79.4357   6
 -14  -1   5 115.307 116.306  14
  13   1  -5 4.16043 74.0220   6
 -13  -1   5-13.4490 58.6584  14
  13  -1  -5 5.44779 61.6603   6
  12  -1  -5 117.501 69.9762   6
 -12  -1   5 283.148 143.691  14
  12   1  -5 107.626 67.5120   6
  11   1  -5 6.69683 44.9831   6
  11  -1  -5-12.5595 49.5777   6
 -11  -1   5-1.34756 84.1957  14
  10  -1  -5 77.0741 44.9609   6
  10   1  -5 170.278 72.9613   6
   9  -1  -5 5.27652 32.2538   6
  -9  -1   5 60.1603 74.9439  15
  -9   1   5-12.3028 88.9199  14
   9   1  -5-1.22948 37.0011   6
   8  -1  -5 146.735 60.8172   6
  -8  -1   5 93.3236 82.0774  15
  -8   1   5 129.215 73.0708  14
   8   1  -5 50.8281 48.7918   6
  -7  -1   5 947.703 165.609  15
  -7  -1   5 689.314 171.703  14
   7   1  -5 857.275 155.793   6
   7  -1  -5 965.936 143.534   6
  -7   1   5 953.992 185.324  14
  -6   1   5 208.400 67.9287  15
  -6  -1   5 312.675 88.3846  15
  -6  -1   5 213.480 76.6106  14
  -6   1   5 287.428 79.2491  12
  -6   1   5 305.151 103.493  14
   6   1  -5 225.369 79.7627   6
  -5  -1   5 262.834 93.7848  15
  -5  -1   5 247.710 105.591  14
  -5   1   5 228.935 65.3176  12
  -5   1   5 204.074 86.7754  14
   5   1  -5 215.222 74.4583   6
  -4  -1   5 115.041 62.7088  15
  -4  -1   5 32.0069 53.7183  14
  -4   1   5 19.5006 27.3999  12
  -4  -1   5 53.6312 34.3921  12
  -4   1   5 47.5283 70.5709  14
   4   1  -5 34.5245 43.2634   6
  -3  -1   5 5582.11 348.976  15
  -3   1   5 4699.49 339.012  14
  -3  -1   5 5160.02 344.722  14
  -3   1   5 4948.08 287.098  12
  -3  -1   5 5134.54 270.224  12
  -2  -1   5 2168.09 214.923  15
  -2   1   5 2066.82 227.656  14
  -2  -1   5 1998.37 206.483  14
  -2   1   5 2274.25 193.069  12
  -2  -1   5 2147.24 177.708  12
   2   1  -5 2150.63 198.700   8
  -2  -1   5 2078.28 199.934   6
  -1  -1   5 406.880 101.855  15
  -1   1   5 253.413 93.8829  14
   1   1  -5 300.113 85.9471   8
  -1  -1   5 347.449 87.1429  14
  -1   1   5 481.271 91.5912  12
  -1  -1   5 275.827 77.5802   6
   0  -1   5 214.301 75.0186  15
   0  -1   5 260.801 68.1107  14
   0   1   5 222.248 64.0446  12
   0  -1   5 276.826 79.8127   6
   0   1  -5 386.377 94.6431   8
   1  -1   5 1580.80 154.873  15
   1   1   5 1535.54 160.228  12
  -1   1  -5 1676.29 188.153   8
   1  -1   5 1588.46 162.525   6
  -1  -1  -5 1854.54 158.100   8
   2  -1   5 594.034 95.5714  15
  -2   1  -5 653.227 122.079   8
   2  -1   5 614.483 102.313   6
   2   1   5 636.425 107.208  12
  -2  -1  -5 638.832 97.6872   8
  -3   1  -5 754.331 131.845   8
   3   1   5 684.407 104.234  13
   3   1   5 571.235 102.998  12
   3  -1   5 655.060 109.463   6
  -3  -1  -5 853.058 118.709   8
  -4  -1  -5 136.004 47.0483   8
  -4   1  -5 91.8603 62.9249   8
   4   1   5 111.672 52.0190  13
   4   1   5 71.3271 47.1534  12
   4  -1   5 113.696 56.8142   6
   5   1   5 2572.89 233.793  13
   5   1   5 2807.21 220.183  12
  -5   1  -5 2509.46 250.598   8
   5  -1   5 2700.96 240.364   6
  -5  -1  -5 2910.62 251.271   8
  -6  -1  -5 112.870 50.5819   8
  -6   1  -5 142.060 80.1005   8
   6   1   5 109.871 52.5005  13
   6  -1   5 111.113 52.6571   6
  -7  -1  -5 19.0297 33.4825   8
  -7   1  -5-14.2288 32.2324   8
   7   1   5 22.5806 27.9496  13
   7  -1   5 21.2219 27.5292   6
  -8   1  -5 6637.44 466.013   8
   8   1   5 7317.26 477.497  13
  -8  -1  -5 8198.44 479.252   8
  -9  -1  -5 5714.73 432.162   8
   9   1   5 5443.69 439.788  13
  -9   1  -5 5097.21 438.073   8
 -10  -1  -5 435.047 128.453   8
  10   1   5 413.328 134.588  13
 -10   1  -5 232.898 95.8969   8
 -11   1  -5 87.0660 81.8022   8
  11   1   5-40.9509 70.2504  13
 -11  -1  -5-2.78222 48.4228   8
 -12  -1  -5 35.3971 41.8502   8
  12   1   5 156.880 275.111  13
 -12   1  -5 108.305 80.7644   8
 -13   1  -5 509.855 165.553   8
 -13  -1  -5 746.004 189.432   8
  13   1   5 583.900 172.613  13
 -14   1  -5 668.513 87.8009  31
  14  -1   5 686.459 64.7183  18
 -14  -1  -5 631.415 87.9292  24
 -15  -1  -5-0.06763 24.5157  31
 -15  -1  -5 60.4368 35.1291  24
 -15   1  -5-30.3414 29.8575  31
 -16  -1  -5 10.3776 19.0689  24
 -16  -1  -5-11.3829 21.9821  31
 -16   1  -5-28.6620 25.5988  31
 -17   1  -5 22.0536 26.0782  31
 -17  -1  -5 17.4686 22.4170  31
 -17  -1  -5-7.85006 17.7451  24
 -18  -1  -5 35.1457 23.8542  24
 -18  -1  -5 13.8371 21.8153  31
 -18   1  -5 61.5304 32.1632  31
 -19  -1  -5 13.4658 20.5489  24
 -19  -1  -5 26.3608 22.3817  31
 -19   1  -5-3.34097 12.7288  31
 -20  -1  -5 8.82941 12.4367  24
 -20  -1  -5 0.95047 12.5036  31
 -20   1  -5 16.9606 18.0174  31
 -20   2   5 5.86477 13.4889  29
 -20  -2   5-3.70203 11.8132  31
 -19  -2   5 0.09736 12.0874  31
 -19   2   5 4.61600 16.6320  29
 -18  -2   5 59.6730 24.4844  31
 -18  -2   5 47.8925 28.2995  24
 -18   2   5 52.0033 30.2355  29
 -17   2   5 43.8957 24.6421  29
 -17  -2   5 56.2194 29.0013  24
 -17  -2   5 20.9003 24.4518  31
 -16  -2   5 1.30222 16.5767  24
 -16   2   5-11.7009 18.7966  22
 -16  -2   5 9.43571 17.7797  31
 -16   2   5-7.85643 21.4168  17
 -16   2   5-6.62419 15.7143  29
 -15   2   5-5.33520 14.5652  17
 -15  -2   5 20.8765 28.4961  24
 -15   2   5 2.77013 16.5962  22
 -15  -2   5-2.09131 18.9863  31
 -15   2   5 18.3257 26.0683  29
 -14  -2   5 343.076 65.7901  24
 -14   2   5 197.571 36.3857  22
 -14   2   5 242.138 48.8552  17
 -14  -2   5 191.504 52.0098  31
 -14   2   5 409.477 73.1344  29
  13   2  -5 1661.75 285.078   6
  12   2  -5 860.308 202.897   6
  12  -2  -5 895.934 200.968  11
  11  -2  -5 21.0832 52.1914  11
  11   2  -5 118.928 88.8921   6
  10  -2  -5 3099.73 333.547  11
  10   2  -5 3136.36 359.912   6
   9  -2  -5 67.8536 55.6365  11
   9   2  -5 28.1755 38.2344   6
   8  -2  -5 3011.63 287.261  11
   8   2  -5 2837.93 317.280   6
  -7   2   5 4248.28 329.278  12
   7  -2  -5 3773.55 305.086  11
   7   2  -5 4157.32 370.020   6
  -6   2   5 1322.04 201.636  14
  -6   2   5 1333.95 186.621  12
   6   2  -5 1338.21 207.460   6
   6  -2  -5 1417.49 179.279  11
  -5   2   5 348.577 90.8088  12
   5  -2  -5 414.509 92.7495  11
  -5   2   5 391.015 113.293  14
   5   2  -5 435.037 110.994   6
  -4   2   5 9683.63 522.148  14
  -4  -2   5 10205.6 553.166  14
  -4   2   5 10010.9 485.797  12
   4  -2  -5 9315.45 428.042  11
   4   2  -5 9527.77 473.122  10
  -3  -2   5 30.8076 48.8536   6
  -3   2   5 79.5695 51.6366  12
   3  -2  -5 24.4243 28.8883  11
  -2   2   5 4597.24 314.100  12
   2   2  -5 4734.69 347.623   8
  -2  -2   5 4348.72 331.654   6
   1   2  -5 10.0569 43.3556   8
  -1   2   5 42.0803 41.8990  12
  -1  -2   5 0.32708 37.3844   6
   0   2  -5 2705.49 268.287   8
   0   2   5 2879.99 245.593  12
   0  -2   5 2564.08 255.632   6
  -1   2  -5 1609.95 212.828   8
   1  -2   5 1634.52 185.665  15
   1   2   5 1549.34 180.671  12
   1  -2   5 1745.43 208.525   6
  -2   2  -5 8309.88 483.750   8
   2   2   5 8116.47 411.974  12
   2  -2   5 8518.90 460.230   6
  -3   2  -5 200.682 82.2228   8
   3   2   5 132.616 55.1337  12
   3  -2   5 119.943 56.0128   6
   4   2   5 93.8214 45.2042  12
   4  -2   5 132.957 56.1472   6
  -4   2  -5 131.145 70.8301   8
   5   2   5 7983.81 467.560  13
  -5   2  -5 7759.37 499.367   8
   5  -2   5 7832.35 473.854   6
   6   2   5 43.4430 29.1968  13
   6  -2   5 20.0134 38.3830   6
  -7   2  -5 62.3608 60.2006   8
   7   2   5 35.6186 42.2631  13
   7  -2   5-11.6871 53.7141   6
   8   2   5 535.548 151.423  13
   8  -2   5 426.277 124.025   6
  -8   2  -5 405.818 138.819   8
  -9   2  -5 131.449 84.2416   8
   9   2   5 196.346 96.0614  13
   9  -2   5 109.769 77.8214   6
 -10  -2  -5 243.309 105.710   8
 -10   2  -5 21.7432 67.0960   8
  10   2   5 14.4861 64.4746  13
  10  -2   5 152.291 85.0360   6
 -11  -2  -5 59.5214 75.4157   8
  11   2   5 53.6830 86.8978  13
 -11   2  -5 202.913 100.905   8
  11  -2   5-15.1957 64.3054   6
 -12  -2  -5 298.252 136.756   8
  12   2   5 271.338 126.231  13
 -12   2  -5 318.016 135.860   8
  12  -2   5 298.201 116.431   6
 -13   2  -5 383.631 65.0864  31
 -13  -2  -5 326.338 63.4927  24
  13  -2   5 316.160 45.4452  18
 -14  -2  -5 0.31707 21.6430  24
  14  -2   5 37.0237 22.9551  18
 -14   2  -5 55.1084 35.7264  31
 -15  -2  -5 6.43410 18.7964  24
 -15   2  -5-27.7384 26.7938  31
 -16  -2  -5 101.512 35.4614  24
 -16   2  -5 33.1439 21.7174  31
 -17  -2  -5 48.8990 26.7564  24
 -17   2  -5 24.9121 19.2343  31
  18   2   5 32.1826 18.7629  16
 -18  -2  -5 7.83723 18.8331  24
 -18   2  -5 12.6403 14.6245  31
 -19  -2  -5-5.84649 12.3110  24
 -19   2  -5-12.7727 14.5516  31
 -20  -2  -5 18.2889 15.0295  24
 -20   2  -5-1.35385 9.89949  31
 -19   3   5 11.4278 13.2090  22
 -19  -3   5-20.9987 12.3235  31
 -19  -3   5 15.9209 15.0890  24
 -19   3   5 16.1781 15.0825  29
 -18   3   5 33.0927 16.2509  22
 -18  -3   5 7.47830 15.5467  31
 -18  -3   5 37.7412 23.4350  24
 -18   3   5 10.5639 18.5805  29
 -17  -3   5 24.9092 20.4801  31
 -17  -3   5 10.9111 15.2835  24
 -17   3   5 30.7536 31.9999  22
 -17   3   5 29.2894 21.9432  29
 -16  -3   5 35.4452 22.3679  31
 -16  -3   5 5.52349 15.2896  24
 -16   3   5 25.8937 18.5430  22
 -16   3   5 10.2457 14.9614  29
 -16   3   5 4.25787 16.4249  17
 -15  -3   5 161.959 46.1817  24
 -15   3   5 65.0616 22.6989  22
 -15   3   5 81.7130 31.4446  17
 -15  -3   5 70.2127 32.7475  31
 -15   3   5 95.3399 38.3204  29
 -14   3   5 630.491 87.5150  29
 -14  -3   5 686.599 98.1070  24
 -14   3   5 606.655 56.1171  22
 -14   3   5 630.093 80.2790  17
 -14  -3   5 519.869 73.1011  31
 -13  -3   5 437.641 77.3320  24
 -13  -3   5 417.163 63.3252  31
 -13   3   5 409.091 64.1185  17
 -13   3   5 506.496 79.4030  29
 -12  -3   5-5.95357 19.1989  24
 -12  -3   5 20.5585 59.6294  31
 -12   3   5-13.6916 20.5118  17
 -12   3   5 42.9015 34.1414  29
  11  -3  -5 71.0947 85.1262  11
  11   3  -5 14.3988 45.7620   6
  10  -3  -5 10.4280 62.7251  11
  10   3  -5-60.8350 76.4528   6
   9   3  -5 169.948 70.4882   6
   9  -3  -5 134.966 77.3899  11
   8   3  -5 212.291 93.1563   6
   8  -3  -5 284.756 110.740  11
  -7   3   5 61.9153 80.9558  12
   7  -3  -5 88.1864 71.6012  11
   7   3  -5 44.9234 55.3467   6
  -6   3   5 1599.94 235.736  12
   6   3  -5 1662.10 255.723   6
   6  -3  -5 1609.77 220.092  11
   6   3  -5 1522.77 221.943  10
   5   3  -5 1759.12 238.766  10
  -5   3   5 1957.02 247.259  12
   5  -3  -5 1784.83 226.678  11
  -4   3   5-16.5401 48.7324  12
   4  -3  -5-7.39023 30.3374  11
   4   3  -5 43.5634 57.7927  10
  -3   3   5 9.33997 38.3481  12
   3   3  -5 19.4068 39.4162  10
  -3  -3   5 62.8739 48.4508   6
  -2   3   5 2634.66 283.115  12
  -2  -3   5 2812.16 310.891   6
   1  -3  -5 3564.81 330.648   7
  -1   3   5 3678.57 326.677  12
  -1  -3   5 3396.60 342.508   6
   0   3  -5-52.7115 53.0628   8
   0   3   5 13.4238 29.4404  12
   0  -3  -5-26.0058 42.5697   7
   0  -3   5-46.2528 71.8617   6
  -1   3  -5 1390.00 227.716   8
   1   3   5 1397.90 201.881  12
   1  -3   5 1298.90 211.774   6
  -1  -3  -5 1471.73 209.747   7
  -2   3  -5 318.279 117.003   8
   2   3   5 339.217 100.380  12
  -2  -3  -5 331.196 103.613   7
   2  -3   5 368.154 121.076   6
   2   3   5 387.237 106.718   9
  -3   3  -5 2050.24 282.218   8
   3  -3   5 2058.92 274.036   6
   3   3   5 1842.96 223.547  12
  -3  -3  -5 2078.61 258.673   7
   3   3   5 2131.31 266.728   9
  -4   3  -5 136.112 82.9665   8
  -4  -3  -5 181.143 74.9746   7
   4  -3   5 215.689 95.4330   6
   4   3   5 287.083 108.636   9
  -5   3  -5 1967.68 291.380   8
   5   3   5 3036.67 340.911   9
   5  -3   5 2347.34 299.472   6
  -6   3  -5 1638.69 265.227   8
   6  -3   5 1888.15 279.897   6
   6   3   5 2219.00 296.090   9
  -7   3  -5 338.314 135.548   8
   7  -3   5 436.833 135.640   6
   7   3   5 552.987 159.657   9
  -8   3  -5 11.7074 70.7930   8
   8  -3   5 56.6569 36.5562   6
  -9   3  -5 1470.35 275.957   8
   9  -3   5 1438.21 268.545   6
 -10   3  -5 607.244 186.247   8
  10  -3   5 756.067 214.745   6
  11  -3   5-27.9679 24.0073  27
 -11  -3  -5 22.7024 20.6273  24
  11  -3   5 18.7970 22.6233  20
  11  -3   5 14.7671 19.7692  18
 -11   3  -5 1.97944 21.3488  17
  12  -3   5 635.025 85.9605  27
 -12   3  -5 477.558 61.7269  17
 -12  -3  -5 503.962 78.9266  24
  12  -3   5 544.155 58.7685  18
 -12   3  -5 598.069 82.9755  31
 -13  -3  -5 17.3259 20.7929  24
  13  -3   5 3.18481 17.6335  18
 -13   3  -5 25.8401 33.7710  31
 -14  -3  -5 344.572 63.7824  24
  14  -3   5 281.298 45.1955  18
 -14   3  -5 431.345 65.8903  31
 -15  -3  -5 2.73697 20.5725  24
  15  -3   5 35.8296 21.2339  18
 -15   3  -5 23.2496 23.8705  31
  16  -3   5 2.85324 16.2258  18
 -16  -3  -5-1.77351 17.3772  24
 -16   3  -5-24.7905 14.8398  31
 -17   3  -5-2.84450 18.7594  23
  17   3   5 51.8160 24.1734  16
 -17  -3  -5 18.4343 18.9201  24
 -17   3  -5 7.72381 14.4521  31
 -18  -3  -5 5.26827 13.6223  24
 -18   3  -5-15.3251 18.4668  23
  18   3   5 10.8037 13.0662  16
 -19  -3  -5-13.7442 16.6093  24
 -18   4   5 3.07399 9.74594  22
 -18  -4   5-5.50568 10.3739  24
 -18   4   5-0.75788 11.8048  29
 -17  -4   5 17.6589 15.5192  24
 -17   4   5 9.79795 10.2322  22
 -17   4   5 24.0688 18.2720  29
 -16  -4   5-3.43305 13.2998  24
 -16   4   5 31.1412 15.5009  22
 -16   4   5-12.1226 17.7146  17
 -16   4   5 10.5876 19.5731  29
 -15  -4   5 31.9596 28.6203  24
 -15   4   5 19.6579 15.4742  22
 -15   4   5 34.2466 22.8396  17
 -14  -4   5 50.9543 29.2104  24
 -14   4   5 17.4656 14.1462  22
 -14   4   5 30.3443 23.8130  17
 -13   4   5 15.4077 18.3479  22
 -13   4   5 0.64600 15.3866  17
 -13  -4   5 52.7475 29.5444  24
 -13   4   5 10.2170 13.7609  30
 -12  -4   5-8.62356 22.1165  24
 -12   4   5 12.1361 19.1259  22
 -12   4   5 9.64847 19.8996  30
 -12   4   5-4.99442 18.3897  17
 -11   4   5 210.781 36.7081  22
 -11   4   5 202.974 46.1662  17
 -11   4   5 245.688 48.6244  30
 -11  -4   5 196.856 53.7956  24
 -10   4   5 64.5667 25.1834  22
 -10  -4   5 52.6651 28.5266  24
 -10   4   5 21.7216 20.6450  30
  -9  -4   5 3.53063 23.9912  24
  -9   4   5-11.0304 16.0626  22
  -9   4   5 19.1005 14.2680  30
   9   4  -5 25.3552 49.3829   6
   8   4  -5 277.462 154.074   6
   8  -4  -5-13.5206 83.9057  11
   7  -4  -5 1212.77 223.601  11
   7   4  -5 821.433 184.918  10
   7   4  -5 1179.92 240.541   6
   6   4  -5 2586.96 350.052   6
   6  -4  -5 2804.92 331.598  11
   6   4  -5 2456.81 320.304  10
   5   4  -5 481.781 147.849  10
   5  -4  -5 561.000 144.201  11
   5   4  -5 658.673 168.517   6
   4  -4  -5 242.886 116.381   7
   4  -4  -5 224.083 103.386  11
   4   4  -5 157.265 98.8536  10
   3   4  -5 403.767 142.053  10
   3  -4  -5 325.275 110.946   7
   3  -4  -5 490.848 136.665  11
   2   4  -5 2495.23 337.973  10
  -2   4   5 2901.86 336.247  12
   2  -4  -5 3022.00 351.108   7
  -2  -4   5 2823.26 356.816   6
  -1   4   5 1304.74 237.510  12
   1  -4  -5 1300.23 227.016   7
   1   4  -5 1562.80 265.333  10
  -1  -4   5 1157.45 223.408   6
   0  -4   5 2228.41 312.447   6
   0   4   5 1805.78 257.589  12
   0  -4  -5 1926.83 280.880   7
   0   4  -5 2008.02 301.736  10
   1   4   5 151.177 86.9226  12
  -1  -4  -5 268.259 107.739   7
   1  -4   5 206.784 97.8673   6
   2   4   5 221.447 89.1234  12
  -2  -4  -5 257.052 102.686   7
   2  -4   5 190.570 95.5004   6
   2   4   5 247.851 102.017   9
  -3   4  -5 1124.67 235.301   8
  -3  -4  -5 1599.57 258.862   7
   3  -4   5 1238.48 240.648   6
   3   4   5 1287.86 230.806   9
  -4   4  -5 121.141 75.8724   8
  -4  -4  -5-21.3554 62.5821   7
   4   4   5 56.4947 84.6119   9
   4  -4   5 57.5487 56.0867   6
  -5   4  -5 942.552 231.671   8
  -5  -4  -5 1097.64 231.249   7
   5  -4   5 894.094 211.915   6
   5   4   5 827.618 194.489   9
   6  -4   5 359.919 141.254   6
  -6   4  -5 283.128 127.313   8
   6   4   5 268.464 110.993   9
  -7   4  -5 62.7881 113.987   8
   7  -4   5 93.5845 96.1337   6
   7   4   5-60.5842 38.6907   9
  -8   4  -5-13.5590 91.5609   8
   8  -4   5-62.6749 85.5273   6
   8  -4   5 15.3488 15.4587  18
   8  -4   5-13.6329 17.8201  27
  -8   4  -5 2.52868 16.1460  17
   9  -4   5 218.740 48.5965  27
   9  -4   5 210.295 42.1422  20
   9  -4   5 268.531 43.0897  18
  -9   4  -5 217.391 46.0641  17
  10  -4   5 128.580 45.3588  27
 -10   4  -5 176.869 44.8674  17
  10  -4   5 158.250 34.9573  18
  11  -4   5 491.161 75.4414  27
  11  -4   5 485.049 57.7932  18
 -11   4  -5 523.611 67.1985  17
 -12   4  -5 135.640 38.2914  17
  12  -4   5 88.9100 30.7037  18
  13  -4   5 72.5972 23.7763  18
 -13   4  -5 51.8295 27.0200  17
  14   4   5 9.82182 14.4541  16
 -14   4  -5 2.44220 13.5423  17
 -14  -4  -5 33.7900 25.1063  24
  14  -4   5 6.29554 12.1488  18
  15   4   5 7.51335 16.9418  16
  15  -4   5-0.76276 12.8213  18
 -15  -4  -5 0.30836 14.3704  24
 -15   4  -5 10.4999 22.7549  23
 -15   4  -5 18.8233 14.1623  17
  16   4   5-22.4823 12.8690  16
 -16  -4  -5-2.04425 15.3079  24
 -16   4  -5-10.2470 17.2703  23
  16  -4   5 27.4130 17.6352  18
 -16   4  -5 13.5027 13.7644  17
  17   4   5 25.4477 17.1190  16
 -17  -4  -5-26.2522 16.8724  24
 -17   4  -5 8.49869 15.2616  23
 -16  -5   5 38.5566 19.3105  24
 -16   5   5 24.4392 11.9567  22
 -15  -5   5 5.63587 10.4961  24
 -15   5   5 4.16215 11.1226  22
 -14   5   5 9.48827 12.6109  17
 -14  -5   5-4.96243 16.1304  24
 -14   5   5 0.69793 12.5507  30
 -13  -5   5 25.0933 19.8827  24
 -13   5   5 15.6880 16.5330  22
 -13   5   5 40.3497 18.7989  30
 -12   5   5 75.5273 24.1190  22
 -12  -5   5 142.704 34.0973  20
 -12  -5   5 119.941 36.7540  24
 -12   5   5 149.089 34.0702  30
 -11  -5   5 6.64194 17.9221  24
 -11   5   5 0.69498 13.0692  22
 -11  -5   5 37.3690 23.7292  20
 -11   5   5 30.2199 23.2691  30
 -10  -5   5 392.755 59.0538  20
 -10   5   5 347.295 54.1702  30
  -9  -5   5 306.130 51.2269  20
  -9   5   5 244.412 45.8917  30
  -8  -5   5 5.86781 26.5542  20
  -8   5   5 20.3902 17.3153  30
  -7  -5   5 117.905 35.2546  20
  -7   5   5 63.4003 28.8216  30
  -6  -5   5 651.386 77.4886  20
   6  -5  -5 686.620 66.1438  18
  -5   5   5 1706.14 106.077  28
  -5  -5   5 1644.83 118.348  20
  -5   5   5 1453.56 104.777  30
  -4   5   5 24.2497 19.4170  28
  -4  -5   5-30.0033 33.4754  21
  -4  -5   5 18.7683 25.6060  20
  -4   5   5 43.0074 19.5800  30
  -3   5   5 332.266 49.7131  28
  -3  -5   5 222.241 42.1424  21
  -3  -5   5 304.302 51.6624  20
  -3   5   5 295.007 46.4533  30
  -2   5   5 13.4496 20.4934  28
   2  -5  -5 97.3189 101.947   7
  -2  -5   5-6.00572 14.5122  20
   2   5  -5 26.1400 74.8288  10
  -1  -5   5 574.058 69.5247  20
   1  -5  -5 695.356 207.791   7
   1   5  -5 709.839 203.489  10
  -1  -5   5 864.026 200.846   6
  -1   5   5 760.537 72.0633  28
   0   5   5 151.319 38.1913  28
   0  -5   5 57.1404 29.4531  20
   0  -5  -5 45.8951 53.6955   7
   0   5  -5 76.5374 82.2374  10
  -1  -5  -5 2793.83 378.342   7
   1  -5   5 2323.45 138.776  20
   1  -5   5 2531.47 369.304   6
  -1   5  -5 2307.01 360.237  10
   1   5   5 2580.39 133.756  28
   2   5   5 835.572 77.8926  28
  -2   5  -5 900.292 86.6556  17
   2  -5   5 765.178 78.7395  20
  -2  -5  -5 832.559 210.800   7
  -3   5  -5 927.974 89.0146  17
   3  -5   5 846.033 82.7223  20
   3   5   5 901.824 78.7414  28
   4  -5   5 1255.54 102.436  20
   4  -5   5 1238.97 89.8814  18
   4   5   5 1320.36 94.5394  28
  -4   5  -5 1447.10 111.309  17
   5   5   5 426.584 54.7256  28
   5  -5   5 370.180 55.0491  20
  -5   5  -5 440.190 67.9368  17
   5  -5   5 410.121 53.3201  18
   6  -5   5 171.831 36.3116  18
   6  -5   5 175.631 43.2728  20
  -6   5  -5 174.432 40.4426  17
   7  -5   5 41.4169 22.5775  20
   7  -5   5 6.98236 17.4242  18
  -7   5  -5 25.0201 20.7023  17
   8  -5   5 16.8060 15.4468  27
  -8   5  -5 39.0519 23.6093  17
   8  -5   5 1.44666 20.3863  18
   9  -5   5 62.7285 24.9483  27
  -9   5  -5 109.710 35.1662  17
   9  -5   5 99.3201 30.3390  18
 -10   5  -5 228.729 47.5184  17
  10  -5   5 218.520 40.4111  18
  11   5   5 12.6233 11.6981  16
 -11   5  -5 24.6224 23.3446  17
  11  -5   5 18.2296 20.3453  18
  12   5   5 148.801 29.3784  16
 -12   5  -5 167.240 49.8379  23
  12  -5   5 55.0162 22.6945  18
 -12   5  -5 130.634 33.7956  17
  13   5   5 72.1725 20.3794  16
 -13   5  -5 77.5580 23.7606  17
 -13   5  -5 107.293 41.4516  23
  13  -5   5 90.1831 25.4974  18
  14   5   5 64.6501 17.3791  16
 -14   5  -5 29.9656 25.3163  23
  14  -5   5 45.6698 16.2785  18
 -14   5  -5 32.8728 15.2719  17
  15   5   5 0.84487 8.29593  16
 -15   5  -5 3.64705 14.8587  23
  15  -5   5 3.22667 11.2518  18
 -15   5  -5-13.9094 10.8050  17
 -12  -6   5-2.15809 8.63905  20
 -12   6   5 0.79849 10.7118  30
 -11  -6   5 18.1115 14.4331  20
 -11   6   5 5.67449 11.6771  30
 -10  -6   5 16.2980 14.4479  20
 -10   6   5 36.6466 18.8898  30
  -9  -6   5 174.014 35.1004  20
  -9   6   5 164.951 36.4961  30
  -8  -6   5 220.784 42.0372  20
  -8   6   5 232.228 41.0748  30
   7  -6  -5 159.343 33.0371  18
  -7  -6   5 117.422 31.9900  20
  -7   6   5 111.332 30.1611  30
  -6  -6   5 28.0364 14.4260  20
   6  -6  -5 26.9535 15.0106  18
  -6   6   5 3.56354 13.1760  30
  -5  -6   5 60.7998 28.1254  20
   5  -6  -5 0.14422 15.7752  18
  -5   6   5 41.9280 23.4661  30
  -5   6   5 28.3351 20.4710  28
   4  -6  -5 234.360 38.8254  18
  -4  -6   5 186.346 40.9978  20
  -4   6   5 181.241 37.1669  30
  -4   6   5 270.784 45.1509  28
  -3  -6   5 97.2010 30.2796  20
  -3   6   5 102.039 27.5958  30
   3  -6  -5 72.1496 20.1164  18
  -3   6   5 109.363 31.1734  28
  -2   6   5 121.076 34.9906  28
  -2  -6   5 85.9586 29.2555  20
  -1   6   5 11.6664 18.4188  28
  -1  -6   5 7.45593 16.4102  20
   0  -6   5 733.673 78.3919  20
   0   6   5 731.031 74.9662  28
   1   6   5 362.520 52.8909  28
   1  -6   5 277.500 49.0611  20
   2   6   5 200.654 39.6035  28
   2  -6   5 209.256 45.0416  20
   3   6   5 586.192 65.0675  28
   3  -6   5 523.280 62.9607  20
   4  -6   5 14.8084 15.1763  20
  -4   6  -5 67.3555 27.0660  17
   4   6   5 29.1510 23.5290  28
   5   6   5 152.187 31.1611  28
   5  -6   5 177.920 37.0460  20
   5  -6   5 148.818 31.1980  18
  -5   6  -5 202.386 42.7167  30
  -5   6  -5 213.490 42.6263  17
   6  -6   5 181.865 36.2734  20
   6  -6   5 212.083 36.8621  18
  -6   6  -5 197.549 40.1873  30
  -6   6  -5 178.415 37.6874  17
   7  -6   5 92.8732 26.7540  18
  -7   6  -5 86.8182 26.5551  30
  -7   6  -5 106.818 32.3374  17
   8  -6   5 3.74851 14.8471  18
  -8   6  -5 25.0557 17.3542  30
  -8   6  -5 1.94465 16.8337  17
   9  -6   5 13.4307 15.9663  18
  -9   6  -5 48.0595 21.8643  17
 -10   6  -5-6.23862 11.8136  17
  10  -6   5-16.7730 12.9191  18
 -11   6  -5 14.6324 11.4094  17
  11  -6   5 25.0519 13.8370  18
  12  -6   5 3.07495 11.9589  18
 -12   6  -5 26.6647 14.0066  17
  -7  -7   5-4.94721 8.91049  20
   7  -7  -5-7.91846 8.90276  18
  -7   7   5 12.7278 12.0215  30
   6  -7  -5-0.31156 9.53425  18
  -6  -7   5 17.7937 11.4126  20
  -6   7   5 30.6990 15.7265  30
  -5  -7   5 95.1982 23.3252  20
   5  -7  -5 100.832 22.2383  18
  -5   7   5 105.879 24.7456  28
  -5   7   5 111.058 23.7754  30
  -4  -7   5 165.695 30.0845  20
   4  -7  -5 178.915 27.2900  18
  -4   7   5 148.491 28.4956  28
   3  -7  -5 172.668 28.9618  18
  -3   7   5 167.110 30.7588  28
  -2  -7   5 177.806 31.0037  20
   2  -7  -5 206.376 30.7493  18
   2   7  -5 245.277 36.5236  30
  -2   7   5 251.944 39.2739  28
  -1  -7   5 38.9308 19.8039  20
   1  -7  -5 10.2409 15.7876  18
   1   7  -5 42.9429 15.6495  30
  -1   7   5 34.2806 19.0541  28
   0  -7   5 54.6873 18.3710  20
   0  -7  -5 4.01645 14.4761  18
   0   7  -5 42.5049 17.3779  30
   0   7   5 13.2170 17.2948  28
   1  -7   5 12.3922 14.1470  20
   1   7   5 0.17057 10.8171  28
  -1  -7  -5 7.11030 10.0746  18
  -1   7  -5 30.1136 18.0669  30
   2  -7   5 14.0863 14.1348  20
  -2  -7  -5 4.12189 12.1456  18
  -2   7  -5 19.1780 15.7690  30
   2   7   5 7.46323 12.2115  28
   3  -7   5 8.91877 12.6404  20
  -3  -7  -5 8.58327 9.99207  18
  -3   7  -5-14.2752 13.7059  30
   3   7   5-2.17572 14.3480  28
  -4  -7  -5 35.5742 15.0605  18
  -4   7  -5 32.5871 16.1931  30
   4   7   5 36.7574 15.3370  28
  -5  -7  -5 79.5464 16.7844  18
   5   7   5 97.0915 20.0947  28
  -5   7  -5 80.4729 22.5944  30
  -6   7  -5 12.6054 12.6541  30
 -21   0   6 5.67363 10.0804  31
 -20   0   6 14.7913 14.2093  31
 -20   0   6 2.38264 15.0986  29
 -19   0   6 6.86530 13.1712  31
 -19   0   6-23.3525 17.3663  29
 -18   0   6-26.1699 22.5600  29
 -18   0   6 0.11517 16.0292  31
 -17   0   6 33.6312 24.6322  31
 -17   0   6 31.2052 27.5492  29
 -16   0   6 205.716 48.6107  31
 -16   0   6 284.177 60.0291  29
 -15   0   6 2050.17 149.635  31
 -15   0   6 2010.19 152.468  29
  14   0  -6 250.021 133.955   6
 -14   0   6 285.389 112.010  14
 -14   0   6 286.027 60.1920  29
  13   0  -6 489.512 156.670   6
 -13   0   6 312.277 151.540  14
  12   0  -6 17.9949 50.5963   6
 -12   0   6-27.0222 90.4736  14
  11   0  -6 471.235 130.952   6
 -11   0   6 361.727 159.343  14
 -10   0   6 3892.88 457.118  14
  10   0  -6 4080.65 360.895   6
   9   0  -6 32.3724 38.4155   6
  -9   0   6-0.90978 97.9920  14
  -8   0   6 1632.27 204.058  15
  -8   0   6 1791.06 282.349  14
   8   0  -6 1653.76 212.175   6
  -7   0   6 2277.45 242.809  15
  -7   0   6 2495.31 322.665  14
   7   0  -6 2194.09 231.480   6
  -6   0   6 21.4978 39.7043  15
  -6   0   6 5.50089 45.8614  14
   6   0  -6 94.7183 54.0770   6
  -5   0   6 860.561 141.030  15
  -5   0   6 1157.30 143.782  12
  -5   0   6 931.029 182.686  14
   5   0  -6 1014.30 137.678   6
  -4   0   6 92.1079 55.3231  15
  -4   0   6 235.082 107.173  14
  -4   0   6 128.582 57.4566  12
  -3   0   6 61.2619 50.4423  15
  -3   0   6 33.7298 33.2950  12
  -3   0   6-29.1398 53.4394  14
  -2   0   6 1892.15 192.945  15
  -2   0   6 1884.07 183.896  12
  -2   0   6 1628.94 202.072  14
  -1   0   6 8833.23 455.543  14
  -1   0   6 9613.77 412.938  12
  -1   0   6 10378.4 434.746  15
   0   0   6 5374.35 351.753  14
   0   0   6 6258.78 342.743  12
   0   0   6 6121.80 331.664  15
  -1   0  -6 2491.04 222.011   8
   1   0   6 2545.22 214.427  15
   1   0   6 2653.83 225.369  12
   2   0   6 6078.72 347.478  12
  -2   0  -6 6131.32 351.241   8
   3   0   6 3095.83 253.844  12
  -3   0  -6 3069.29 260.860   8
  -4   0  -6 610.407 127.596   8
   4   0   6 506.231 109.453  12
  -5   0  -6 537.196 117.872   8
   5   0   6 568.094 119.567  12
   6   0   6 8820.94 448.477  12
  -6   0  -6 8429.60 485.492   8
  -7   0  -6 2526.46 279.720   8
  -8   0  -6 5372.13 419.933   8
  -9   0  -6 3674.20 368.421   8
 -10   0  -6 329.274 122.262   8
 -11   0  -6 52.2322 69.0397   8
 -12   0  -6 1044.64 223.828   8
  13   0   6 110.847 28.2315  18
 -13   0  -6 155.141 46.1353  31
 -14   0  -6-15.4365 23.8354  24
  14   0   6 1.26810 19.5303  18
 -15   0  -6 47.7086 26.5361  31
 -15   0  -6 81.5154 33.6954  24
 -16   0  -6 82.2185 33.4699  24
 -16   0  -6 91.3921 31.5445  31
 -17   0  -6 47.3489 20.6516  24
 -17   0  -6 69.7680 29.4014  31
 -18   0  -6-25.7083 19.4530  24
 -18   0  -6 7.38219 15.2242  31
 -19   0  -6 4.38530 14.6854  31
 -20   0  -6-21.2603 15.1975  31
 -21  -1   6-1.34344 10.2211  31
 -20  -1   6-23.8176 17.1006  31
 -20   1   6-8.67016 15.0614  29
 -19   1   6 10.5153 13.7100  29
 -19  -1   6 21.3485 18.7329  31
 -18  -1   6-35.1201 20.8883  31
 -18   1   6-17.9506 24.3651  29
 -17  -1   6 244.166 51.4102  31
 -17   1   6 306.219 60.9078  29
 -16  -1   6 23.2025 27.0743  31
 -16   1   6 6.59081 21.0514  29
 -15  -1   6 13.7656 14.4942  31
 -15  -1   6-16.0325 20.8042  29
 -15   1   6 2.10477 22.3839  29
 -14  -1   6 10.9457 17.8579  31
 -14   1   6-22.8450 20.2427  29
  13  -1  -6 58.6483 38.4158   6
  13   1  -6-40.0183 45.5800   6
  12   1  -6 71.5842 72.4172   6
  12  -1  -6 122.362 99.1016   6
 -12  -1   6 113.590 69.4942  14
  11   1  -6 95.4048 61.8732   6
  11  -1  -6 184.164 87.5998   6
 -11  -1   6-31.6795 61.3509  14
 -11   1   6 85.4324 55.0453  14
 -10  -1   6 1532.86 218.145  15
 -10  -1   6 1473.99 289.725  14
 -10   1   6 1092.70 225.965  14
  10   1  -6 1414.62 231.449   6
  10  -1  -6 1714.09 236.129   6
  -9  -1   6 681.741 147.946  15
  -9  -1   6 572.073 189.024  14
  -9   1   6 454.837 145.403  14
   9   1  -6 622.693 147.584   6
  -8  -1   6 912.348 161.487  15
  -8  -1   6 788.411 201.525  14
  -8   1   6 780.832 196.954  14
   8   1  -6 896.037 175.340   6
  -7  -1   6 1055.47 173.608  15
  -7  -1   6 923.332 211.290  14
  -7   1   6 877.896 178.233  14
   7   1  -6 896.952 166.146   6
  -6   1   6 2349.25 289.574  14
  -6  -1   6 2337.83 301.037  14
  -6  -1   6 2809.70 284.731  15
  -6   1   6 2568.45 241.549  12
   6   1  -6 2089.74 244.320   6
  -5  -1   6 1008.13 173.751  15
  -5   1   6 871.083 184.181  14
  -5  -1   6 722.691 177.089  14
  -5   1   6 801.400 131.089  12
   5   1  -6 734.185 140.029   6
  -4  -1   6 258.941 83.0366  15
  -4   1   6 424.014 103.688  14
  -4  -1   6 352.412 112.407  14
  -4   1   6 346.969 92.2351  12
  -4  -1   6 325.292 77.8147  12
   4   1  -6 264.284 93.9770   6
  -3  -1   6 1159.09 170.260  15
  -3   1   6 1223.88 189.240  14
  -3  -1   6 1074.85 168.984  14
  -3  -1   6 1053.36 138.064  12
  -3   1   6 1142.24 155.801  12
  -2  -1   6 6339.16 371.653  15
  -2   1   6 5660.12 388.992  14
  -2   1   6 5511.11 337.253  12
  -2  -1   6 5549.25 318.159  12
  -2  -1   6 5639.95 373.738  14
   1   1  -6 5168.45 337.143   8
  -1  -1   6 5395.91 334.872  15
  -1   1   6 5414.60 375.431  14
  -1  -1   6 5331.19 345.480  14
  -1   1   6 5631.31 344.627  12
  -1  -1   6 5074.89 308.972  12
  -1  -1   6 5004.17 328.144   6
   0  -1   6 13819.2 508.970  15
   0  -1   6 14116.4 539.432  14
   0   1   6 12769.1 504.550  12
   0  -1   6 13977.8 522.443  12
   0  -1   6 12896.9 526.092   6
   0   1  -6 13225.3 555.732   8
   1  -1   6 8392.91 383.837  15
   1   1   6 8312.62 410.473  12
   1  -1   6 8167.20 402.866  12
   1  -1   6 7883.85 406.172   6
  -1   1  -6 7748.31 433.262   8
   2  -1   6 756.808 121.030  15
  -2   1  -6 642.938 132.534   8
   2   1   6 642.483 119.099  12
   2  -1   6 831.458 133.396   6
  -2  -1  -6 754.050 118.157   8
   3   1   6 3025.44 258.458  12
  -3   1  -6 3120.60 286.587   8
  -3  -1  -6 3868.42 279.712   8
  -4  -1  -6 404.059 100.681   8
  -4   1  -6 544.339 130.394   8
   4   1   6 426.083 101.699  12
   5   1   6 2476.62 233.459  12
   5  -1   6 2297.96 250.957  12
  -5   1  -6 2596.18 280.826   8
  -5  -1  -6 2903.22 271.791   8
  -6  -1  -6 589.201 134.066   8
   6  -1   6 473.365 117.642  12
  -6   1  -6 470.202 131.227   8
  -7   1  -6 156.376 92.6236   8
  -7  -1  -6 140.201 82.5681   8
   7  -1   6-5.04010 33.5095  12
  -8   1  -6 946.866 194.086   8
  -8  -1  -6 1357.52 227.149   8
  -9   1  -6 1793.99 266.857   8
  -9  -1  -6 1937.08 263.157   8
 -10   1  -6 264.737 92.0772   8
 -10  -1  -6 274.128 113.305   8
 -11   1  -6 112.362 79.4365   8
 -11  -1  -6 28.2960 72.9432   8
 -12  -1  -6 146.642 107.490   8
 -12   1  -6-63.3688 70.2808   8
  13   1   6 1226.25 107.958  26
 -13  -1  -6 1008.55 112.252  24
  13  -1   6 1105.11 81.7443  18
 -13   1  -6 1010.90 104.776  31
  14   1   6 400.038 64.3407  26
 -14   1  -6 321.021 63.8637  31
  14  -1   6 382.443 49.8323  18
 -14  -1  -6 327.910 65.3561  24
 -15  -1  -6 219.343 54.3378  24
  15  -1   6 161.880 31.4466  18
 -15   1  -6 155.815 46.5746  31
 -16  -1  -6 39.7752 29.1717  24
 -16   1  -6-21.4537 22.7311  31
 -17  -1  -6-1.30760 16.9298  24
 -17   1  -6 37.9401 23.6375  31
 -18  -1  -6 15.8859 18.9319  24
 -18   1  -6 39.8632 23.9485  31
 -19  -1  -6 4.49662 13.4106  24
 -19   1  -6 30.4122 18.1788  31
 -20   1  -6-22.0843 15.7925  31
 -20  -2   6 11.0690 12.9414  31
 -20   2   6 34.0113 18.2037  29
 -19  -2   6-19.1234 14.6152  31
 -19   2   6 0.10115 12.9170  29
 -18  -2   6-13.0438 16.6120  24
 -18  -2   6 0.42277 14.4035  31
 -18   2   6 29.7677 20.5109  29
 -17  -2   6-5.61874 19.4027  24
 -17   2   6 35.6409 14.3577  22
 -17  -2   6-10.9530 19.3191  31
 -17   2   6-0.06608 18.3178  29
 -16  -2   6 20.8706 25.9779  24
 -16   2   6 13.3268 17.1615  22
 -16   2   6 13.9166 18.9656  29
 -16  -2   6 2.80407 17.1091  31
 -15  -2   6 50.8920 32.0769  24
 -15   2   6 36.5966 22.0904  22
 -15  -2   6 72.5680 32.8268  31
 -15   2   6 77.2840 33.1067  29
 -14   2   6-2.10512 21.7358  17
 -14  -2   6 10.3837 25.4450  24
 -14   2   6 3.11256 14.9692  22
 -14  -2   6 0.76870 16.4912  31
 -14   2   6 14.4875 23.7456  29
 -13   2   6 155.549 41.7608  17
 -13  -2   6 168.857 49.9542  24
 -13   2   6 145.322 33.1225  22
 -13  -2   6 193.129 62.7829  31
 -13   2   6 143.115 44.2278  29
  12   2  -6 31.3789 40.4443   6
 -12  -2   6 2.92072 129.560  14
 -11  -2   6 218.548 115.256  15
 -11  -2   6 255.496 164.267  14
  11   2  -6 44.1665 40.4019   6
 -10  -2   6 1160.83 222.362  15
 -10  -2   6 997.064 247.717  14
  10   2  -6 1073.51 221.836   6
  -9  -2   6 2137.46 305.862  15
  -9  -2   6 1869.22 335.516  14
   9   2  -6 1962.60 283.293   6
  -8  -2   6 144.662 98.3183  15
  -8  -2   6 285.817 143.980  14
   8   2  -6 119.196 73.8422   6
  -7   2   6 2475.24 305.029  14
  -7  -2   6 2619.18 343.010  14
  -7   2   6 2515.57 276.737  12
   7   2  -6 2625.20 314.489   6
  -6   2   6 373.951 139.441  14
  -6  -2   6 229.773 90.5750  14
  -6   2   6 379.694 112.275  12
   6   2  -6 347.735 115.601   6
  -5   2   6 1266.03 209.443  14
  -5  -2   6 1281.38 223.218  14
  -5   2   6 1374.70 197.814  12
   5   2  -6 1139.87 203.443   6
  -4   2   6 1831.17 249.025  14
  -4  -2   6 1723.81 243.318  14
  -4   2   6 1983.64 237.011  12
  -3   2   6 153.236 79.4789  12
   2   2  -6 1330.16 195.505   8
  -2  -2   6 1011.87 175.883  15
  -2   2   6 1404.03 192.107  12
  -2  -2   6 990.532 165.382   6
   1   2  -6 18754.0 749.760   8
  -1  -2   6 20637.4 723.501  15
  -1   2   6 19933.5 719.902  12
  -1  -2   6 18729.7 734.145   6
   0   2  -6 29811.2 956.045   8
   0  -2   6 35178.6 908.510  15
   0  -2   6 31844.2 963.415   6
   0   2   6 35193.1 930.894  12
  -1   2  -6 5538.35 417.790   8
   1   2   6 5736.84 379.650  12
   1  -2   6 5630.35 398.303   6
  -2   2  -6 297.646 112.640   8
   2   2   6 257.741 82.1218  12
   2  -2   6 254.432 86.1526   6
   3  -2   6 1140.39 186.381   6
  -3   2  -6 860.779 172.657   8
   3   2   6 966.837 154.639  12
   4   2   6 4685.73 340.896  12
   4  -2   6 5081.69 397.049   6
  -4   2  -6 4839.36 413.781   8
   5  -2   6 54.9176 50.3002   6
  -5   2  -6 24.1899 36.3247   8
   6  -2   6 421.482 124.252   6
  -6   2  -6 479.058 141.083   8
  -7  -2  -6-25.8996 36.7892   8
  -7   2  -6-21.6376 51.1699   8
   7   2   6 11.6484 44.8503  13
   7  -2   6 22.0730 43.2357   6
  -8  -2  -6 1120.62 198.314   8
  -8   2  -6 710.430 176.847   8
   8   2   6 926.702 191.872  13
   8  -2   6 899.367 185.129   6
  -9  -2  -6 968.004 199.215   8
  -9   2  -6 768.665 195.327   8
   9   2   6 901.207 196.325  13
   9  -2   6 808.604 190.806   6
 -10  -2  -6 165.257 73.6638   8
 -10   2  -6 125.932 105.081   8
  10   2   6 127.037 109.608  13
 -11  -2  -6 22.4779 60.2221   8
 -11   2  -6-1.76284 94.8717   8
  11   2   6-129.696 96.6107  13
  12  -2   6 255.805 55.5590  27
  12   2   6 365.981 57.9176  26
 -12  -2  -6 208.228 51.5526  24
  12  -2   6 259.206 43.1449  18
 -12   2  -6 310.599 60.8767  31
 -13  -2  -6 178.816 50.0226  24
  13  -2   6 133.398 36.1776  18
 -13   2  -6 176.333 49.3645  31
 -14  -2  -6 371.114 70.4000  24
  14  -2   6 369.997 50.6253  18
 -14   2  -6 316.818 59.3448  31
 -15  -2  -6 78.2051 34.9779  24
 -15   2  -6 75.3492 28.5119  31
  15  -2   6 117.952 30.9757  18
 -16  -2  -6 37.9356 26.0067  24
  16  -2   6 77.5880 24.9835  18
 -16   2  -6 24.9013 23.4305  31
 -17  -2  -6 53.1563 28.9528  24
  17  -2   6 51.8444 17.5669  18
 -17   2  -6 32.2512 23.9582  31
 -18  -2  -6 12.6182 13.6621  24
 -18   2  -6 21.9653 22.5748  31
 -19  -2  -6-5.03213 11.8274  24
 -19   2  -6-13.7963 15.3240  31
 -19  -3   6-3.51608 10.4974  31
 -19  -3   6 8.72580 12.3080  24
 -19   3   6-2.21298 10.1015  22
 -19   3   6-6.53528 15.2445  29
 -18  -3   6 1.75833 13.1241  31
 -18  -3   6 1.48727 15.5614  24
 -18   3   6 14.9532 15.2132  22
 -18   3   6 13.2649 17.9538  29
 -17  -3   6 15.0521 17.9442  24
 -17   3   6 9.63536 12.9292  22
 -17   3   6 43.3564 27.9731  29
 -17  -3   6 5.97689 12.7296  31
 -16  -3   6-10.9201 15.4842  24
 -16  -3   6 18.7344 15.2004  31
 -16   3   6 10.1688 17.3111  22
 -16   3   6-4.15728 17.6776  29
 -15  -3   6 37.1785 28.0713  31
 -15  -3   6 20.3235 26.6856  24
 -15   3   6-11.0293 14.0495  22
 -15   3   6-0.05460 18.1425  17
 -15   3   6 5.19149 24.2465  29
 -14  -3   6 12.0907 25.2571  24
 -14   3   6 34.4464 18.9389  22
 -14  -3   6 14.9254 24.2820  31
 -14   3   6-15.8903 23.9730  29
 -14   3   6-5.43977 17.6916  17
 -13  -3   6 445.217 68.7476  31
 -13  -3   6 464.448 79.7750  24
 -13   3   6 355.243 45.5396  22
 -13   3   6 544.320 71.6493  17
 -13   3   6 542.310 79.8895  29
 -13   3   6 476.274 67.5535  30
 -12  -3   6 35.7071 25.1442  24
 -12   3   6 20.7133 22.1920  22
 -12  -3   6 2.23175 15.1749  31
 -12   3   6 33.2935 19.9724  17
 -12   3   6 11.0146 15.9342  30
 -11  -3   6 262.013 126.928  15
 -11  -3   6 224.528 50.3088  31
 -11  -3   6 234.356 57.4963  24
 -11  -3   6 279.248 157.121  14
 -11   3   6 265.111 39.1778  22
 -11   3   6 344.914 58.9255  30
 -11   3   6 261.902 49.5044  17
  11   3  -6 398.666 133.631   6
 -10  -3   6-45.8545 99.7892  14
  10  -3  -6 124.990 94.9231  11
  10   3  -6-14.4062 77.0142   6
  -9  -3   6 86.3228 142.488  14
   9  -3  -6 91.0280 94.9103  11
   9   3  -6-12.5118 53.3609   6
   8  -3  -6 46.3072 49.4293  11
   8   3  -6-17.2473 36.5059   6
   7   3  -6 4.34321 43.7115   6
  -7   3   6 128.860 79.4818  12
   7  -3  -6 77.9635 60.3367  11
  -6   3   6 5.84721 52.8482  12
   6  -3  -6 42.8825 28.6157  11
   6   3  -6 17.5227 57.6197   6
  -5   3   6 1017.99 190.791  12
   5  -3  -6 896.465 164.052  11
   5   3  -6 775.550 168.069  10
   5   3  -6 697.394 174.659   6
  -4   3   6 2676.25 304.835  12
   4   3  -6 2615.08 307.160  10
   4  -3  -6 3015.96 300.837  11
  -3   3   6 1553.84 234.831  12
   3  -3  -6 1505.24 212.071  11
   3   3  -6 1074.97 203.725  10
  -3  -3   6 1381.62 232.349   6
  -2   3   6 216.557 89.6343  12
  -2  -3   6 143.511 79.2954   6
   1   3  -6 2232.90 306.657   8
  -1   3   6 2243.14 274.648  12
  -1  -3   6 2178.88 286.490   6
   0   3  -6 18.4031 36.4996   8
   0   3   6-10.8057 29.6770  12
   0  -3   6 2.49197 60.2679   6
  -1   3  -6 1544.03 254.844   8
   1   3   6 1647.98 235.301  12
   1  -3   6 1317.73 224.252   6
  -2   3  -6 48.3463 71.1955   8
   2   3   6 11.9690 39.1501  12
   2  -3   6-13.6682 59.2794   6
  -3   3  -6 9.95027 52.8484   8
   3   3   6 61.7361 69.8641  12
   3  -3   6-30.2137 60.0929   6
  -4   3  -6 579.863 180.117   8
   4  -3   6 676.852 171.222   6
  -5   3  -6 79.7404 49.4645   8
   5  -3   6 7.79495 37.1993   6
  -6   3  -6 1532.24 273.284   8
   6  -3   6 1717.11 274.052   6
  -7   3  -6 412.849 146.636   8
   7  -3   6 504.254 156.871   6
  -8   3  -6 475.193 163.467   8
   8  -3   6 698.380 187.371   6
  -9   3  -6 3.24568 103.400   8
   9  -3   6-47.0193 71.7361   6
  10  -3   6 1536.57 135.456  27
 -10   3  -6 1411.44 295.489   8
  10  -3   6 1820.78 115.617  20
 -10   3  -6 1815.94 135.035  31
 -10   3  -6 1685.26 113.512  17
  10  -3   6 1541.31 94.5963  18
  10  -3   6 1645.28 319.789   6
  11  -3   6 8.85895 22.2499  27
 -11  -3  -6 33.2293 21.1794  24
  11  -3   6 87.7048 30.6912  20
  11  -3   6 61.7688 26.3853  18
 -11   3  -6 51.6668 28.5773  31
 -11   3  -6 52.3114 24.7416  17
  12  -3   6 87.9447 35.9856  27
 -12  -3  -6 31.1076 24.9216  24
  12  -3   6 84.9585 26.5342  18
 -12   3  -6 107.569 38.9236  31
 -13  -3  -6 369.591 65.1194  24
  13  -3   6 361.264 47.9323  18
 -14  -3  -6 19.6484 21.6358  24
  14  -3   6 4.55205 13.8718  18
 -14   3  -6 2.69181 25.0267  31
 -15  -3  -6 56.0788 31.3871  24
  15  -3   6 66.0248 24.0177  18
 -15   3  -6 62.1804 18.7647  31
 -16  -3  -6 17.4498 16.4877  24
  16  -3   6 0.08767 11.9067  18
 -16   3  -6 32.8497 19.4667  31
 -17  -3  -6-16.6768 20.4517  24
 -17   3  -6-26.5882 18.7795  23
  17   3   6 3.60242 11.1871  16
  17  -3   6 2.19492 12.0470  18
 -17   3  -6 25.9003 20.9467  31
 -18   3  -6 14.8655 15.9555  23
 -18   3  -6 6.23881 11.0092  31
 -17   4   6 5.49213 9.66862  22
 -17  -4   6-0.65650 13.1674  24
 -16  -4   6 4.20746 12.5343  24
 -16   4   6 0.72469 11.3796  22
 -15  -4   6 58.8799 25.9139  24
 -15   4   6 73.0025 21.0932  22
 -14   4   6 97.6000 31.6988  30
 -14   4   6 165.675 38.9421  17
 -14   4   6 117.578 27.7788  22
 -14  -4   6 180.733 51.5531  24
 -13   4   6 17.5622 22.6989  17
 -13  -4   6 23.8964 20.4095  24
 -13   4   6 19.3394 15.6126  22
 -13   4   6 1.61051 13.4118  30
 -12  -4   6 203.157 51.0546  24
 -12   4   6 176.942 31.3667  22
 -12   4   6 237.894 47.3829  30
 -12   4   6 199.491 42.7121  17
 -11   4   6 97.5059 39.4209  22
 -11  -4   6 63.1832 35.1199  24
 -11   4   6 38.4422 26.1042  30
 -10   4   6 32.8993 15.0949  22
 -10   4   6 12.9102 17.5978  30
 -10  -4   6 21.6007 25.5002  24
  -9  -4   6 1.42401 15.9070  24
  -9   4   6-10.1456 17.0566  22
  -8  -4   6 218.338 51.1288  24
  -8   4   6 216.367 41.7388  22
  -8   4   6 317.747 50.6276  30
   7  -4  -6 100.696 77.4348  11
   7   4  -6 247.971 103.762   6
   6   4  -6 3027.52 386.579   6
   6  -4  -6 3184.20 370.657  11
   6   4  -6 2846.36 362.969  10
   5   4  -6 1900.28 291.028  10
   5   4  -6 2128.65 331.231   6
   5  -4  -6 2123.07 300.678  11
  -4   4   6 215.457 118.153  12
   4   4  -6 122.500 55.5622  10
   4  -4  -6 144.212 83.9481  11
  -3   4   6 162.825 92.4495  12
   3  -4  -6 156.745 74.9948  11
   3   4  -6 141.593 102.893  10
  -2   4   6 41.6042 52.9783  12
   2   4  -6-2.53299 51.6661  10
  -2  -4   6 3.18042 75.5284   6
  -1  -4   6 931.333 217.785   6
  -1   4   6 769.839 177.592  12
   1   4  -6 582.311 175.546  10
   0   4   6 5.65554 45.9705  12
   0   4  -6-4.84662 75.2746  10
   0  -4   6 45.6871 49.0129   6
   1   4   6 1315.08 230.652  12
   1  -4   6 1477.70 272.623   6
   2   4   6 13.2246 37.3916  12
   2  -4   6 144.486 93.4475   6
   3  -4   6 315.689 129.968   6
  -3   4  -6 307.039 128.448   8
  -4   4  -6-98.3406 82.1281   8
   4  -4   6-30.4425 38.9587   6
   5  -4   6 47.7922 61.2885   6
  -5   4  -6 61.3728 70.5646   8
  -6   4  -6 225.126 120.444   8
   6  -4   6 411.527 141.074   6
   7  -4   6 30.2570 22.5081  27
   7  -4   6 21.2607 15.5158  20
   7  -4   6 39.9075 21.9299  18
  -7   4  -6-6.91163 16.7604  17
   8  -4   6 156.672 46.2007  27
  -8   4  -6 116.904 34.7128  17
   8  -4   6 104.297 34.0635  20
   8  -4   6 92.1509 26.6974  18
   9  -4   6-14.3991 19.2423  27
   9  -4   6 1.94811 20.9619  20
   9  -4   6 0.38643 20.3629  18
  -9   4  -6 0.95568 22.9004  17
  10  -4   6 320.272 59.6554  27
  10  -4   6 384.105 54.6396  20
  10  -4   6 324.817 47.6503  18
 -10   4  -6 304.813 51.4976  17
  11  -4   6 1028.47 106.600  27
  11  -4   6 1104.18 91.5576  20
  11  -4   6 929.199 78.4122  18
 -11   4  -6 937.760 89.8341  17
  12  -4   6 432.826 66.2707  18
 -12   4  -6 294.337 48.9637  17
  13  -4   6 39.8808 26.3649  18
 -13   4  -6 54.4530 20.0717  17
  14   4   6 5.23670 18.5653  16
 -14   4  -6 18.7252 13.8792  17
  14  -4   6 5.22843 15.3875  18
  15   4   6-1.46284 14.6763  16
 -15   4  -6 8.17854 12.3428  17
 -15   4  -6 3.14802 23.2746  23
  15  -4   6-6.53749 11.7180  18
 -16  -4  -6-19.9308 16.9119  24
 -16   4  -6 40.9865 24.9901  23
  16  -4   6 11.5485 9.94869  18
  16   4   6 19.0124 12.4089  16
 -15  -5   6 12.5352 15.7571  24
 -15   5   6 10.5299 12.1493  22
 -14  -5   6 17.5272 14.4037  24
 -14   5   6 54.9680 17.7196  22
 -14   5   6 22.1091 15.2652  30
 -13  -5   6-2.51215 14.7884  24
 -13   5   6 19.9140 14.4496  22
 -13   5   6 32.8159 15.2551  30
 -12  -5   6 104.728 33.3668  24
 -12   5   6 127.943 27.0664  22
 -12   5   6 159.691 35.8891  30
 -11  -5   6 41.0582 25.8397  24
 -11   5   6 86.9826 28.2330  30
 -11   5   6 63.0754 25.0495  22
 -10  -5   6 5.37410 13.6582  24
 -10  -5   6 21.1982 19.7268  20
 -10   5   6-5.12354 16.5828  30
  -9  -5   6 8.89266 17.8910  20
  -9   5   6 7.10717 14.1776  30
  -8  -5   6 13.8517 16.2247  20
  -8   5   6 22.6705 20.5495  30
  -7  -5   6 109.860 28.3336  20
  -7   5   6 149.546 37.1928  30
  -6  -5   6 51.1564 28.4739  20
  -6   5   6-1.23369 16.0800  30
  -5   5   6 589.526 69.0090  30
  -5   5   6 832.421 75.0016  28
  -5  -5   6 701.997 78.1153  20
  -4  -5   6 849.306 87.1606  21
  -4  -5   6 825.805 83.1053  20
  -4   5   6 788.954 77.3549  30
  -4   5   6 911.122 82.8733  28
  -3  -5   6 225.539 46.3165  21
  -3  -5   6 220.900 45.0683  20
  -3   5   6 147.111 34.5862  30
  -3   5   6 207.930 41.1025  28
  -2  -5   6 15.5930 21.0089  21
  -2  -5   6 10.4808 21.1281  20
  -2   5   6 26.2456 22.1116  28
  -1  -5   6 220.115 49.7883  21
  -1  -5   6 251.395 47.6357  20
  -1   5   6 222.035 42.1106  28
   0  -5   6 904.766 86.7938  20
   0   5  -6 978.955 88.1808  17
   0   5   6 950.983 83.8933  28
   1  -5   6 1684.93 119.518  20
   1   5   6 1991.58 120.569  28
  -1   5  -6 2066.15 129.596  17
   2  -5   6 185.061 44.7266  20
  -2   5  -6 215.413 43.4045  17
   2   5   6 208.377 41.7059  28
   3  -5   6 149.975 39.5977  20
  -3   5  -6 169.001 42.4022  17
   3   5   6 91.7943 29.2498  28
   4  -5   6 93.2568 34.7753  20
  -4   5  -6 93.1324 34.4508  17
   4   5   6 107.915 31.5278  28
   5   5   6 435.858 55.3523  28
   5  -5   6 419.194 60.9219  20
   5  -5   6 390.503 49.3015  18
  -5   5  -6 479.879 65.5571  17
   6  -5   6 25.4873 22.3524  20
   6  -5   6 71.4251 19.3113  18
  -6   5  -6 76.9895 29.0587  17
   7  -5   6 13.2858 18.3698  27
   7  -5   6 20.9515 18.4380  20
   7  -5   6-25.7388 21.2069  18
  -7   5  -6 9.77134 19.0970  17
   8  -5   6 39.3135 17.9368  27
   8  -5   6-1.22416 14.7060  20
   8  -5   6 15.1717 17.8008  18
  -8   5  -6 11.6130 26.9178  17
   9  -5   6 95.7237 34.5748  27
   9  -5   6 111.713 29.5873  20
   9  -5   6 126.316 28.9870  18
  -9   5  -6 122.256 35.7867  17
  10  -5   6 93.9939 25.6120  18
 -10   5  -6 80.3814 33.2850  17
 -11   5  -6 78.8115 29.1854  17
  11  -5   6 81.9807 23.2819  18
  12   5   6 78.2742 19.8527  16
 -12   5  -6 124.882 39.5814  23
  12  -5   6 73.2817 25.7801  18
 -12   5  -6 117.870 29.1028  17
  13   5   6 51.8799 17.7142  16
 -13   5  -6 39.7282 16.4680  17
 -13   5  -6 14.9348 19.1445  23
  13  -5   6 21.5844 17.7088  18
  14   5   6 85.4411 19.4869  16
 -14   5  -6 57.4921 24.4822  23
  14  -5   6 60.1147 18.0536  18
 -14   5  -6 25.4845 12.1306  17
 -12  -6   6 11.4206 12.8827  26
 -12   6   6-1.65575 10.1023  30
 -11   6   6-0.67769 12.7847  30
 -11  -6   6 31.6527 19.6570  26
 -11  -6   6 17.2032 11.9652  20
 -10  -6   6 16.9156 14.9862  26
 -10  -6   6 15.5579 13.8735  20
 -10   6   6 6.31783 14.6738  30
  -9  -6   6 8.25464 16.3742  26
  -9  -6   6 29.1364 17.5801  20
  -9   6   6 2.78166 14.6477  30
  -8  -6   6-34.1260 21.0810  26
  -8  -6   6 3.03693 14.9800  20
  -8   6   6 15.7430 14.7321  30
  -7  -6   6 16.1243 10.9805  26
  -7  -6   6 10.8890 14.9243  20
  -7   6   6 27.7929 18.5874  30
  -6  -6   6-7.27709 13.5063  20
   6  -6  -6 9.11174 12.0344  18
  -6   6   6-9.42787 15.4315  30
  -5  -6   6-2.17306 14.4553  20
   5  -6  -6 12.9906 14.8261  18
  -5   6   6 15.7672 16.9274  30
  -5   6   6 13.8511 14.7622  28
  -4  -6   6 29.9598 21.8214  20
   4  -6  -6 0.29899 14.9613  18
  -4   6   6 21.9939 20.1260  30
  -4   6   6 29.4076 18.4549  28
  -3  -6   6 86.6186 28.4279  20
  -3   6   6 74.3551 24.8537  28
  -2  -6   6 47.6894 27.9525  20
  -2   6   6 9.19405 14.9492  28
  -1  -6   6 261.953 44.8595  20
  -1   6   6 296.964 46.0482  28
   0  -6   6-10.2700 16.6476  20
   0   6   6-3.88596 14.4671  28
   1  -6   6 162.640 38.5791  20
   1   6   6 147.372 35.6132  28
   2  -6   6 4.85443 17.0519  20
   2   6   6 14.7015 20.0529  28
   3  -6   6 27.2108 16.7257  20
  -3   6  -6 35.3833 26.4977  17
   3   6   6 3.61175 14.0140  28
   4  -6   6 361.996 51.0935  20
  -4   6  -6 378.447 55.3117  17
   4   6   6 353.994 50.7834  28
   5  -6   6 479.990 56.4486  20
  -5   6  -6 425.522 57.3541  17
   5   6   6 352.094 45.9145  28
   6  -6   6 20.1094 16.7677  20
   6  -6   6 53.4079 21.0869  18
  -6   6  -6 8.96750 18.6858  17
  -6   6  -6 36.0890 19.5971  30
   7  -6   6 14.1796 15.9687  20
  -7   6  -6 40.2274 24.6367  17
   7  -6   6 33.0969 18.7282  18
  -7   6  -6 3.90423 16.0362  30
  -8   6  -6-8.24118 15.3376  17
   8  -6   6-5.90688 11.0136  18
  -8   6  -6 21.2512 13.9629  30
   9  -6   6 67.0095 18.9448  18
  -9   6  -6 28.4812 18.3595  17
  10  -6   6 74.5618 17.6620  18
 -10   6  -6 32.0774 16.4228  17
  11  -6   6 11.7245 9.68071  18
 -11   6  -6 10.9886 13.6180  17
  -6  -7   6-4.18502 10.7365  20
  -5  -7   6 11.8477 14.1533  20
   5  -7  -6 5.33458 11.9978  18
  -4  -7   6 37.7749 18.3753  20
   4  -7  -6 30.5860 15.5213  18
  -4   7   6 33.6142 18.1983  28
  -3  -7   6 37.3456 17.0244  20
   3  -7  -6 58.0264 16.9519  18
   3   7  -6 54.1323 19.7681  30
  -3   7   6 22.9690 11.9764  28
  -2  -7   6 11.6546 12.7574  20
   2  -7  -6 13.4533 14.4250  18
   2   7  -6 23.4879 14.1993  30
  -2   7   6-0.73766 10.8291  28
  -1  -7   6 55.6771 19.2585  20
   1  -7  -6 22.4667 12.3465  18
   1   7  -6 63.2272 19.6131  30
  -1   7   6 60.2963 22.8661  28
   0  -7   6 62.1562 19.7040  20
   0  -7  -6 36.5190 15.0867  18
   0   7  -6 71.7636 20.1277  30
   0   7   6 32.4081 17.0139  28
   1  -7   6-13.0980 11.0895  20
  -1  -7  -6-24.3581 12.5539  18
  -1   7  -6 7.17339 12.6605  30
   1   7   6 9.57888 11.3898  28
   2   7   6 31.4554 14.6906  28
   2  -7   6 44.9924 16.9096  20
  -2   7  -6 19.2901 14.1020  30
   3   7   6 93.7294 20.9813  28
   3  -7   6 119.498 23.3077  20
  -3  -7  -6 78.3051 18.6352  18
  -3   7  -6 134.396 27.7745  30
   4   7   6 41.0588 14.7792  28
  -4  -7  -6 26.3923 11.1176  18
  -4   7  -6 17.9105 14.1870  30
  -5   7  -6 7.32475 9.13738  30
 -20   0   7 2.61162 14.3559  31
 -20   0   7 10.1651 15.2482  29
 -19   0   7-3.01441 11.7231  31
 -19   0   7 17.3533 15.5707  29
 -18   0   7-24.3226 19.5510  31
 -18   0   7 13.1086 13.8556  29
 -17   0   7-18.1628 18.1061  31
 -17   0   7-23.6649 21.4065  29
 -16   0   7 39.8405 26.9236  31
 -16   0   7 17.2473 20.4606  29
 -15   0   7-5.32569 19.7752  31
 -15   0   7 14.9106 27.1448  29
 -14   0   7 38.3384 37.9880  29
 -14   0   7 0.93437 20.2141  31
  13   0  -7-39.9690 82.3143   6
 -13   0   7-16.5955 78.7880  14
  12   0  -7 36.5736 36.8861   6
 -12   0   7 4.49605 94.1831  14
  11   0  -7 38.4185 45.5340   6
 -11   0   7-163.742 154.455  14
  10   0  -7-22.9057 30.5199   6
 -10   0   7 23.5614 65.0803  14
   9   0  -7-35.5116 46.8552   6
  -9   0   7-37.0103 108.722  14
   8   0  -7 0.18013 46.2488   6
  -8   0   7 20.3956 51.8535  15
  -8   0   7 85.3359 83.0818  14
  -7   0   7-9.66946 37.2710  15
  -7   0   7 65.8614 47.3433  14
  -6   0   7 39.0896 63.7182  14
  -6   0   7-23.3886 50.7331  15
  -5   0   7 25.8113 52.7636  15
  -5   0   7 117.263 79.0409  14
  -5   0   7 14.2037 33.0540  12
  -4   0   7-14.1998 46.5429  15
  -4   0   7-17.4564 69.4380  14
  -4   0   7-17.5730 41.6534  12
  -3   0   7-6.72571 44.8780  15
  -3   0   7-42.8955 46.8764  14
  -3   0   7-38.7150 45.5218  12
  -2   0   7-21.3828 33.6563  15
  -2   0   7 17.5476 40.3187  14
  -2   0   7 16.8385 34.1612  12
  -1   0   7-10.6775 52.6550  15
  -1   0   7-28.5285 55.1816  14
  -1   0   7-6.19665 29.3247  12
   0   0   7-17.7687 35.6949  15
   0   0   7-8.78178 25.8807  12
   1   0   7 13.1433 29.3308  12
  -2   0  -7-6.48878 27.2218   8
   2   0   7 20.3530 44.7341  12
  -3   0  -7-34.5003 29.5502   8
   3   0   7-5.36146 25.1093  12
  -4   0  -7 17.1625 35.7742   8
   4   0   7-31.4859 43.8169  12
  -5   0  -7 32.3257 44.4710   8
   5   0   7 5.21565 39.2543  12
  -6   0  -7 27.7722 34.3185   8
   6   0   7-4.28447 51.3300  12
  -7   0  -7 73.0545 48.9724   8
  -8   0  -7 55.1392 65.0912   8
  -9   0  -7 15.5532 62.4568   8
 -10   0  -7-29.4958 42.6355   8
 -11   0  -7 94.8844 57.5993   8
  12   0   7-14.3516 20.8828  26
 -12   0  -7 69.8764 40.3832  31
 -12   0  -7 2.71237 86.1572   8
  12   0   7-5.56986 16.5673  18
  13   0   7-0.91418 18.9249  26
 -13   0  -7 15.4234 28.0101  31
  13   0   7-13.6208 18.7329  18
 -14   0  -7-23.2531 17.8503  24
  14   0   7-20.0355 22.6434  18
 -14   0  -7 7.54120 21.1094  31
 -15   0  -7-12.7895 17.9276  24
 -15   0  -7-33.5291 27.6467  31
 -16   0  -7 11.2903 17.0617  24
 -16   0  -7-2.37730 22.8628  31
 -17   0  -7-19.2413 17.5471  24
 -17   0  -7 40.6763 26.5939  31
 -18   0  -7 5.09715 16.6779  24
 -18   0  -7-5.94501 15.8051  31
 -19   0  -7-5.90762 11.8668  31
 -20  -1   7 12.8282 12.5967  31
 -20   1   7 24.3752 24.5111  29
 -19  -1   7-14.7410 18.5959  31
 -19   1   7 1.63915 13.3576  29
 -18   1   7-8.29847 14.8131  29
 -18  -1   7 3.54904 15.0282  31
 -17  -1   7-18.5650 21.3752  29
 -17  -1   7 11.8205 20.4004  31
 -17   1   7-5.19555 21.3708  29
 -16  -1   7 18.4394 20.0323  29
 -16  -1   7 39.6561 22.7361  31
 -16   1   7 33.6454 28.2080  29
 -15  -1   7 26.3415 25.6226  31
 -15  -1   7 11.1000 22.3062  29
 -15   1   7-2.54297 18.4255  29
 -14  -1   7 25.7381 18.5443  29
 -14  -1   7 31.9056 20.6389  31
 -14   1   7 57.5240 29.5236  29
  13   1  -7 273.866 104.552   6
 -13  -1   7 207.235 52.6548  29
 -13  -1   7 178.531 46.0139  31
 -13   1   7 203.402 53.0942  29
  12   1  -7 102.156 70.7706   6
 -12   1   7 141.198 140.070  14
 -12  -1   7-13.9401 101.464  14
  11   1  -7-81.7787 55.1290   6
 -11   1   7-47.9780 81.4186  14
 -11  -1   7 21.9296 84.1960  14
 -10  -1   7 1027.26 200.320  15
 -10   1   7 1128.91 251.546  14
 -10  -1   7 1196.31 277.796  14
  10   1  -7 1077.02 201.454   6
  -9  -1   7 150.593 88.2781  15
  -9   1   7-136.722 105.118  14
  -9  -1   7-74.8964 96.8069  14
   9   1  -7-4.01689 35.8024   6
  -8   1   7 5520.91 508.957  14
  -8  -1   7 5015.48 509.207  14
  -8  -1   7 5198.23 416.348  15
   8   1  -7 4954.82 409.888   6
  -7  -1   7 3338.20 333.213  15
  -7   1   7 3245.46 377.868  14
  -7  -1   7 3297.91 400.130  14
   7   1  -7 3138.33 310.879   6
  -6  -1   7 1427.87 215.118  15
  -6   1   7 1126.03 228.364  14
  -6  -1   7 975.330 229.596  14
  -6   1   7 1279.15 191.386  12
   6   1  -7 1137.87 182.415   6
  -5  -1   7 7516.60 479.345  15
  -5   1   7 7272.96 428.622  12
  -5   1   7 7082.66 516.033  14
   5   1  -7 6159.96 413.649   6
  -5  -1   7 7335.65 521.906  14
  -4  -1   7 2888.38 288.221  15
  -4   1   7 2818.06 316.734  14
  -4  -1   7 2833.67 323.792  14
  -4   1   7 2835.11 266.596  12
  -4  -1   7 3006.00 254.787  12
   4   1  -7 2583.86 257.853   6
  -3  -1   7 311.906 111.061  14
  -3  -1   7 452.441 123.919  15
  -3   1   7 504.585 133.836  14
  -3   1   7 560.071 116.463  12
  -3  -1   7 760.073 129.536  12
   3   1  -7 465.949 116.626   6
  -2  -1   7 23535.9 773.888  15
  -2   1   7 21522.3 830.094  14
  -2  -1   7 22089.3 799.383  14
  -2  -1   7 22748.4 700.456  12
  -2   1   7 23297.4 751.524  12
  -1  -1   7 46169.4 1044.21  15
  -1  -1   7 45825.5 1108.72  14
  -1   1   7 45411.8 1041.86  12
  -1  -1   7 46268.0 1021.94  12
   0  -1   7 7728.99 416.234  15
   0   1   7 7304.76 419.527  12
   0  -1   7 7511.41 417.221  12
   0   1  -7 6360.47 415.630   8
   1  -1   7 22705.6 693.064  15
   1   1   7 23149.9 749.312  12
   1  -1   7 22427.8 736.284  12
   2  -1   7 435.279 106.552  15
  -2   1  -7 280.824 90.0517   8
   2   1   7 457.075 113.362  12
   2  -1   7 319.092 95.2795  12
  -3  -1  -7 250.806 87.7668   8
  -3   1  -7 203.674 101.098   8
   3   1   7 190.989 71.8028  12
   3  -1   7 157.259 75.0439  12
  -4  -1  -7 238.300 87.4649   8
  -4   1  -7 63.6864 46.3506   8
   4   1   7 196.382 78.5618  12
   4  -1   7 136.642 64.7304  12
  -5  -1  -7 438.737 118.800   8
  -5   1  -7 355.719 120.904   8
   5   1   7 235.823 90.6862  12
   5  -1   7 331.642 110.195  12
  -6  -1  -7 297.388 101.282   8
  -6   1  -7 334.707 118.242   8
   6  -1   7 269.686 95.9654  12
  -7  -1  -7 278.111 113.678   8
  -7   1  -7 274.979 112.362   8
   7  -1   7 201.767 85.5276  12
  -8  -1  -7 267.186 97.8947   8
  -8   1  -7 299.208 127.054   8
  -9  -1  -7 212.226 107.847   8
  -9   1  -7 120.936 87.6286   8
 -10  -1  -7 386.892 146.802   8
 -10   1  -7 376.700 143.568   8
 -11  -1  -7 15.5238 67.3538   8
 -11   1  -7-19.2495 45.8265   8
  12   1   7 179.315 43.8930  26
  12  -1   7 121.026 29.8334  18
 -12   1  -7 148.045 45.1361  31
  13   1   7 518.630 72.2616  26
 -13  -1  -7 410.949 74.2176  24
  13  -1   7 401.183 53.4397  18
 -13   1  -7 463.826 73.7308  31
 -14  -1  -7 34.8549 26.7352  24
  14  -1   7 29.7571 18.2175  18
 -14   1  -7 39.4180 32.5238  31
  14   1   7 41.0645 29.1155  26
 -15  -1  -7-12.9947 18.3156  24
  15  -1   7 0.07324 17.3844  18
 -15   1  -7-29.1044 27.3227  31
 -16  -1  -7-19.6396 22.2989  24
  16  -1   7-1.84545 14.4232  18
 -16   1  -7-11.6899 18.9520  31
 -17  -1  -7 9.91298 19.5991  24
 -17   1  -7-10.2633 17.7322  31
 -18  -1  -7 6.65237 16.1266  24
 -18   1  -7 23.3291 16.2884  31
 -19  -1  -7 2.29422 9.58942  24
 -19   1  -7 6.46681 12.0302  31
 -20  -2   7-5.58613 10.1724  31
 -20   2   7 19.2301 16.7965  29
 -19  -2   7 4.58256 9.90623  31
 -19   2   7-4.49029 12.1418  29
 -18  -2   7 5.87593 12.2364  31
 -18   2   7 27.0885 16.2626  29
 -17   2   7 14.3230 14.0395  22
 -17  -2   7-7.57074 12.7245  31
 -17  -2   7-1.75345 14.6818  24
 -17   2   7 20.2491 18.9547  29
 -16  -2   7-14.9183 17.2925  24
 -16   2   7 4.08980 14.9429  22
 -16  -2   7 3.96129 22.0449  31
 -16   2   7 48.9443 23.4964  29
 -15  -2   7-21.2957 19.0046  24
 -15   2   7 5.13940 14.7335  22
 -15  -2   7-3.51873 18.9495  31
 -14  -2   7 384.762 71.6575  24
 -14   2   7 257.834 38.9402  22
 -14  -2   7 330.145 66.7444  31
 -14   2   7 394.647 70.6892  29
 -13  -2   7 412.982 67.6947  31
 -13  -2   7 470.655 77.7958  24
 -13   2   7 324.288 46.7025  22
 -13   2   7 548.646 86.3229  29
 -12  -2   7 65.0026 38.2723  24
 -12   2   7 108.264 37.5910  30
 -12   2   7 60.0158 22.3144  22
 -12  -2   7 108.234 35.8800  31
 -12   2   7 133.335 42.0056  29
 -11  -2   7 46.3392 70.0479  15
 -11  -2   7 271.194 161.329  14
  11   2  -7 284.933 124.897   6
 -10  -2   7 144.603 103.559  15
 -10  -2   7-64.4293 80.8254  14
  10   2  -7-27.1215 77.2540   6
  -9  -2   7 1172.37 237.281  15
  -9  -2   7 1083.52 253.924  14
   9   2  -7 1033.93 219.008   6
  -8  -2   7 1164.31 235.626  15
  -8   2   7 1141.19 234.124  14
  -8  -2   7 885.895 223.435  14
   8   2  -7 1038.43 213.929   6
  -7  -2   7 1518.11 255.326  15
  -7   2   7 1430.11 254.071  14
  -7  -2   7 1565.18 277.917  14
   7   2  -7 1450.43 243.009   6
  -6  -2   7 1747.23 261.752  15
  -6  -2   7 1538.58 285.052  14
  -6   2   7 1325.34 227.631  14
  -6   2   7 1593.62 235.788  12
   6   2  -7 1460.59 236.890   6
  -5  -2   7 2065.42 279.768  15
  -5   2   7 1957.58 281.364  14
  -5  -2   7 2083.03 299.263  14
  -5   2   7 2278.83 268.127  12
   5   2  -7 2220.81 285.716   6
  -4  -2   7 228.910 94.5484  15
  -4   2   7 361.029 113.266  12
   4   2  -7 211.271 99.4853   6
  -3  -2   7 2187.34 276.548  15
  -3   2   7 2488.54 280.891  12
  -3  -2   7 2488.46 246.071  12
   2   2  -7 3629.69 347.508   8
  -2  -2   7 3878.53 341.242  15
  -2   2   7 4002.47 357.992  12
  -2  -2   7 3707.34 302.348  12
  -2  -2   7 3717.83 354.804   6
  -1  -2   7 2026.16 264.578   6
  -1  -2   7 2138.04 250.222  15
  -1   2   7 1992.60 249.619  12
   1   2  -7 1865.42 261.044   8
   0  -2   7 232.649 95.6463  15
   0   2  -7 236.429 90.0498   8
   0   2   7 307.151 104.226  12
   0  -2   7 196.637 91.2727   6
  -1   2  -7 1009.89 199.307   8
   1   2   7 1283.91 195.340  12
   1  -2   7 1128.54 190.497   6
   2  -2   7 1048.53 182.614   6
  -2   2  -7 698.537 170.833   8
   2   2   7 930.564 170.756  12
  -3   2  -7 998.885 199.001   8
   3   2   7 1197.04 187.671  12
   3  -2   7 1295.37 206.820   6
  -4   2  -7 621.986 166.720   8
   4   2   7 848.818 158.327  12
   4  -2   7 946.244 179.646   6
  -5  -2  -7 965.896 192.060   8
  -5   2  -7 718.011 189.798   8
   5  -2   7 831.311 173.229   6
  -6  -2  -7 62.6791 75.4081   8
  -6   2  -7 9.12160 62.8477   8
  -7   2  -7-44.4493 94.5399   8
  -7  -2  -7 42.7876 46.8761   8
  -8  -2  -7 19.1690 52.5546   8
  -8   2  -7 76.0315 75.6944   8
   8  -2   7-17.8259 45.4348  12
  -9  -2  -7 58.0580 47.7257   8
  -9   2  -7 121.198 80.5591   8
 -10  -2  -7-12.0992 60.0438   8
 -10   2  -7 65.6068 73.6730   8
  11  -2   7 25.4119 19.1658  27
  11   2   7 21.0046 19.7588  26
 -11   2  -7 18.5025 22.1710  31
 -11  -2  -7 30.3797 21.3074  24
  11  -2   7 6.14545 18.4971  18
  12  -2   7 304.426 56.6878  27
  12   2   7 299.067 54.8052  26
 -12  -2  -7 201.758 49.1220  24
  12  -2   7 259.405 41.6462  18
 -12   2  -7 263.183 55.3966  31
 -13  -2  -7 16.5451 28.4567  24
  13  -2   7-1.83597 14.2845  18
 -13   2  -7 29.3694 26.2539  31
 -14  -2  -7 717.220 94.8091  24
  14  -2   7 861.201 73.5806  18
 -14   2  -7 819.282 93.3152  31
  15  -2   7 186.247 39.9882  18
 -15  -2  -7 287.418 59.5157  24
 -15   2  -7 271.926 53.9553  31
 -16  -2  -7 3.25710 19.0686  24
  16  -2   7 24.3278 20.5301  18
 -16   2  -7 13.5137 20.2631  31
 -17  -2  -7 14.6808 19.0428  24
  17  -2   7 2.00657 10.4086  18
 -18  -2  -7 11.8852 18.2126  24
 -18   2  -7 15.1190 11.9462  31
 -18  -3   7-18.6728 16.3542  24
 -18   3   7 0.04231 10.4587  29
 -17  -3   7 52.6178 21.4020  31
 -17  -3   7 48.9850 25.1017  24
 -17   3   7 8.31961 13.0897  22
 -17   3   7 21.4616 22.0172  29
 -16  -3   7-18.7626 15.9774  24
 -16   3   7 9.11795 14.3547  22
 -16  -3   7-6.63516 14.4234  31
 -16   3   7-1.20202 15.7922  29
 -15  -3   7 42.7184 26.3718  31
 -15  -3   7-18.3885 18.4339  24
 -15   3   7 5.48782 14.2948  22
 -15   3   7 25.9913 23.8340  29
 -14  -3   7 16.1415 22.7599  31
 -14  -3   7 44.6897 28.2605  24
 -14   3   7 10.3911 15.1873  22
 -14   3   7 18.3259 25.3993  29
 -13  -3   7 40.4423 33.1157  24
 -13   3   7-8.00852 17.3395  22
 -13  -3   7 62.5904 29.1309  31
 -13   3   7 36.8012 24.4163  30
 -13   3   7-7.12168 18.3466  29
 -12  -3   7 66.0308 38.2209  24
 -12   3   7 63.4753 23.9142  22
 -12   3   7 17.7417 17.9242  17
 -12  -3   7 39.3470 21.1208  31
 -12   3   7 19.6372 21.3199  30
 -11  -3   7 70.2827 32.4294  24
 -11   3   7 55.3599 25.6302  22
 -11  -3   7 54.0998 25.5331  31
 -11   3   7 62.6143 28.3129  17
 -11   3   7 116.030 36.3239  30
 -10  -3   7 121.126 42.4325  24
 -10   3   7 102.002 27.0617  22
 -10  -3   7 110.832 31.6897  31
 -10   3   7 91.5967 32.3539  30
  -9  -3   7 686.683 194.859  15
   9   3  -7 596.612 173.809   6
   8   3  -7 172.877 110.127   6
  -8  -3   7 197.037 111.559  15
  -7  -3   7 124.779 96.1098  15
  -7   3   7 168.231 84.5170  12
   7   3  -7 41.1854 64.4823   6
  -6  -3   7 25.5992 68.4275  15
  -6   3   7 6.85912 43.7048  12
   6   3  -7-6.48435 59.0241   6
  -5  -3   7 203.186 123.498  15
  -5   3   7 183.564 98.7995  12
   5   3  -7 67.3484 60.3731   6
  -4  -3   7 224.878 131.251  15
  -4   3   7 574.765 153.970  12
  -3  -3   7 1068.37 237.568  15
  -3   3   7 1459.26 247.740  12
   3   3  -7 1240.55 229.704  10
  -2  -3   7 593.196 162.769  15
  -2   3   7 544.822 152.578  12
  -2  -3   7 589.635 169.773   6
  -1  -3   7 119.581 90.8222  15
   1   3  -7 68.0593 87.2970   8
  -1  -3   7 204.521 102.821   6
   0   3   7 26.0057 40.4457  12
   0  -3   7 22.2858 47.2441   6
  -1   3  -7 29.3736 75.8209   8
   1   3   7-25.3478 54.7357  12
   1  -3   7 70.0356 45.2373   6
   2  -3   7 482.440 139.104   6
  -2   3  -7 565.377 152.754   8
   2   3   7 505.534 139.425  12
  -3   3  -7 133.554 101.442   8
   3   3   7-4.07243 36.9619  12
   3  -3   7-19.4208 70.1408   6
  -4   3  -7-31.0479 81.3418   8
   4  -3   7 42.4423 55.8838   6
  -5   3  -7-8.30075 82.6954   8
   5  -3   7 79.9146 90.5633   6
  -6   3  -7 235.060 120.649   8
   6  -3   7 173.200 95.7342   6
  -7  -3  -7 910.612 203.897   8
  -7   3  -7 649.101 188.641   8
   7  -3   7 643.195 168.272   6
  -8  -3  -7 1225.51 257.978   8
  -8   3  -7 750.008 205.395   8
   8  -3   7 986.864 232.948   6
   9  -3   7 1139.76 115.004  27
  -9   3  -7 1045.29 92.0083  17
   9  -3   7 1275.00 98.6154  20
  -9   3  -7 1116.40 106.368  31
   9  -3   7 1109.02 80.3448  18
  10  -3   7 32.0619 28.6792  27
 -10   3  -7 46.0967 28.9874  31
  10  -3   7 51.6897 27.3386  20
  10  -3   7 61.2757 25.4871  18
 -10   3  -7 26.4797 19.8571  17
  11  -3   7 207.518 50.2907  27
 -11   3  -7 243.087 53.0018  31
 -11  -3  -7 196.837 46.4394  24
  11  -3   7 160.882 34.6664  18
  12  -3   7 5.79915 18.4008  27
 -12  -3  -7-4.91393 20.4947  24
  12  -3   7-69.6349 24.2127  18
 -12   3  -7 1.15312 26.3754  31
 -13  -3  -7 34.7499 23.4290  24
  13  -3   7 8.57238 14.3117  18
 -13   3  -7 6.12316 16.8123  31
 -14  -3  -7 49.1248 27.8674  24
  14  -3   7 28.9341 18.5128  18
 -14   3  -7 52.7794 26.1799  31
 -15  -3  -7 9.30321 17.4956  24
  15  -3   7 4.77893 14.0782  18
 -15   3  -7-5.20698 19.1494  31
 -16  -3  -7-0.93365 16.0997  24
 -16   3  -7-1.39913 15.7755  31
 -17  -3  -7-4.09745 14.2810  24
  17   3   7 3.29839 10.3563  16
  17  -3   7 4.12536 11.8103  18
 -17   3  -7 10.6398 15.7723  31
 -17  -4   7 1.28392 12.2894  24
 -16  -4   7-0.88750 13.9072  24
 -16   4   7 10.2936 12.2443  22
 -15   4   7 31.4994 19.3335  22
 -15  -4   7 48.2599 22.2487  24
 -14  -4   7 40.3005 27.2022  24
 -14   4   7 56.8761 23.3881  22
 -14   4   7 60.4531 20.9958  30
 -13  -4   7 54.2236 28.9755  24
 -13   4   7 30.5551 18.1611  22
 -13   4   7 48.4900 22.0717  30
 -12  -4   7 14.9008 17.4002  24
 -12   4   7 13.4614 13.3512  22
 -12   4   7-10.6326 16.7932  30
 -11  -4   7 66.6865 29.2254  24
 -11   4   7 81.9094 26.5007  22
 -11   4   7 81.5946 29.0405  30
 -10  -4   7 112.129 39.0352  24
 -10   4   7 76.3957 25.7653  22
 -10   4   7 110.929 32.3440  30
  -9  -4   7 2.26070 20.1787  24
  -9   4   7 18.8045 17.9824  22
  -9   4   7-1.01534 15.2778  30
  -8  -4   7 15.1248 21.8568  24
  -8   4   7 14.2047 19.4241  22
  -8   4   7 19.3142 20.8605  30
  -7  -4   7 81.0852 37.0581  24
  -7   4   7 71.3412 26.5007  22
  -7   4   7 126.569 32.6641  30
  -6  -4   7 314.475 57.8004  24
  -6   4   7 456.901 63.7392  30
   6   4  -7 574.560 170.808   6
  -5  -4   7 1169.79 275.864  15
  -5   4   7 1316.45 259.351  12
   5  -4  -7 1292.92 231.301  11
   5   4  -7 1094.28 248.750   6
  -4  -4   7 293.878 158.332  15
  -4   4   7 91.6580 69.2330  12
   4  -4  -7 101.288 66.8056  11
   4   4  -7 226.916 149.286  10
  -3  -4   7 4.21691 65.9113  15
  -3   4   7 21.1264 49.3537  12
   3  -4  -7 31.3105 46.4382  11
   3   4  -7 89.7700 74.2749  10
  -2   4   7 467.671 159.051  12
   2  -4  -7 397.041 115.235  11
   2   4  -7 333.061 128.315  10
  -1   4   7 787.685 188.371  12
   1   4  -7 672.609 197.668  10
  -1  -4   7 707.783 191.530   6
   0   4   7 127.696 82.3392  12
   0   4  -7 209.319 112.851  10
   0  -4   7 145.134 102.240   6
   1   4   7 572.574 167.676  12
   1  -4   7 658.128 184.135   6
   2   4   7 153.867 90.8672  12
   2  -4   7 195.160 124.354   6
  -3   4  -7 10.7871 52.7052   8
   3  -4   7 60.9001 78.1058   6
  -4   4  -7 176.635 105.106   8
   4  -4   7 88.9742 89.5130   6
   5  -4   7 198.471 44.4882  20
   5  -4   7 137.710 71.2400   6
  -5   4  -7 230.540 46.2547  17
   6  -4   7 148.944 39.7316  27
   6  -4   7 130.235 30.9900  20
   6  -4   7 136.046 33.6291  18
  -6   4  -7 153.247 38.1996  17
   7  -4   7 30.8584 25.2801  27
   7  -4   7-9.08900 21.3628  20
   7  -4   7-18.7681 19.9315  18
  -7   4  -7-1.19178 15.8600  17
   8  -4   7 212.634 50.6536  27
   8  -4   7 188.744 41.8525  20
   8  -4   7 217.679 39.3575  18
  -8   4  -7 161.156 38.3511  17
   9  -4   7 1160.81 114.981  27
  -9   4  -7 1075.60 95.3153  17
   9  -4   7 1024.88 91.2186  20
   9  -4   7 908.303 79.5379  18
  10  -4   7 209.129 51.0285  27
  10  -4   7 242.792 46.3173  20
  10  -4   7 232.610 40.9656  18
 -10   4  -7 248.973 47.3708  17
  11  -4   7 72.2052 36.3875  27
  11  -4   7 56.7786 25.3808  18
 -11   4  -7 85.5150 29.2816  17
  12  -4   7 15.0826 17.8969  18
 -12   4  -7-5.83430 12.6200  17
  13  -4   7 187.115 35.7416  18
 -13   4  -7 201.257 36.0181  17
  14   4   7 26.2424 18.4607  16
  14  -4   7 17.9539 16.4618  18
  15   4   7 2.54466 13.2316  16
 -15   4  -7 29.6354 22.9840  23
  15  -4   7-2.01186 11.1163  18
  16   4   7 9.93037 9.08493  16
 -16   4  -7 26.2662 19.6357  23
 -14   5   7 34.1034 15.6139  30
 -14  -5   7 7.04051 10.8222  24
 -13  -5   7 39.6728 25.5316  24
 -13   5   7-8.79124 15.3246  30
 -12   5   7 56.3675 22.9086  30
 -12   5   7 41.0505 23.6501  22
 -12  -5   7 26.5465 22.6469  24
 -11  -5   7 36.1422 23.4081  24
 -11   5   7 59.9363 22.8779  22
 -11   5   7 102.553 30.5521  30
 -10  -5   7-4.19857 17.8708  24
 -10   5   7 14.0668 20.2510  30
  -9  -5   7 18.8827 18.1739  24
  -9   5   7-3.14536 15.0408  30
  -8  -5   7-2.12659 16.6844  20
  -8   5   7-3.13030 14.5840  30
  -7  -5   7 347.731 53.0719  20
  -7   5   7 338.866 53.6517  30
  -6  -5   7 553.879 66.7441  20
  -6   5   7 586.338 69.5579  30
  -5  -5   7 40.3936 24.0311  26
  -5  -5   7-1.90816 27.2680  21
  -5  -5   7 25.3147 25.5106  20
  -5   5   7-11.3644 19.0146  28
  -5   5   7 12.1244 17.9081  30
  -4  -5   7 165.180 40.8397  26
  -4  -5   7 188.477 45.3008  21
  -4  -5   7 344.278 55.8611  20
  -4   5   7 316.389 51.5013  30
  -4   5   7 307.739 49.3250  28
  -3  -5   7 30.4528 25.7765  26
  -3  -5   7-0.53289 27.0906  21
  -3  -5   7 11.2113 18.8950  20
  -3   5   7 23.9409 18.0882  28
  -2  -5   7 0.77983 23.1419  21
  -2  -5   7 9.86148 17.1621  20
  -2   5   7 48.5816 27.4978  28
  -1  -5   7 44.4721 30.0434  21
  -1  -5   7 48.5808 22.6080  20
   1   5  -7 84.1159 31.9740  17
  -1   5   7 37.9638 22.3831  28
   0   5  -7 1954.22 127.802  17
   0  -5   7 1838.77 132.299  21
   0  -5   7 1890.09 123.191  20
   0   5   7 1959.46 121.797  28
  -1   5  -7 485.615 66.3294  17
   1  -5   7 409.397 58.0414  20
   1   5   7 499.846 64.1864  28
   2  -5   7 504.288 64.8302  20
  -2   5  -7 524.934 71.2628  17
   2   5   7 569.085 65.3189  28
   3  -5   7 66.9865 29.2317  20
  -3   5  -7 50.4240 30.3229  17
   3   5   7 50.4009 27.4056  28
   4  -5   7 23.9078 22.5032  20
  -4   5  -7 72.3357 30.7897  17
   4   5   7 31.5579 17.3583  28
   5  -5   7 0.95751 19.0781  27
   5  -5   7-4.14375 15.0109  20
  -5   5  -7 21.4630 22.2227  17
   5   5   7-28.1242 13.5365  28
   6  -5   7 32.4019 24.6671  27
   6  -5   7 34.7918 20.8468  20
   6  -5   7 32.8908 20.4606  18
  -6   5  -7-17.2951 19.4245  17
   7  -5   7 37.1688 18.9210  27
   7  -5   7 46.0528 23.8502  20
   7  -5   7 49.1981 22.7222  18
  -7   5  -7 61.1825 28.4316  17
   8  -5   7 144.182 42.6427  27
   8  -5   7 71.9877 27.8043  20
   8  -5   7 115.430 27.9508  18
  -8   5  -7 128.912 38.4014  17
   9  -5   7 262.370 51.4772  27
   9  -5   7 315.369 45.9363  20
   9  -5   7 246.544 37.4318  18
  -9   5  -7 314.993 52.2505  17
  10  -5   7 37.4417 21.0207  20
  10  -5   7-1.86751 12.4840  18
 -10   5  -7 9.00558 14.9624  17
 -11   5  -7 7.87906 15.5999  17
  11  -5   7 12.3244 16.2280  18
 -12   5  -7 2.17563 16.8605  23
  12  -5   7 17.4076 13.9072  18
 -12   5  -7-6.61446 14.6511  17
 -13   5  -7 74.3719 21.4083  17
 -13   5  -7 51.1725 29.1836  23
  13  -5   7 65.4712 17.5318  18
 -11  -6   7 29.0591 15.3807  26
 -11   6   7 38.9368 17.0419  30
 -10  -6   7-15.0203 10.0571  26
 -10  -6   7 5.38410 9.82904  20
  -9  -6   7 6.05739 10.7197  26
  -9  -6   7 48.0107 20.7295  20
  -9   6   7 18.4360 13.8146  30
  -8  -6   7 7.72736 12.4460  26
  -8  -6   7 13.1548 15.0679  20
  -8   6   7 3.25015 14.4449  30
  -7  -6   7 22.1174 17.5812  26
  -7  -6   7 5.53104 13.0891  20
  -7   6   7 21.5597 17.3088  30
  -6  -6   7 16.2409 14.2214  26
  -6  -6   7 32.7073 17.3076  20
  -6   6   7 1.10127 13.4985  30
  -5   6   7 22.1934 17.5004  28
  -5  -6   7 32.0410 22.0227  20
   5  -6  -7 11.9599 14.8803  18
  -5   6   7-5.11241 16.1699  30
  -4  -6   7 35.5668 19.1733  20
   4  -6  -7 33.4635 17.7620  18
  -4   6   7 28.3894 19.4017  28
  -3  -6   7 3.50330 16.2302  20
   3  -6  -7 15.4134 18.8844  18
  -3   6   7 13.1948 16.1995  28
  -2  -6   7 142.599 34.2835  20
  -2   6   7 89.2803 29.2589  28
  -1  -6   7 425.550 54.9560  20
  -1   6   7 349.282 52.7443  28
   0  -6   7 47.1469 21.5658  20
   0   6   7 41.0197 23.6152  28
   1  -6   7 71.9599 27.1147  20
   1   6   7 49.3051 23.8609  28
   2  -6   7 39.8200 20.0841  20
  -2   6  -7 51.7166 20.5621  17
   2   6   7 55.2759 20.1531  28
   3   6   7 352.171 48.1899  28
   3  -6   7 354.252 49.1412  20
  -3   6  -7 406.723 55.8200  17
   4  -6   7 1035.85 81.1322  20
   4   6   7 931.131 73.3580  28
  -4   6  -7 1058.40 86.9557  17
  -5   6  -7 536.636 61.4882  17
   5   6   7 432.683 47.8610  28
   6  -6   7 72.9076 23.6714  20
  -6   6  -7 77.0292 23.1216  30
  -6   6  -7 65.4080 24.1562  17
   7  -6   7 77.9523 22.9712  20
   7  -6   7 37.4014 16.8813  18
  -7   6  -7 34.4839 17.3338  30
  -7   6  -7 50.0771 21.5280  17
   8  -6   7 30.8277 15.5848  20
   8  -6   7 24.6721 11.9569  18
  -8   6  -7 62.6796 20.4155  17
   9  -6   7 6.28162 10.6889  18
  -9   6  -7-14.3485 14.5399  17
 -10   6  -7 74.2325 19.2933  17
  -3  -7   7 405.386 39.8526  20
   3  -7  -7 358.559 34.1844  18
  -3   7   7 315.059 36.7805  28
  -2  -7   7 56.0341 16.6199  20
   2  -7  -7 22.1056 13.7265  18
  -2   7   7 15.4757 14.2424  28
  -1   7   7 54.2107 18.0816  28
  -1  -7   7 113.320 23.1063  20
   1  -7  -7 76.4922 17.8937  18
   1   7  -7 102.324 23.3106  30
   0   7   7 16.5906 17.3072  28
   0  -7  -7-2.44252 9.50052  18
   0  -7   7 11.3575 11.1409  20
   0   7  -7 22.3488 14.6745  30
   1   7   7 35.1122 17.2611  28
   1  -7   7 26.3395 12.8529  20
  -1  -7  -7-0.11494 8.18117  18
  -1   7  -7 27.8953 15.0368  30
   2   7   7 13.7795 11.5171  28
  -2  -7  -7 9.78654 10.1341  18
  -2   7  -7 32.7940 13.8375  30
 -19   0   8 11.2410 10.8817  29
 -18   0   8 6.14525 13.3809  31
 -18   0   8 31.0992 19.5834  29
 -17   0   8 619.020 71.6561  31
 -17   0   8 541.509 73.7852  29
 -16   0   8 127.748 37.4792  31
 -16   0   8 199.875 50.0113  29
 -15   0   8 15.5331 16.2334  31
 -15   0   8-7.26180 22.9020  29
 -14   0   8 63.6814 38.5140  19
 -14   0   8 5.28604 18.9588  31
 -14   0   8 71.9751 29.5468  29
 -13   0   8 68.5108 32.3820  29
 -12   0   8 189.441 125.631  14
 -12   0   8 68.2307 33.2754  29
 -11   0   8 50.9996 113.265  14
 -10   0   8 230.851 88.9857  14
  -9   0   8 930.863 175.719  15
  -9   0   8 864.182 228.882  14
  -8   0   8-8.20353 70.7568  15
  -8   0   8 187.694 123.360  14
  -7   0   8 434.645 130.774  15
  -7   0   8 304.898 143.097  14
  -6   0   8 294.846 113.335  15
  -6   0   8 357.524 146.713  14
  -5   0   8-13.3264 52.2841  15
  -5   0   8-19.5509 50.5654  14
  -5   0   8 83.4359 48.0381  12
  -4   0   8 533.144 128.668  15
  -4   0   8 307.986 131.577  14
  -4   0   8 363.584 111.630  12
  -3   0   8 227.520 91.8411  15
  -3   0   8 109.264 80.1169  14
  -3   0   8 248.293 87.7979  12
  -2   0   8 62.0620 53.1596  15
  -2   0   8 71.7473 45.5485  14
  -2   0   8 12.3595 51.4489  12
  -1   0   8 6777.00 434.638  15
  -1   0   8 5872.41 446.856  14
  -1   0   8 6293.60 407.199  12
   0   0   8 49218.4 1145.66  12
   1   0   8 2264.37 259.890  12
   2   0   8 1519.49 213.708  12
  -3   0  -8 115.998 83.6052   8
   3   0   8 68.0117 53.8711  12
  -4   0  -8 578.646 142.949   8
   4   0   8 653.812 153.717  12
  -5   0  -8 23.4651 59.1857   8
   5   0   8-3.35004 33.4606  12
  -6   0  -8 338.079 116.493   8
   6   0   8 384.880 116.897  12
  -7   0  -8 5026.75 459.577   8
  -8   0  -8 30.3622 38.0791   8
  -9   0  -8 2001.84 312.433   8
 -10   0  -8 109.282 110.156   8
  11   0   8-13.3330 21.3502  26
  11   0   8-2.41764 14.4091  18
 -11   0  -8 36.3170 25.8917  31
  12   0   8 403.339 58.2886  26
  12   0   8 310.959 44.4871  18
 -12   0  -8 333.156 61.8474  31
  13   0   8 105.956 38.5402  26
  13   0   8 20.6726 14.8283  18
 -13   0  -8 143.161 50.3231  31
  14   0   8-3.06749 17.5128  26
 -14   0  -8 67.7250 36.9295  24
 -14   0  -8 93.3231 36.0313  31
  15   0   8-32.2646 23.4239  26
 -15   0  -8 27.8622 18.7999  24
 -15   0  -8 16.1163 18.5440  31
 -16   0  -8 5.55032 16.7500  24
 -16   0  -8 18.2212 19.1440  31
 -17   0  -8 41.3722 21.8920  24
 -17   0  -8 50.6092 23.9259  31
 -18   0  -8 23.6490 16.7602  24
 -18   0  -8-8.49585 13.1173  31
 -19  -1   8 9.43947 11.6016  31
 -19   1   8 11.8461 17.1399  29
 -18  -1   8 22.0221 15.9517  31
 -18  -1   8-8.16256 11.3044  19
 -18   1   8 12.5442 12.9965  29
 -17  -1   8-4.73242 27.0847  19
 -17  -1   8 6.93420 15.1725  31
 -17   1   8 25.9293 21.8043  29
 -17  -1   8 26.0167 17.6447  29
 -16  -1   8 38.6621 26.9587  31
 -16  -1   8 11.8931 19.6962  29
 -16   1   8 26.4187 27.2222  29
 -15   1   8 254.431 56.0926  29
 -15  -1   8 249.913 54.3846  29
 -15  -1   8 186.260 48.9677  31
 -14  -1   8 45.8918 24.9570  31
 -14  -1   8 58.5471 31.1964  29
 -14   1   8 92.9257 36.9316  29
 -13  -1   8 46.2397 25.2196  31
 -13  -1   8 45.1990 27.8323  29
 -13   1   8 25.6883 26.3245  29
  12   1  -8 72.3507 71.2456   6
 -12   1   8 13.3897 21.3524  22
 -12  -1   8 26.2301 24.2807  29
 -12  -1   8 34.3099 19.6750  31
 -12   1   8 113.110 45.2942  29
  11   1  -8 77.4205 62.3719   6
 -11   1   8 39.0309 79.9177  14
 -11  -1   8-69.4443 129.296  14
  10   1  -8 174.726 94.7854   6
 -10  -1   8 138.749 51.3487  15
 -10   1   8 89.7458 86.5824  14
 -10  -1   8 230.151 146.154  14
  -9  -1   8 85.3871 58.8003  15
  -9   1   8 170.172 128.414  14
  -9  -1   8-34.5901 61.3184  14
   9   1  -8 28.1236 55.6247   6
  -8  -1   8 61.0280 62.8416  15
  -8   1   8 174.896 135.748  14
  -8  -1   8 54.6069 53.4060  14
   8   1  -8 15.6054 60.7414   6
  -7  -1   8 474.431 140.201  15
  -7   1   8 333.991 139.229  14
  -7  -1   8 407.819 165.603  14
   7   1  -8 552.201 136.245   6
  -6  -1   8 549.475 134.950  15
  -6   1   8 568.147 155.157  14
  -6  -1   8 409.167 136.309  14
   6   1  -8 616.616 148.538   6
  -5  -1   8 264.899 105.471  15
  -5   1   8 376.169 123.502  14
  -5  -1   8 423.539 146.983  14
  -5   1   8 284.544 88.9005  12
  -4  -1   8-39.2845 77.2430  15
  -4   1   8 25.2147 59.6662  14
  -4  -1   8-4.35505 42.2047  14
  -4   1   8-1.35760 41.7550  12
  -4  -1   8 29.3953 38.5256  12
  -3  -1   8 1799.97 242.777  15
  -3   1   8 1756.65 265.711  14
  -3  -1   8 1649.38 248.633  14
  -3   1   8 1678.11 232.435  12
  -3  -1   8 1862.92 221.663  12
  -2  -1   8 666.363 145.633  15
  -2   1   8 796.506 183.087  14
  -2  -1   8 856.005 184.600  14
  -2   1   8 880.247 161.696  12
  -2  -1   8 668.392 135.917  12
  -1  -1   8 15874.6 664.602  15
  -1   1   8 14636.8 656.977  12
  -1  -1   8 15515.0 647.032  12
   0  -1   8 45179.5 1090.50  15
   0   1   8 44641.2 1132.24  12
   0  -1   8 43193.8 1093.05  12
   1  -1   8 4951.39 358.310  15
   1   1   8 4613.30 375.104  12
   1  -1   8 4633.72 368.363  12
  -1   1  -8 4521.05 390.067   8
  -2   1  -8 751.781 169.060   8
   2   1   8 793.650 159.518  12
   2  -1   8 775.258 157.813  12
  -3   1  -8 874.867 183.794   8
   3  -1   8 1057.62 187.817  12
   3   1   8 773.363 158.972  12
  -4   1  -8 941.852 190.245   8
   4   1   8 882.119 171.124  12
   4  -1   8 958.032 185.624  12
  -5  -1  -8 127.710 84.2965   8
  -5   1  -8 103.598 64.1210   8
   5   1   8 101.458 60.1810  12
   5  -1   8 175.264 89.6349  12
  -6  -1  -8-7.35385 54.7189   8
  -6   1  -8 22.1641 62.2749   8
   6  -1   8-2.48927 35.0556  12
  -7  -1  -8 401.939 129.933   8
  -7   1  -8 285.433 124.847   8
   7  -1   8 218.228 108.297  12
  -8  -1  -8 1731.84 282.933   8
  -8   1  -8 1754.36 289.640   8
  -9  -1  -8 996.928 223.991   8
  -9   1  -8 1103.56 236.562   8
 -10  -1  -8-29.9985 53.5947   8
 -10   1  -8 64.5330 101.121   8
  11   1   8 48.6437 25.9190  26
  11  -1   8 5.74767 20.6231  26
  11  -1   8 43.8297 18.8930  18
 -11   1  -8 21.7038 20.7730  31
  12   1   8 409.318 62.2551  26
  12  -1   8 336.013 49.3827  18
 -12   1  -8 365.565 66.5408  31
  13   1   8-9.67250 19.9968  26
 -13  -1  -8 3.68545 24.7100  24
  13  -1   8-0.16124 15.7247  18
 -13   1  -8 31.8388 26.9254  31
  14   1   8 277.176 50.7057  26
 -14  -1  -8 220.365 54.6183  24
 -14   1  -8 272.986 59.5180  24
  14  -1   8 164.852 36.4436  18
 -14   1  -8 229.031 54.0362  31
 -15  -1  -8 114.865 40.7364  24
  15  -1   8 17.4687 19.8394  18
 -15   1  -8 68.7786 34.3877  31
 -16  -1  -8 32.8193 23.1321  24
 -16   1  -8-19.6256 19.1718  31
 -17  -1  -8-18.2274 16.9695  24
 -17   1  -8 52.3557 23.6047  31
 -18  -1  -8 44.2223 23.1718  24
 -18   1  -8 17.5670 16.6654  31
 -19  -2   8 4.42187 14.3065  19
 -19   2   8 15.6290 14.1716  29
 -18  -2   8 22.4305 14.5857  31
 -18  -2   8 0.28525 13.0079  19
 -18   2   8 19.2163 16.1673  29
 -17  -2   8-0.35284 15.7152  31
 -17   2   8 4.12361 15.4502  29
 -16  -2   8 18.8056 21.5699  24
 -16  -2   8-17.0867 17.9765  31
 -16   2   8 7.73234 15.1365  29
 -15  -2   8 64.5109 29.5132  24
 -15   2   8 11.9990 16.6982  22
 -15  -2   8 15.2226 19.2955  31
 -15   2   8 54.5200 18.6520  29
 -14  -2   8 41.8210 33.8655  24
 -14   2   8 71.9833 24.7173  22
 -14  -2   8 55.1901 27.0958  31
 -14   2   8 43.8668 31.3311  29
 -13  -2   8-20.3269 19.6802  24
 -13   2   8-3.40953 14.8751  22
 -13  -2   8 25.8242 20.5564  31
 -13   2   8 14.0251 23.0168  30
 -13   2   8 45.0516 31.7005  29
 -12  -2   8 59.2371 29.6685  29
 -12  -2   8 67.3458 35.6223  24
 -12   2   8 30.6424 19.0864  22
 -12  -2   8 49.2286 28.4736  31
 -12   2   8 21.9389 22.5351  30
 -12   2   8 87.1454 39.6202  29
 -11  -2   8 164.290 47.8130  24
 -11   2   8 92.8423 27.6849  22
 -11  -2   8 99.8186 32.1100  31
 -11   2   8 193.891 46.1985  30
 -11  -2   8 147.626 37.5951  29
 -11   2   8 214.460 54.7744  29
 -10  -2   8 33.6238 58.7684  15
 -10  -2   8 105.621 73.9108  14
  10   2  -8 101.839 82.0632   6
  -9  -2   8-27.9783 80.9736  15
  -9   2   8-48.9954 103.797  14
  -9  -2   8 7.12306 88.7739  14
   9   2  -8 79.2944 60.5623   6
  -8  -2   8 512.780 165.975  15
  -8   2   8 303.160 118.735  14
  -8  -2   8 594.964 201.880  14
   8   2  -8 592.388 170.948   6
  -7  -2   8 240.556 125.561  15
  -7   2   8 123.298 104.117  14
  -7  -2   8 345.198 150.591  14
   7   2  -8 128.620 93.9909   6
  -6  -2   8 36.5656 82.2713  15
  -6   2   8 99.5355 75.0886  14
  -6  -2   8 95.5871 106.663  14
  -6   2   8 87.3594 68.1461  12
   6   2  -8 130.408 42.1425   6
  -5  -2   8 113.230 81.5257  15
  -5   2   8 82.4490 63.4830  12
   5   2  -8 100.076 71.9513   6
  -4  -2   8 167.893 107.216  15
  -4   2   8 128.671 59.9275  12
   4   2  -8 249.909 102.718   6
  -3  -2   8 136.625 85.9510  15
  -3   2   8 221.521 98.6687  12
  -3  -2   8 121.294 50.2286  12
  -2  -2   8 26.2643 52.6867  15
  -2   2   8-6.55967 32.0107  12
  -2  -2   8-7.46091 30.6374  12
  -1  -2   8 397.364 124.254  15
  -1   2   8 204.525 98.1670  12
  -1  -2   8 286.142 98.6549  12
  -1  -2   8 343.615 108.919   6
   0   2  -8 3816.24 396.844   8
   0  -2   8 4342.26 355.226  15
   0   2   8 4351.51 386.127  12
   0  -2   8 3710.40 350.992  12
   0  -2   8 4570.95 413.305   6
  -1   2  -8-26.3944 78.8866   8
   1   2   8 24.6058 36.9731  12
   1  -2   8-6.46770 34.9599  12
   1  -2   8 8.29026 66.1317   6
  -2   2  -8 622.214 163.193   8
   2   2   8 637.482 149.688  12
   2  -2   8 528.723 135.339  12
  -3   2  -8-56.2457 55.2511   8
   3   2   8 12.3749 42.7838  12
   3  -2   8 96.9419 83.5161  12
  -4   2  -8 528.779 155.388   8
   4   2   8 557.729 139.791  12
   4  -2   8 391.974 135.082  12
  -5   2  -8 886.159 211.526   8
   5  -2   8 1314.31 223.139  12
  -6   2  -8 305.663 142.107   8
   6  -2   8 393.618 128.466  12
  -7  -2  -8 303.845 131.146   8
  -7   2  -8 213.419 102.925   8
   7  -2   8 211.318 105.363  12
  -8  -2  -8 234.191 120.104   8
  -8   2  -8 87.4643 83.1836   8
   8  -2   8 97.6148 84.3085  12
  -9  -2  -8 403.303 150.586   8
  -9   2  -8 236.585 110.858   8
  10  -2   8 51.1798 33.6185  27
  10   2   8 40.2539 26.0604  26
  10  -2   8 12.8987 18.5431  18
 -10   2  -8 14.6759 17.5186  31
  11  -2   8 34.0121 21.6311  27
  11   2   8 75.9507 29.8019  26
 -11  -2  -8 91.8828 39.0025  24
  11  -2   8 67.8784 26.2616  18
 -11   2  -8 72.4936 30.4579  31
  12  -2   8-6.39691 16.3201  27
  12   2   8-7.83050 18.3679  26
 -12  -2  -8-6.92376 26.3392  24
  12  -2   8 14.2087 18.3122  18
 -12   2  -8 19.7345 23.0539  31
 -13  -2  -8 0.39032 18.6129  24
  13  -2   8 43.4295 23.1070  18
 -13   2  -8 68.9519 34.6848  31
  14  -2   8 261.103 45.2277  18
 -14  -2  -8 290.262 59.3413  24
 -14   2  -8 318.476 58.7667  31
 -15  -2  -8 122.427 39.5122  24
  15  -2   8 145.450 30.7516  18
 -15   2  -8 128.518 35.6699  31
 -16  -2  -8 18.8436 19.4527  24
  16  -2   8 24.6790 14.9910  18
 -16   2  -8-11.0574 19.4179  31
 -17  -2  -8 26.6211 21.8049  24
 -17   2  -8 8.76090 14.0448  31
 -18  -2  -8 2.48426 10.3052  24
 -18   2  -8 5.53902 12.8202  31
 -18  -3   8-11.7400 14.6285  19
 -17  -3   8-1.09509 11.4612  24
 -17   3   8 14.6891 16.2950  29
 -16  -3   8-11.6140 14.9623  24
 -16   3   8 17.1707 13.9781  29
 -15  -3   8 102.067 36.1739  24
 -15   3   8 162.245 30.3536  22
 -15   3   8 156.317 38.5212  29
 -14  -3   8 269.717 56.1880  24
 -14   3   8 221.498 35.5129  22
 -14  -3   8 260.859 53.7918  31
 -14   3   8 227.748 45.4393  30
 -14   3   8 384.855 66.2658  29
 -13  -3   8-0.14829 25.0232  24
 -13   3   8 0.62018 14.9094  22
 -13  -3   8-1.11948 18.5480  31
 -13   3   8 26.6937 21.9295  30
 -12  -3   8 235.726 57.3683  24
 -12   3   8 185.182 35.7025  22
 -12  -3   8 312.223 53.4320  31
 -12   3   8 222.947 47.6781  30
 -11  -3   8-22.6281 25.0838  31
 -11  -3   8-3.90228 27.6616  24
 -11   3   8-7.59034 15.1756  22
 -11   3   8-6.95201 17.6846  30
 -10  -3   8 14.0258 24.7698  24
 -10   3   8 24.1650 18.7594  22
 -10   3   8-4.34731 17.8804  30
  -9  -3   8 298.761 63.1934  24
  -9   3   8 176.885 34.8960  22
  -9   3   8 270.695 49.0466  30
  -8  -3   8 101.362 120.518  15
  -8  -3   8 7.99563 19.2353  24
   8   3  -8 86.0550 82.5469   6
  -7  -3   8-17.2450 90.0928  15
  -7   3   8 231.141 119.903  12
   7   3  -8 38.6856 64.8187   6
  -6  -3   8 194.870 122.750  15
  -6   3   8 189.261 111.374  12
   6   3  -8 374.199 161.736   6
  -5  -3   8 366.083 168.468  15
  -5   3   8 266.315 124.379  12
   5   3  -8 500.335 162.214   6
  -4  -3   8 123.192 110.730  15
  -4   3   8 88.3282 49.5410  12
   4   3  -8 66.2743 84.3554   6
  -3  -3   8 760.984 204.353  15
  -3   3   8 908.159 205.553  12
  -2  -3   8-18.0518 70.8882  15
  -2   3   8 91.7770 68.9872  12
  -2  -3   8 179.286 86.6128  12
   1   3  -8 502.875 168.378   8
  -1   3   8 362.909 138.959  12
  -1  -3   8 373.027 116.736  12
  -1  -3   8 444.321 145.129   6
   0   3  -8 155.959 75.0897   8
   0   3   8 233.407 111.264  12
   0  -3   8 357.097 138.578   6
  -1   3  -8 267.867 154.553   8
   1   3   8 226.887 98.7954  12
   1  -3   8 177.348 85.2881   6
  -2   3  -8-7.25946 82.3003   8
   2   3   8 0.27642 38.4925  12
   2  -3   8-56.3792 36.0537   6
  -3   3  -8 1095.75 244.948   8
   3   3   8 1156.82 217.491  12
   3  -3   8 1343.32 258.363   6
  -4   3  -8 91.6250 69.8509   8
   4  -3   8-26.6168 53.6198   6
  -5   3  -8 64.7255 75.1011   8
   5  -3   8 38.3102 36.8498   6
  -6   3  -8 127.530 82.5513   8
   6  -3   8-15.2514 46.5802   6
   7  -3   8 30.0105 16.0887  20
   7  -3   8-15.1599 15.4730  18
  -7   3  -8-19.3375 30.7482  31
  -7   3  -8 10.7352 19.0291  17
   8  -3   8 29.3627 19.6200  27
   8   3   8 77.3916 31.2637  26
   8  -3   8 62.0989 27.6161  20
   8  -3   8 56.2383 20.5518  18
  -8   3  -8 60.5928 27.6767  31
  -8   3  -8 54.8607 28.9919  17
   9  -3   8 348.281 67.0084  27
   9  -3   8 391.924 58.6022  20
   9  -3   8 323.991 46.9117  18
  -9   3  -8 415.716 72.0036  31
  -9   3  -8 341.504 53.1400  17
  10  -3   8 105.752 36.0805  27
  10  -3   8 76.4511 28.3643  20
  10  -3   8 80.4436 27.2849  18
 -10   3  -8 117.935 40.6245  31
  11  -3   8 141.817 42.7109  27
  11  -3   8 136.608 30.2187  18
 -11   3  -8 167.624 41.3074  31
  12  -3   8 74.5064 30.0379  27
 -12  -3  -8 1.06710 25.0295  24
  12  -3   8 24.1298 23.2455  18
 -12   3  -8 42.2457 28.3881  31
 -13  -3  -8 7.06498 18.6774  24
  13  -3   8 8.97318 14.2037  18
 -14  -3  -8-8.17222 14.1255  24
  14  -3   8 36.9514 19.5489  18
 -14   3  -8 49.8784 25.1770  31
 -15  -3  -8 66.1391 27.4926  24
  15  -3   8 21.1763 15.4081  18
 -15   3  -8 56.7795 26.1491  31
 -16  -3  -8 24.2980 15.1777  24
  16  -3   8 12.3102 16.7588  18
 -16   3  -8-12.9271 16.9722  31
 -16  -4   8 9.08123 12.9423  24
 -16  -4   8 7.66065 14.7816  19
 -15  -4   8-24.3345 16.9040  26
 -15  -4   8 16.9880 17.7483  24
 -15   4   8 20.0144 14.4349  30
 -14  -4   8 32.4147 20.6321  24
 -14   4   8 34.1517 21.1970  30
 -13  -4   8-14.8981 18.9838  24
 -13   4   8 18.3388 18.6227  22
 -13   4   8-10.9488 12.5862  30
 -12  -4   8-16.2289 25.3646  24
 -12   4   8 23.9088 20.4611  22
 -12   4   8-8.18794 17.3291  30
 -11  -4   8 7.23020 16.1610  24
 -11   4   8 18.6313 15.5590  22
 -11   4   8-15.0647 17.4078  30
 -10  -4   8 52.2788 31.9197  24
 -10   4   8 89.4923 24.5831  22
 -10   4   8 19.0741 16.2309  30
  -9  -4   8-6.38435 19.7587  24
  -9   4   8-35.5135 24.0584  30
  -8  -4   8 93.3622 33.7859  24
  -8   4   8 84.4159 26.3676  22
  -8   4   8 134.907 35.9991  30
  -7  -4   8 145.495 41.4479  24
  -7  -4   8 208.028 45.1813  21
  -7   4   8 178.497 42.4544  30
  -6  -4   8 410.199 69.1938  24
  -6  -4   8 474.898 69.3664  21
  -6   4   8 545.554 68.4723  30
  -5  -4   8-4.10257 16.9713  26
  -5  -4   8 2.45614 33.4915  21
  -5   4   8 12.0951 16.5794  30
  -5   4   8 31.8253 18.1310  28
  -4  -4   8 489.031 66.4322  26
  -4  -4   8 633.475 75.8592  21
  -4  -4   8 679.407 73.7630  20
  -4   4   8 684.481 73.9935  30
  -4   4   8 561.827 64.8559  28
  -3  -4   8 524.649 69.7734  26
  -3  -4   8 698.599 83.8885  21
  -3  -4   8 840.487 80.5690  20
   3   4  -8 700.714 225.040  10
  -3   4   8 725.208 74.5069  28
   2   4  -8 300.214 49.1532  17
  -2  -4   8 217.899 44.4961  26
  -2  -4   8 297.987 54.5804  21
  -2  -4   8 281.995 46.9336  20
   2   4  -8 111.333 116.997  10
  -2   4   8 226.487 44.1642  28
  -1  -4   8 15.0085 16.6464  26
  -1  -4   8 10.2773 28.9476  21
  -1  -4   8-6.68381 15.6219  20
  -1   4   8 1.70483 18.8885  28
   1   4  -8 0.49558 19.2095  17
   0  -4   8 858.088 85.5420  26
   0  -4   8 989.084 97.7937  21
   0   4   8 1194.34 245.480  12
   0  -4   8 1136.13 93.8445  20
   0   4  -8 1157.11 262.812  10
   0   4  -8 1257.73 103.245  17
   0  -4   8 1335.60 273.814   6
   0   4   8 1169.15 94.0849  28
   1  -4   8 103.479 36.9550  21
   1  -4   8 106.769 34.4328  20
   1  -4   8 23.8303 39.8803   6
  -1   4  -8 134.592 36.4448  17
   1   4   8 100.376 34.3519  28
   2  -4   8 29.7476 19.8744  21
   2  -4   8 71.0669 31.1473  20
  -2   4  -8 60.3966 23.3729  17
   2   4   8 47.5987 22.1960  28
   3  -4   8 255.507 55.5326  21
   3  -4   8 266.481 48.3451  20
  -3   4  -8 314.982 56.2512  17
   3   4   8 278.223 46.1052  28
   4  -4   8 771.952 83.9669  21
   4  -4   8 728.852 76.6066  20
  -4   4  -8 782.394 83.9812  17
   4   4   8 634.266 71.8839  28
   5  -4   8 26.7800 19.6434  20
  -5   4  -8 7.53674 17.4006  17
   6  -4   8-22.0769 29.9953  27
   6  -4   8 12.8692 17.1658  20
  -6   4  -8-32.4324 26.8159  31
  -6   4  -8-4.19159 19.3488  17
   7  -4   8 34.1396 29.2399  27
   7  -4   8 37.1818 25.5183  20
   7  -4   8-3.77424 17.5436  18
  -7   4  -8 36.9521 25.7525  31
  -7   4  -8 10.2583 17.7493  17
   8  -4   8 4.37493 21.5091  27
   8  -4   8 37.4034 21.0852  20
   8  -4   8 18.6440 17.2604  18
  -8   4  -8 15.2270 17.9262  31
  -8   4  -8 14.0000 18.9114  17
   9  -4   8 9.82406 26.6653  27
   9  -4   8 9.15079 17.7436  20
   9  -4   8 11.1932 13.7474  18
  -9   4  -8 6.39251 21.0325  31
  -9   4  -8 8.15661 17.0581  17
  10  -4   8 295.772 57.7111  27
  10  -4   8 307.343 50.3625  20
  10  -4   8 228.228 38.0350  18
 -10   4  -8 348.173 59.6805  31
 -10   4  -8 261.880 47.4637  17
  11  -4   8 63.0341 28.2276  27
  11  -4   8 23.7014 19.5787  18
 -11   4  -8 49.9426 27.0037  31
 -11   4  -8 63.7933 24.6167  17
  12  -4   8 65.4213 23.4313  18
 -12   4  -8 58.3565 25.2019  17
  13  -4   8 10.6547 12.7712  18
  14   4   8 19.6519 13.8452  16
  14  -4   8 31.7200 17.9450  18
  15   4   8 9.05591 12.4087  16
 -15   4  -8 3.08601 20.5315  23
  15  -4   8-0.78946 8.72469  18
 -13  -5   8 20.2712 16.7589  26
 -13   5   8 27.3710 13.9325  30
 -12  -5   8-1.80849 13.6810  26
 -12   5   8 2.88188 12.8656  30
 -11  -5   8 40.6329 20.2782  26
 -11   5   8 94.4683 27.4171  30
 -10  -5   8 106.011 33.7615  26
 -10   5   8 157.173 35.2782  30
  -9  -5   8 46.2191 26.4720  26
  -9   5   8 125.683 31.4523  30
  -8  -5   8-23.8136 22.6868  26
  -8   5   8-14.0739 17.9011  30
  -7  -5   8-11.4069 17.9652  26
  -7  -5   8 9.72115 17.6121  20
  -7   5   8-1.07594 13.3929  30
  -6  -5   8 211.042 44.1891  26
  -6  -5   8 249.245 49.5161  21
  -6  -5   8 306.946 48.4771  20
  -6   5   8 257.188 45.0189  30
  -5  -5   8 57.3578 27.5535  26
  -5  -5   8-8.04524 17.4343  21
  -5  -5   8 18.6021 15.0252  20
  -5   5   8 26.3929 19.1438  30
  -5   5   8 40.0601 24.5195  28
  -4  -5   8 44.8031 22.7640  26
  -4  -5   8 36.7484 23.0542  21
  -4  -5   8 58.0782 27.2327  20
  -4   5   8 47.6779 18.7048  30
  -4   5   8 50.2133 21.3991  28
  -3  -5   8-3.93821 19.0018  26
  -3  -5   8-11.9032 20.7983  21
  -3  -5   8 24.4748 21.9874  20
   3   5  -8-50.2524 23.4433  17
  -3   5   8 13.3941 18.3255  28
  -2  -5   8-1.61168 16.0735  26
  -2  -5   8-11.2622 25.5561  21
  -2  -5   8 37.9299 30.5918  20
   2   5  -8 34.7268 21.0230  17
  -2   5   8 4.74951 15.6218  28
  -1  -5   8 92.3642 34.2634  21
  -1  -5   8 98.2795 27.4224  20
   1   5  -8 123.729 36.2764  17
  -1   5   8 72.1428 27.4323  28
   0  -5   8 78.1243 31.7224  21
   0  -5   8 61.5638 28.1934  20
   0   5  -8 103.429 36.4183  17
   0   5   8 66.3439 30.6559  28
   1  -5   8 514.021 67.0466  20
  -1   5  -8 536.281 70.0194  17
   1   5   8 382.552 57.8828  28
   2  -5   8 352.154 53.9344  20
  -2   5  -8 399.325 61.1807  17
   2   5   8 287.136 48.5826  28
   3  -5   8 22.7951 19.1695  20
  -3   5  -8 49.3112 26.7747  17
   3   5   8 19.2301 17.9665  28
   4  -5   8 96.0360 38.4291  27
   4  -5   8 83.2659 29.4428  20
  -4   5  -8 151.689 45.2167  17
   4   5   8 132.246 35.3485  28
   5  -5   8 3.66731 17.9702  27
   5  -5   8 8.72471 17.4370  20
  -5   5  -8 30.9534 24.3037  17
   5   5   8-11.3876 12.6400  28
   6  -5   8-4.10751 20.9377  27
   6  -5   8 17.5923 20.6691  20
  -6   5  -8 16.8650 20.2872  17
   7  -5   8 9.92725 15.6200  27
   7  -5   8-28.9326 24.7773  20
   7  -5   8-0.96656 11.8407  18
  -7   5  -8 19.3614 20.1410  17
   8  -5   8 21.3316 22.1666  27
   8  -5   8 25.4456 19.3844  20
   8  -5   8 17.8338 13.5339  18
  -8   5  -8-0.76498 21.1139  17
   9  -5   8-18.9734 21.5098  27
   9  -5   8 13.5823 14.8354  20
   9  -5   8 33.6341 14.9718  18
  -9   5  -8 4.85798 15.2806  17
  10  -5   8-7.60958 10.3848  18
 -10   5  -8-1.32553 13.8964  17
  11  -5   8 34.5161 14.9379  18
 -11   5  -8 53.4883 19.9261  17
 -12   5  -8-0.08369 10.8924  17
 -12   5  -8 25.7720 22.4632  23
  12  -5   8 3.26963 13.4879  18
 -10   6   8 25.1032 14.2746  30
  -9  -6   8 21.5627 14.7880  26
  -9   6   8 8.45911 11.9870  30
  -8  -6   8 26.4852 13.9133  26
  -8  -6   8 9.97467 11.6276  20
  -8   6   8 16.9872 15.1708  30
  -7  -6   8-5.72296 11.3750  26
  -7  -6   8 5.03852 14.6171  20
  -7   6   8 3.84937 13.1851  30
  -6  -6   8 35.2111 16.3699  26
  -6  -6   8 0.47708 12.3375  20
  -6   6   8 14.2452 13.0680  30
  -5  -6   8-15.1108 17.3330  20
  -5   6   8-8.45114 14.9569  28
  -4  -6   8 13.3025 12.3710  20
   4  -6  -8-7.39942 15.1917  18
  -4   6   8-0.96030 13.5495  28
  -3  -6   8-19.2456 14.8108  20
   3  -6  -8 9.65995 13.9501  18
  -3   6   8-9.94669 13.7340  28
  -2  -6   8 65.1087 23.4812  20
  -2   6   8 27.7870 19.3734  28
  -1  -6   8 11.0158 17.5661  20
  -1   6   8 36.8223 20.8082  28
   0  -6   8 18.5977 13.8982  20
   0   6   8 21.1392 18.9476  28
   1  -6   8 24.4174 12.5433  20
  -1   6  -8 45.9942 19.9845  17
   1   6   8 46.1773 20.3793  28
   2  -6   8 55.5282 35.0003  20
  -2   6  -8 95.8471 40.6194  17
   2   6   8 14.0707 16.3565  28
   3  -6   8 41.1742 22.5715  20
  -3   6  -8 41.6171 23.0718  17
   3   6   8 41.2028 18.0296  28
   4  -6   8 23.2173 18.3828  20
  -4   6  -8 9.17913 16.8081  17
   4   6   8 30.5531 19.5634  28
   5  -6   8 43.6535 20.6056  20
  -5   6  -8 61.9682 23.7600  30
  -5   6  -8 40.8634 23.1447  17
   6  -6   8 32.6328 15.2623  20
  -6   6  -8 31.2412 17.3863  30
  -6   6  -8 34.8750 21.1794  17
   7  -6   8 25.1522 16.2573  20
  -7   6  -8 13.2856 14.9081  17
   8  -6   8-0.02617 9.70218  20
  -8   6  -8 25.3255 14.1501  17
 -19   0   9-18.4084 14.9116  29
 -18   0   9 5.39253 16.0860  29
 -17   0   9 44.8588 26.9573  29
 -16   0   9 7.07097 15.0982  29
 -15   0   9 40.7897 32.6150  19
 -15   0   9-14.2879 19.7168  29
 -14   0   9 19.0382 24.2943  19
 -14   0   9-6.64746 16.9586  29
 -13   0   9 6.91204 26.1446  19
 -13   0   9 33.8849 28.3580  29
 -12   0   9 9.08316 27.1392  19
 -12   0   9 25.9109 25.7592  29
 -11   0   9-22.2210 34.1127  19
 -11   0   9-0.93020 15.2295  30
 -11   0   9 2.54476 20.1044  29
 -10   0   9-35.7245 94.2284  14
  -9   0   9 27.8908 43.5664  15
  -9   0   9 180.961 123.771  14
  -8   0   9-27.3156 74.2836  15
  -8   0   9-12.8647 86.9915  14
  -7   0   9 49.5622 89.8757  15
  -7   0   9 25.4824 54.3621  14
  -6   0   9 72.1672 69.3601  15
  -6   0   9-7.98542 105.524  14
  -5   0   9 26.7624 47.6779  15
  -5   0   9-91.8467 77.6037  14
  -4   0   9-127.854 78.0633  15
  -4   0   9 36.5779 84.4375  14
  -4   0   9-7.66843 27.8851  12
  -3   0   9 11.5087 53.0276  15
  -3   0   9 70.2221 104.992  14
  -3   0   9-13.9556 34.3145  12
  -2   0   9 137.879 93.0244  14
  -2   0   9-41.5340 38.9601  12
  -1   0   9 3.33054 43.6798  12
   0   0   9-35.5349 58.0648  12
   1   0   9-4.41888 36.9714  12
   2   0   9 17.4023 46.3769  12
   3   0   9 62.0220 74.3531  12
   4   0   9 2.15564 33.0097  12
  -5   0  -9 92.4473 95.3332   8
   5   0   9 4.39898 51.1479  12
  -6   0  -9 59.6710 66.2146   8
   6   0   9-23.7224 50.7120  12
  -7   0  -9 78.4704 90.2885   8
  -8   0  -9-47.6519 82.7330   8
   9   0   9-16.2671 20.3716  26
  -9   0  -9-3.15810 60.4062   8
  10   0   9 27.5685 26.6548  26
  10   0   9 7.27916 17.5284  18
  11   0   9-28.3382 26.1454  26
  11   0   9-34.8380 20.7104  18
  12   0   9 2.46165 17.0196  26
 -12   0  -9 13.0384 21.2448  31
  13   0   9 12.4690 16.9645  26
 -13   0  -9 39.1714 29.9687  31
  14   0   9 26.8335 22.1234  26
 -14   0  -9 32.3692 25.6598  24
 -14   0  -9-5.31037 15.7589  31
  15   0   9 7.98829 13.8196  26
 -15   0  -9 11.5818 22.0486  24
 -16   0  -9-2.31446 16.2637  24
 -16   0  -9-2.92991 16.0854  31
 -17   0  -9 9.09453 12.4774  24
 -17   0  -9 28.8968 18.5822  31
 -19   1   9 0.29388 10.8919  29
 -18  -1   9 10.0253 14.5042  19
 -18  -1   9-1.81554 11.0424  31
 -18  -1   9 7.04812 12.2125  29
 -18   1   9 2.46968 13.7237  29
 -17  -1   9 24.4397 18.9781  29
 -17  -1   9 8.85546 15.4705  19
 -17  -1   9 18.3883 13.5645  31
 -17   1   9 12.8729 21.1483  29
 -16  -1   9 28.6120 33.0054  19
 -16  -1   9 133.917 37.3361  31
 -16  -1   9 86.4513 31.2920  29
 -16   1   9 119.759 40.1654  29
 -15  -1   9 83.8815 45.6238  19
 -15  -1   9 112.169 36.5645  31
 -15  -1   9 129.352 39.0212  29
 -15   1   9 238.070 54.9188  29
 -14  -1   9 69.7606 44.5577  19
 -14  -1   9 42.3546 23.3888  31
 -14  -1   9 58.6486 28.3648  29
 -14   1   9 18.3664 23.2522  29
 -13  -1   9 0.11351 21.1959  19
 -13  -1   9 17.0179 19.5098  31
 -13   1   9 13.7154 16.9631  30
 -13  -1   9 33.1193 18.3997  29
 -13   1   9-22.8942 23.8328  29
 -12  -1   9 29.4137 22.9500  29
 -12  -1   9 25.5758 25.6295  31
 -12   1   9 21.6411 17.1567  30
 -12   1   9-35.8516 25.8734  29
 -11  -1   9-5.47463 18.8300  31
 -11   1   9 29.0804 25.0551  29
 -10  -1   9 22.5349 61.8455  15
 -10   1   9-9.57927 83.4624  14
 -10  -1   9 10.5909 92.6226  14
  -9  -1   9 21.4502 63.6978  15
  -9   1   9-143.749 110.310  14
  -9  -1   9 17.7321 64.5602  14
  -8  -1   9 218.617 114.892  15
  -8   1   9 110.836 60.0420  14
  -8  -1   9 255.086 147.963  14
  -7  -1   9 43.2376 74.5496  15
  -7   1   9 9.83671 60.4913  14
  -7  -1   9 92.6825 86.5363  14
  -6  -1   9 690.093 167.508  15
  -6   1   9 800.598 191.504  14
  -6  -1   9 607.829 198.399  14
  -5  -1   9 196.359 120.672  15
  -5   1   9 60.3884 86.8057  14
  -5  -1   9 84.1446 93.9887  14
  -5   1   9 156.959 61.6662  12
  -4  -1   9-7.06094 52.3395  15
  -4   1   9 39.4364 74.3068  14
  -4  -1   9 153.289 67.8070  14
  -4   1   9 36.4075 62.7483  12
  -3  -1   9 1331.79 234.850  15
  -3  -1   9 1264.40 236.624  14
  -3   1   9 1342.38 216.123  12
  -3  -1   9 1550.37 229.738  12
  -2  -1   9 24.2885 47.4468  15
  -2   1   9-23.0832 30.7216  12
  -2  -1   9-1.24813 27.0097  12
  -1  -1   9 382.082 123.242  15
  -1   1   9 443.951 127.892  12
  -1  -1   9 382.993 117.746  12
   0  -1   9-62.0052 71.9115  15
   0   1   9 18.8532 39.7361  12
   0  -1   9-21.2815 39.1802  12
   1  -1   9 147.805 86.9876  15
   1   1   9 71.1598 64.2550  12
   1  -1   9 92.6146 84.5371  12
   2   1   9 296.105 114.748  12
   2  -1   9 191.450 89.2879  12
  -3   1  -9 461.664 147.926   8
   3   1   9 603.920 153.943  12
   3  -1   9 754.236 172.549  12
  -4   1  -9 132.285 105.713   8
   4   1   9 49.4127 55.0330  12
   4  -1   9 18.7335 56.3198  12
  -5   1  -9 770.614 185.142   8
   5   1   9 944.281 198.472  12
   5  -1   9 705.420 186.065  12
  -6   1  -9 110.673 74.4010   8
   6  -1   9 73.7896 83.9499  12
  -7  -1  -9 158.706 95.8794   8
  -7   1  -9 154.259 105.966   8
   7  -1   9-36.4043 50.9169  12
  -8  -1  -9 583.703 180.829   8
  -8   1  -9 666.358 194.102   8
   9   1   9 183.908 42.2215  26
   9  -1   9 146.300 37.6314  26
  -9  -1  -9 88.0999 71.7258   8
   9  -1   9 103.708 30.8145  18
  -9   1  -9 121.052 41.6786  31
  10   1   9-4.29790 25.3396  26
  10  -1   9 4.10226 19.4548  26
  10  -1   9 7.79955 18.9726  18
 -10   1  -9 10.7639 24.7305  31
  11   1   9 0.11750 14.7462  26
  11  -1   9 0.05438 17.3857  26
  11  -1   9 65.8213 28.5037  18
 -11   1  -9 29.8018 26.4539  31
  12   1   9 111.363 35.7557  26
  12  -1   9 41.2714 24.6640  26
  12  -1   9 16.7199 18.7534  18
 -12   1  -9 45.8543 28.3931  31
  13   1   9 213.861 44.9724  26
 -13  -1  -9 181.333 52.1164  24
  13  -1   9 178.151 37.5127  18
 -13   1  -9 234.563 53.9694  31
  14   1   9 123.649 56.0167  26
 -14  -1  -9 105.469 39.7225  24
 -14   1  -9 69.5506 31.1218  24
  14  -1   9 57.5668 25.3134  18
 -14   1  -9 69.1739 30.7737  31
 -15  -1  -9 32.8738 25.5653  24
 -15   1  -9 40.4066 25.6436  24
 -15   1  -9 9.68673 21.2397  31
 -16  -1  -9-3.66657 13.5475  24
 -16   1  -9 27.1135 22.6262  31
 -17  -1  -9 5.29949 15.0173  24
 -17   1  -9 20.5830 16.8635  31
 -18  -2   9 3.16422 10.6735  19
 -18   2   9 6.17965 15.3033  29
 -17  -2   9-0.58932 16.7737  19
 -17   2   9-10.8093 14.3615  29
 -16  -2   9 6.64284 16.2025  19
 -16  -2   9-5.30232 12.3674  31
 -16   2   9 20.2201 21.5488  29
 -15  -2   9 15.8133 18.6491  24
 -15  -2   9 13.4136 19.0411  19
 -15  -2   9 8.57605 14.4023  31
 -15   2   9 21.0232 17.5136  29
 -14  -2   9-2.32890 17.3619  24
 -14  -2   9 22.5676 15.7425  31
 -14   2   9-8.99646 19.2428  30
 -14  -2   9 20.2024 21.5947  29
 -14   2   9 26.5347 35.6768  29
 -13  -2   9 189.043 47.6903  24
 -13  -2   9 178.854 44.2897  29
 -13  -2   9 196.240 48.0085  31
 -13   2   9 228.811 44.3750  30
 -13   2   9 231.365 56.3522  29
 -12  -2   9 245.654 53.9507  24
 -12  -2   9 158.863 45.0662  31
 -12  -2   9 137.272 41.6673  29
 -12   2   9 282.694 59.7554  29
 -12   2   9 214.314 47.3307  30
 -11   2   9 7.12476 21.2032  30
 -11  -2   9-11.5774 23.8133  24
 -11  -2   9-14.5750 15.2155  31
 -11  -2   9-1.23693 24.9892  29
 -11   2   9 29.0713 23.5062  29
 -10  -2   9 332.388 62.9850  24
 -10  -2   9 256.010 56.1191  31
 -10   2   9 340.951 59.1284  30
 -10  -2   9 320.422 60.5363  29
  -9   2   9-54.7209 129.736  14
  -9  -2   9 11.1949 15.4869  24
  -9  -2   9 9.14379 93.9018  14
  -9   2   9 3.25498 16.2616  30
  -9  -2   9 28.7141 20.4655  29
   9   2  -9 173.360 98.6612   6
  -8  -2   9 849.711 206.302  15
  -8   2   9 689.199 222.801  14
  -8  -2   9 828.349 235.727  14
   8   2  -9 982.623 219.741   6
  -7  -2   9 314.839 125.133  15
   7   2  -9 198.522 100.544   6
  -6  -2   9-17.3207 74.5447  15
  -6   2   9-5.91729 36.0666  12
   6   2  -9 21.8924 38.1591   6
  -5  -2   9 3.82950 48.9362  15
  -5   2   9-4.18102 36.6392  12
   5   2  -9-23.9149 70.1982   6
  -4  -2   9 660.810 188.352  15
  -4   2   9 877.261 196.738  12
   4   2  -9 947.409 198.203   6
  -3  -2   9 17.3692 54.4617  15
  -3   2   9-17.5151 75.9225  12
  -2  -2   9 511.643 163.595  15
  -2   2   9 701.800 172.608  12
  -2  -2   9 522.440 135.235  12
  -1  -2   9 1862.99 265.493  15
  -1   2   9 1825.10 273.114  12
  -1  -2   9 1927.44 263.305  12
   0   2   9 1223.13 226.986  12
   0  -2   9 1261.44 218.860  12
  -1   2  -9 60.2167 82.2269   8
   1   2   9 174.466 94.5857  12
   1  -2   9 180.762 90.4597  12
  -2   2  -9 1253.07 246.284   8
   2  -2   9 1342.86 234.788  12
   2   2   9 1175.87 217.865  12
  -3   2  -9-7.70691 61.2965   8
   3   2   9 19.0434 56.6418  12
   3  -2   9-6.63836 34.2800  12
  -4   2  -9 193.758 105.158   8
   4   2   9 48.4499 53.8898  12
   4  -2   9 249.759 108.015  12
  -5   2  -9 304.754 137.844   8
   5  -2   9 169.503 105.692  12
  -6   2  -9 0.69512 85.3798   8
   6  -2   9-28.1933 45.9590  12
  -7   2  -9 128.326 113.479   8
   7  -2   9 186.767 110.733  12
   8   2   9 858.574 85.7232  26
   8  -2   9 697.334 76.5205  26
   8  -2   9 886.987 83.7516  20
   8  -2   9 727.271 73.0574  18
  -8   2  -9 678.145 88.4419  31
   9  -2   9 1066.94 103.572  27
   9   2   9 1260.90 104.348  26
   9  -2   9 997.612 81.0147  18
  -9   2  -9 1131.54 109.902  31
  10  -2   9 0.76619 17.5051  27
  10   2   9-20.0983 16.2432  26
  10  -2   9 3.68037 19.1212  18
 -10   2  -9-2.36978 21.2667  31
  11  -2   9 10.5731 27.5020  27
  11   2   9 18.4827 21.3207  26
 -11  -2  -9-7.47777 19.6342  24
  11  -2   9 0.07972 14.8385  18
 -11   2  -9-2.49889 23.7839  31
  12   2   9 19.3051 18.9704  26
 -12  -2  -9-1.46574 20.4167  24
  12  -2   9 11.7566 21.6850  18
 -12   2  -9 27.5414 23.4884  31
 -13  -2  -9-7.26674 20.8532  24
  13  -2   9-11.5010 14.6825  18
 -13   2  -9 37.4324 24.1978  31
 -14  -2  -9 48.2084 31.3972  24
  14  -2   9-14.0561 15.0719  18
 -14   2  -9 37.2314 25.9248  31
  15  -2   9 10.9982 13.6002  18
 -15   2  -9-35.3871 23.4214  31
 -16  -2  -9 20.8362 18.4980  24
 -16   2  -9-29.5009 18.3466  31
 -17  -2  -9-2.26528 11.5713  24
 -17   2  -9-9.08940 10.9712  31
 -17  -3   9 8.79206 13.4028  19
 -16  -3   9-9.54479 15.8162  24
 -16  -3   9-16.2049 19.7944  19
 -16   3   9-0.32674 12.9205  29
 -15  -3   9 35.5865 20.9479  24
 -15  -3   9-5.64193 21.3824  19
 -15   3   9 4.19938 12.1649  30
 -14  -3   9 140.434 41.0333  24
 -14   3   9 119.977 29.9284  30
 -13  -3   9 25.4696 22.5230  24
 -13   3   9 66.1022 25.6464  30
 -12  -3   9 72.5749 32.9764  26
 -12  -3   9 8.54579 18.2130  24
 -12   3   9 36.2832 25.2383  30
 -11  -3   9 76.1784 26.4497  26
 -11  -3   9 34.5445 23.5033  24
 -11   3   9 72.0718 26.6341  30
 -10  -3   9 9.13769 19.3522  24
 -10   3   9 3.80164 13.9788  30
  -9  -3   9 9.81590 19.5303  26
  -9  -3   9 13.1537 19.2714  24
  -9   3   9 25.4364 23.6361  30
  -8  -3   9 233.018 51.7681  26
  -8  -3   9 226.896 54.6281  24
  -8  -3   9 125.248 46.7329  19
  -8   3   9 208.769 47.7283  30
  -7  -3   9 341.699 58.9708  26
  -7  -3   9 438.404 73.5195  24
  -7   3   9 388.120 59.2042  30
  -6  -3   9 26.3564 23.1133  26
  -6  -3   9 20.5492 19.8845  24
  -6   3   9 20.2862 61.9011  12
  -6   3   9 14.2218 16.5245  30
   6   3  -9 97.4178 63.1463   6
  -5  -3   9 20.6195 102.911  15
  -5   3   9-116.191 98.5186  12
   5   3  -9 69.9403 94.7457   6
  -4  -3   9 106.300 81.5950  15
  -4   3   9-38.4891 66.1539  12
   4   3  -9 82.6362 64.4643   6
  -3  -3   9 52.6973 77.5298  15
  -3   3   9 128.903 74.2655  12
   3   3  -9 51.7579 88.1722   6
  -2  -3   9 71.2815 80.6914  15
  -2   3   9 25.8847 70.2626  12
  -1   3   9 54.7744 43.2165  12
  -1  -3   9 60.3436 56.9443  12
   0   3  -9 433.891 177.136   8
   0   3   9 295.521 117.777  12
   0  -3   9 645.661 162.695  12
   0  -3   9 258.552 125.142   6
  -1   3  -9 3.34837 51.6246   8
   1   3   9-0.93861 59.6262  12
   1  -3   9 48.2443 49.9373  12
   1  -3   9-10.1748 61.7189   6
  -2   3  -9 12.2988 105.836   8
   2   3   9-3.70342 72.9747  12
   2  -3   9-14.1439 62.8168  12
   2  -3   9 75.3619 90.9416   6
  -3   3  -9 30.2178 82.6239   8
   3   3   9 175.008 90.9518  12
   3  -3   9 135.752 105.441  12
  -4   3  -9-74.1053 76.3054   8
  -4   3  -9 28.3044 23.5130  17
   4  -3   9-58.0298 85.2816  12
   5  -3   9 192.804 44.7054  26
   5  -3   9 349.605 53.2226  20
  -5   3  -9 259.392 46.8808  17
   6  -3   9 16.0131 14.6529  20
  -6   3  -9 49.7584 28.4172  17
   7  -3   9 51.6571 23.5497  20
   7  -3   9 57.2311 22.3055  18
  -7   3  -9 46.4119 25.1332  31
  -7   3  -9 46.2318 23.4728  17
   8  -3   9 112.140 40.0796  27
   8   3   9 85.7160 31.6449  26
   8  -3   9 158.420 39.8097  20
   8  -3   9 92.9118 26.8662  18
  -8   3  -9 121.071 41.8285  31
   9  -3   9 535.430 81.1032  27
   9  -3   9 503.668 66.4072  20
   9  -3   9 438.237 51.6376  18
  -9   3  -9 506.193 74.4434  31
  10  -3   9 534.009 78.6830  27
  10  -3   9 572.598 60.3365  18
 -10   3  -9 629.639 82.0649  31
  11  -3   9-14.7148 21.8210  27
  11  -3   9 23.2092 20.3596  18
 -11   3  -9 23.0909 27.4680  31
  12  -3   9 157.440 38.8038  27
  12  -3   9 164.983 33.6382  18
 -12   3  -9 171.865 43.6107  31
 -13  -3  -9 48.4769 28.1218  24
 -13   3  -9 22.7365 26.1284  31
 -14  -3  -9 74.9787 27.6097  24
  14  -3   9 18.1768 13.8438  18
 -14   3  -9 82.6520 30.7900  31
  15  -3   9 41.7708 18.4429  18
 -15   3  -9 11.8644 15.4199  31
 -15  -4   9-7.53764 15.0974  19
 -15   4   9-3.42638 12.1770  30
 -14  -4   9 62.0665 25.4431  26
 -14  -4   9 30.6508 23.1489  19
 -14   4   9 39.7860 19.7169  30
 -13   4   9 4.20638 13.7530  30
 -13  -4   9-3.11917 11.8494  26
 -13  -4   9 13.8295 18.1616  24
 -13  -4   9-6.19066 12.2664  19
 -12  -4   9 9.53724 16.1293  26
 -12  -4   9 3.24237 16.4871  24
 -12  -4   9 32.3945 20.1772  19
 -12   4   9-5.86053 17.1770  30
 -11  -4   9 7.71905 14.0634  26
 -11  -4   9-16.3441 19.4558  24
 -11   4   9 3.26226 15.0877  30
 -10  -4   9-14.1453 16.8044  26
 -10  -4   9 23.1697 21.8808  24
 -10   4   9 20.6036 16.5432  30
  -9  -4   9-20.1539 18.8661  26
  -9  -4   9 16.1232 15.8273  24
  -9   4   9 12.8462 19.4737  30
  -8  -4   9 0.99872 20.7503  26
  -8  -4   9 55.9689 24.3519  21
  -8   4   9 11.9125 19.2559  30
  -7  -4   9 476.635 70.4886  26
  -7  -4   9 598.407 73.0704  21
  -7   4   9 592.038 71.9000  30
  -6  -4   9 1544.94 119.818  26
  -6  -4   9 1567.40 118.880  21
  -6   4   9 1441.17 111.477  30
  -5  -4   9 375.603 60.0784  26
  -5  -4   9 429.931 65.5811  21
  -5   4   9 439.700 60.4257  30
  -5   4   9 451.582 60.3188  28
  -4  -4   9 77.7981 30.8438  26
  -4  -4   9 85.6776 34.8129  21
  -4   4   9 61.9273 25.2449  30
  -4   4   9 101.118 30.9851  28
   3   4  -9 52.5634 25.8436  17
  -3  -4   9 31.0887 21.4994  26
  -3  -4   9 81.7311 42.3687  21
  -3   4   9 75.5873 30.8332  28
  -2  -4   9 500.429 67.4738  26
  -2  -4   9 621.285 77.6635  21
  -2  -4   9 754.537 77.3350  20
   2   4  -9 737.192 80.4281  17
  -2   4   9 788.097 81.3311  28
  -1  -4   9 627.751 73.3754  26
  -1  -4   9 794.584 86.4512  21
  -1  -4   9 918.002 83.1651  20
   1   4  -9 909.425 89.1929  17
  -1   4   9 807.109 80.5049  28
   0  -4   9 295.517 53.1466  26
   0  -4   9 434.337 66.4896  21
   0  -4   9 427.739 58.6257  20
   0   4   9 400.895 59.0109  28
   0   4  -9 449.902 63.9685  17
   1  -4   9 333.544 55.2640  26
   1  -4   9 307.352 56.8647  21
   1  -4   9 399.304 56.7127  20
  -1   4  -9 472.856 65.2204  17
   1   4   9 371.255 56.5671  28
   2  -4   9 326.002 53.7032  26
   2  -4   9 310.176 57.8037  21
   2  -4   9 360.883 53.3421  20
  -2   4  -9 287.834 52.2264  17
   2   4   9 296.767 53.6104  28
   3  -4   9 80.4836 30.8651  21
   3  -4   9 40.7316 22.7100  20
  -3   4  -9 47.9921 29.2610  17
   3   4   9 49.1216 23.3578  28
   4  -4   9 50.4611 23.8375  21
   4  -4   9 52.3100 27.6452  20
  -4   4  -9 94.9145 34.5675  17
   4   4   9 21.7105 18.6306  28
  -5   4  -9 717.699 80.3926  17
   5  -4   9 795.387 79.9539  20
   6  -4   9 155.678 47.4647  27
   6  -4   9 169.552 38.1719  20
  -6   4  -9 197.040 46.9125  31
  -6   4  -9 114.570 34.1920  17
   7  -4   9-22.0604 30.3516  27
   7  -4   9 17.6630 18.5845  20
  -7   4  -9 26.8776 30.6915  31
  -7   4  -9 8.55328 14.4687  17
   8  -4   9 23.7127 26.4228  27
   8  -4   9 29.6270 16.6044  20
   8  -4   9 7.09873 12.7304  18
  -8   4  -9-5.60693 18.9791  31
  -8   4  -9 16.5702 16.8821  17
   9  -4   9 30.2997 24.8822  27
   9  -4   9 21.9751 22.5194  20
   9  -4   9 28.8600 16.1652  18
  -9   4  -9-10.4891 19.1802  31
  -9   4  -9 23.0860 18.3908  17
  10  -4   9-20.3289 20.3998  27
  10  -4   9 9.07057 14.1485  18
 -10   4  -9-4.17003 21.2720  31
 -10   4  -9-5.34578 16.1576  17
  11  -4   9 40.9106 25.9595  27
  11  -4   9 35.5186 16.1151  18
 -11   4  -9 76.9176 27.9195  31
 -11   4  -9 37.4633 20.3066  17
  12  -4   9 44.6644 20.2727  18
 -12   4  -9 86.5372 28.3396  31
  13   4   9 37.1186 14.9624  16
  13  -4   9 93.5623 20.0927  18
 -13   4  -9 48.8472 20.5661  31
  14  -4   9 13.9767 13.1582  18
 -12  -5   9 35.8017 17.4050  26
 -12   5   9 61.8046 19.0976  30
 -11  -5   9 14.2469 14.1134  26
 -11   5   9 10.9852 15.9761  30
 -10  -5   9 52.7431 22.9362  26
 -10   5   9 54.2950 19.9901  30
  -9  -5   9 5.37725 13.9708  26
  -9   5   9 5.40211 16.0473  30
  -8  -5   9 9.10238 13.6384  26
  -8   5   9 19.1949 16.2017  30
  -7  -5   9 29.6432 19.1354  26
  -7  -5   9 22.5000 17.3050  21
  -7   5   9 34.4764 20.2504  30
  -6  -5   9 72.7481 26.7567  26
  -6  -5   9 60.7893 22.6777  21
  -6   5   9 76.5628 28.1374  30
  -6   5   9 71.5317 27.0613  28
  -5  -5   9 104.200 34.7908  26
  -5  -5   9 131.258 33.7694  21
  -5  -5   9 250.048 42.8509  20
  -5   5   9 219.691 37.8228  30
  -5   5   9 199.613 39.3258  28
  -4  -5   9-2.53222 14.0934  26
  -4  -5   9-31.2521 25.0535  21
  -4  -5   9 29.2541 21.8311  20
  -4   5   9 10.8224 20.0863  28
   4   5  -9-1.23427 14.0047  17
  -3  -5   9 30.4394 16.6695  26
  -3  -5   9 52.2201 19.4052  21
  -3  -5   9 121.965 28.0473  20
  -3   5   9 62.4516 25.8477  28
   3   5  -9 96.9024 29.2539  17
  -2  -5   9-0.38052 19.0198  26
  -2  -5   9-22.5510 30.7353  21
  -2  -5   9-1.60152 18.7732  20
   2   5  -9 5.53817 22.5198  17
  -2   5   9-1.42623 15.4507  28
  -1  -5   9 91.5187 30.9347  26
  -1  -5   9 71.5012 26.8966  21
  -1  -5   9 121.781 31.3952  20
   1   5  -9 101.427 30.2679  17
  -1   5   9 67.0460 23.5126  28
   0  -5   9-3.94566 24.8381  21
   0  -5   9-25.7740 13.2629  20
   0   5  -9-13.5019 18.7330  17
   0   5   9 10.1952 15.2010  28
   1  -5   9 301.480 47.9023  20
  -1   5  -9 313.206 51.7220  17
   1   5   9 303.875 50.4749  28
   2  -5   9 31.2815 19.9089  20
  -2   5  -9 35.3098 22.8347  17
   2   5   9 36.7793 17.1123  28
   3  -5   9 171.239 44.5813  27
   3  -5   9 172.611 36.9615  20
  -3   5  -9 268.864 50.9296  17
   3   5   9 161.463 34.1126  28
   4  -5   9 344.932 57.3541  27
   4  -5   9 425.998 55.8036  20
  -4   5  -9 423.527 58.8454  17
   4   5   9 334.360 49.4518  28
   5  -5   9 20.9435 16.5237  27
   5  -5   9 76.6486 28.7467  20
  -5   5  -9 73.5664 33.6788  17
   5   5   9 48.0431 21.2710  28
   6  -5   9 25.7698 21.3745  27
   6  -5   9 15.9600 12.2697  20
  -6   5  -9 26.5641 22.7188  17
   7  -5   9 1.05093 15.8170  27
   7  -5   9-31.3872 17.7685  20
  -7   5  -9-11.0523 17.8049  17
   8  -5   9 10.5250 18.6425  27
   8  -5   9 23.8049 17.2831  20
  -8   5  -9 22.9710 20.1837  17
   9  -5   9 21.2577 15.5882  27
   9  -5   9 6.57058 14.9630  18
  -9   5  -9-3.17584 15.8514  17
  10  -5   9 27.3988 15.2817  18
 -10   5  -9 60.3567 20.0418  17
 -11   5  -9 18.6125 14.4484  17
  -7  -6   9-16.8070 15.0683  26
  -7   6   9 21.0856 11.9247  30
  -6  -6   9 3.17298 10.6757  26
  -6  -6   9 15.4755 10.9504  20
  -6   6   9 19.9823 15.3496  30
  -5  -6   9 36.7644 15.5093  26
  -5  -6   9 22.6166 15.1052  20
  -4  -6   9 0.15393 12.0760  20
  -4   6   9 10.8877 15.9448  28
  -3  -6   9 65.3256 18.9241  20
  -3   6   9 27.7665 16.4160  28
  -2  -6   9 46.4495 18.9377  20
  -2   6   9 24.0589 18.2446  28
  -1  -6   9 12.2571 10.9994  20
   1   6  -9 35.5000 20.1922  17
  -1   6   9 24.3243 16.6008  28
   0  -6   9 71.7161 20.9567  20
   0   6  -9 104.095 26.0859  17
   0   6   9 95.3239 24.4681  28
   1  -6   9 2.88867 11.9240  20
  -1   6  -9 47.3500 22.5777  17
   1   6   9 11.8508 14.4316  28
   2  -6   9 81.8304 22.3134  20
  -2   6  -9 103.386 24.7752  17
   2   6   9 136.273 28.8130  28
   3  -6   9 216.463 34.4411  20
  -3   6  -9 196.395 35.1945  17
   3   6   9 174.245 30.0459  28
   4  -6   9 57.0526 19.1782  20
  -4   6  -9 49.4348 18.4843  17
   4   6   9 23.2516 10.2045  28
   5  -6   9 9.22800 12.3705  20
  -5   6  -9 1.41686 10.2534  17
   6  -6   9 13.3850 9.69383  20
  -6   6  -9 19.7529 13.2525  17
 -18   0  10-18.9608 16.7682  29
 -17   0  10 19.7120 17.2936  29
 -16   0  10 49.1365 29.7690  29
 -15   0  10 146.146 53.1030  19
 -15   0  10 309.409 56.9622  29
 -14   0  10 14.8935 22.6786  19
 -14   0  10 2.76121 18.1413  29
 -13   0  10 7.91382 23.5895  19
 -13   0  10-26.9054 31.2285  29
 -12   0  10 26.1895 27.1721  19
 -12   0  10 111.752 35.8202  30
 -12   0  10 97.0482 37.8114  29
 -11   0  10 10.0630 16.6744  19
 -11   0  10 9.16733 23.4483  30
 -11   0  10-46.5533 32.9606  29
 -10   0  10 129.760 53.2336  19
 -10   0  10 217.002 45.7801  30
 -10   0  10 262.330 59.0355  29
  -9   0  10 178.490 57.9355  19
  -9   0  10 226.179 48.6327  30
  -9   0  10 292.277 60.6705  29
  -8   0  10-85.2718 89.8681  14
  -7   0  10 216.228 123.368  14
  -6   0  10 14.0066 94.4379  14
  -5   0  10 233.354 148.344  14
  -4   0  10 143.201 94.0092  14
  -4   0  10 29.9771 48.1583  12
  -3   0  10 240.178 144.763  14
  -3   0  10 34.4324 69.0021  12
  -2   0  10 84.8730 71.4714  12
  -1   0  10-26.0166 61.0234  12
   0   0  10 1885.50 273.416  12
   1   0  10 502.032 155.951  12
   2   0  10 82.8740 76.8901  12
   3   0  10 693.859 178.275  12
   4   0  10 112.763 67.2600  12
   5   0  10-57.7078 59.6339  12
   6   0  10 193.088 94.4763  12
   7   0  10 245.373 46.1641  26
  -7   0 -10 284.415 145.486   8
   8   0  10 2149.72 137.004  26
   9   0  10 1739.82 122.914  26
  10   0  10-1.24970 17.0454  26
  11   0  10 106.403 33.3019  26
  12   0  10 123.738 37.1847  26
  13   0  10 106.364 32.3781  26
  14   0  10 83.7122 28.0578  26
 -14   0 -10 116.631 40.7232  24
 -15   0 -10 54.9595 30.1022  24
 -16   0 -10 21.3651 17.7611  24
 -18  -1  10-0.58711 11.2521  29
 -18   1  10 3.35329 10.7965  29
 -17  -1  10 29.5977 19.5689  19
 -17  -1  10 5.15838 14.2630  29
 -17   1  10 30.8271 22.4250  29
 -16  -1  10 5.75621 17.3120  19
 -16  -1  10 50.5123 27.5447  29
 -16   1  10 72.1737 27.8144  29
 -15  -1  10 30.6062 28.8134  19
 -15  -1  10 6.71734 17.3295  29
 -15   1  10 27.2707 16.0661  29
 -14  -1  10 26.9024 33.5823  19
 -14  -1  10 27.4460 17.9703  29
 -14   1  10 57.3638 35.0828  29
 -13  -1  10 18.8737 27.2375  19
 -13   1  10-13.9630 16.4032  30
 -13  -1  10 58.0727 33.2769  29
 -13   1  10 29.3935 30.3176  29
 -12  -1  10 13.9510 25.8634  19
 -12  -1  10 36.5046 28.3602  29
 -12   1  10 10.1870 21.3004  29
 -12   1  10 8.88028 15.6103  30
 -11  -1  10 33.2958 19.8026  19
 -11   1  10 14.3403 19.8374  30
 -11  -1  10 45.1966 21.9167  29
 -11   1  10 24.6450 25.6253  29
 -10   1  10 128.366 37.3679  30
 -10   1  10 103.266 41.8075  19
 -10  -1  10 67.1846 39.0587  19
 -10  -1  10 205.959 46.8230  30
 -10  -1  10 80.9412 35.2814  29
 -10   1  10 83.1521 36.5161  29
  -9   1  10 56.2282 37.6980  19
  -9  -1  10 73.1694 48.7755  19
  -9  -1  10 47.8917 29.8409  30
  -9  -1  10 67.6633 35.9277  29
  -9   1  10 39.4509 23.7045  30
  -9   1  10 58.6144 25.9490  29
  -8  -1  10 1161.81 234.851  15
  -8   1  10 855.873 223.833  14
  -8  -1  10 959.958 254.920  14
  -7  -1  10 798.324 190.882  15
  -7   1  10 879.424 241.748  14
  -6  -1  10 62.2084 57.0261  15
  -6   1  10 77.1462 89.1637  14
  -5  -1  10-96.3497 72.9753  15
  -5   1  10 74.1394 113.442  14
  -5  -1  10-187.717 109.401  14
  -5   1  10-2.58716 34.4176  12
  -4  -1  10 553.638 171.068  15
  -4  -1  10 508.135 172.866  14
  -4   1  10 545.702 148.271  12
  -3  -1  10 30.3002 47.1152  15
  -3   1  10 85.6051 61.7916  12
  -3  -1  10 57.3209 62.1444  12
  -2  -1  10 611.611 180.829  15
  -2   1  10 653.776 164.603  12
  -2  -1  10 664.948 163.401  12
  -1  -1  10-53.6313 76.8701  15
  -1   1  10 19.6307 52.1680  12
  -1  -1  10 33.0284 40.7526  12
   0   1  10 70.2402 62.8270  12
   0  -1  10 94.2472 60.3058  12
   1   1  10-5.60020 34.4940  12
   1  -1  10 5.00486 40.1813  12
   2   1  10 780.082 180.793  12
   2  -1  10 885.463 198.727  12
   3   1  10-42.4412 53.3883  12
   3  -1  10 31.4624 34.4837  12
   4   1  10 69.0418 71.6627  12
   4  -1  10 212.294 111.904  12
  -5   1 -10 173.996 128.912   8
   5   1  10 260.151 124.573  12
   5  -1  10 287.340 136.187  12
  -6   1 -10 47.6930 63.8628   8
   6  -1  10-85.5310 71.0490  12
   7   1  10 396.330 62.9417  26
   7  -1  10 349.777 57.3787  26
   7   1  10 505.643 94.9719  19
   7  -1  10 294.474 47.5881  18
  -7   1 -10 407.494 69.3828  31
   8   1  10 10.5516 24.1218  26
   8  -1  10 22.3433 21.3587  26
   8  -1  10 5.60723 15.3660  18
  -8   1 -10 1.30109 18.2407  31
   9   1  10 64.3314 25.1391  26
   9  -1  10 93.8994 34.1174  26
   9  -1  10 20.3198 17.5156  18
  -9   1 -10 59.0661 36.0813  31
  10   1  10 53.2981 25.5285  26
  10  -1  10-1.63382 15.6911  26
  10  -1  10-21.9773 22.9956  18
 -10   1 -10 42.3608 26.6570  31
  11   1  10-10.9758 16.1950  26
  11  -1  10 22.2591 21.0230  26
  11  -1  10 3.63453 18.0078  18
 -11   1 -10 24.7057 24.3637  31
  12   1  10 113.594 34.2219  26
  12  -1  10 86.3801 27.0065  26
 -12  -1 -10 66.6840 34.6740  24
  12  -1  10 21.2520 18.9975  18
 -12   1 -10 117.227 40.4711  31
  13   1  10 154.610 36.6300  26
  13  -1  10 187.468 40.0643  26
 -13  -1 -10 173.542 50.0345  24
 -13   1 -10 211.319 49.7856  31
  14   1  10 60.1737 23.0429  26
 -14  -1 -10 65.6938 30.9570  24
 -14   1 -10 58.8922 30.9156  24
 -14   1 -10 55.6736 25.3257  31
 -15  -1 -10 1.47793 20.7808  24
 -15   1 -10 22.5847 19.4857  24
 -15   1 -10-20.9278 19.3803  31
 -16  -1 -10-11.8424 12.8226  24
 -16   1 -10 9.63384 16.0222  31
 -17  -2  10 0.60678 12.2352  19
 -17   2  10-18.7471 13.5327  29
 -16  -2  10 3.45892 12.3116  19
 -16   2  10 29.4175 17.3914  29
 -15  -2  10-8.36466 22.3114  19
 -15  -2  10 40.6934 20.8286  29
 -15   2  10 13.2410 16.7839  29
 -14   2  10-36.1919 19.1624  30
 -14  -2  10 8.70105 19.4163  19
 -14  -2  10-21.4521 15.6016  29
 -14   2  10 4.00137 20.2357  29
 -13  -2  10 90.9985 41.9604  24
 -13  -2  10 38.9861 36.0445  19
 -13   2  10 150.781 36.1223  30
 -13  -2  10 50.4115 31.2335  29
 -13   2  10 92.2463 36.0021  29
 -12  -2  10 3.96183 18.9060  24
 -12  -2  10 3.30180 20.3661  19
 -12   2  10-31.8094 19.6054  30
 -12  -2  10 12.3377 18.5277  29
 -12   2  10 48.6930 29.5363  29
 -11  -2  10 20.5464 20.6421  24
 -11  -2  10 12.9687 20.3000  19
 -11   2  10 12.0734 20.4910  30
 -11  -2  10 1.45336 22.1492  29
 -10  -2  10 125.755 39.9738  24
 -10  -2  10 86.2455 43.6485  19
 -10   2  10 143.834 44.5109  30
 -10  -2  10 162.360 48.5601  29
  -9  -2  10 239.150 55.1498  24
  -9  -2  10 235.235 69.6323  19
  -9   2  10 294.641 52.1449  30
  -9  -2  10 221.131 51.5084  29
  -8  -2  10 8.20178 20.4082  19
  -8  -2  10-18.0655 18.5624  29
  -7  -2  10 32.6031 22.7220  26
  -7   2  10 56.1860 25.8598  25
  -7  -2  10 20.6319 18.2815  19
  -7   2  10 69.9678 29.3618  30
  -7  -2  10 61.2680 31.9668  29
  -6  -2  10 122.879 96.4387  15
  -6   2  10 89.3621 84.0710  12
  -5  -2  10 215.507 141.613  15
  -5   2  10 326.743 118.687  12
  -4  -2  10 326.768 138.010  15
  -4   2  10 449.681 147.317  12
  -3  -2  10 617.312 173.457  15
  -3   2  10 747.349 188.665  12
  -2   2  10 55.4932 46.5126  12
  -2  -2  10 35.1579 34.0305  12
  -1  -2  10 4163.41 401.854  15
  -1   2  10 3695.24 414.482  12
  -1  -2  10 3611.38 376.252  12
   0   2  10 7262.36 566.906  12
   0  -2  10 8120.21 574.237  12
   1   2  10 777.749 187.703  12
   1  -2  10 959.043 225.910  12
   2   2  10 0.29627 58.5475  12
   2  -2  10 88.7466 78.3773  12
  -3   2 -10 187.146 129.256   8
   3   2  10 34.3445 72.3779  12
   3  -2  10 66.9849 72.2028  12
  -4   2 -10 259.497 127.544   8
   4   2  10 263.354 113.265  12
   4  -2  10 198.763 108.605  12
   5  -2  10 21.7881 17.7170  26
  -5   2 -10 16.4583 68.6868   8
   5  -2  10 110.049 33.4368  20
   5   2  10 79.6244 47.8052  19
   6   2  10 63.7635 27.3048  26
   6  -2  10 56.1671 27.8607  26
   6  -2  10 52.7784 27.5008  20
   7   2  10 42.2323 27.6858  26
   7  -2  10-7.47758 19.0245  26
   7  -2  10 35.0891 23.8297  18
  -7   2 -10 8.17797 19.1081  31
   8  -2  10 15.8174 21.1729  27
   8   2  10 64.7331 23.7335  26
   8  -2  10 45.0211 27.8913  26
   8  -2  10 68.4101 28.4962  18
  -8   2 -10 37.8936 34.9136  31
   9  -2  10 398.032 66.2041  27
   9   2  10 514.482 68.5864  26
   9  -2  10 468.341 63.7298  26
   9  -2  10 331.682 48.1390  18
  -9   2 -10 469.133 73.4226  31
  10   2  10 33.2684 20.6098  26
 -10  -2 -10 13.0725 19.3864  24
  10  -2  10 18.7689 15.8641  18
 -10   2 -10 29.5752 26.1909  31
  11   2  10-25.3029 25.0169  26
 -11  -2 -10 15.4475 26.0912  24
  11  -2  10 25.9603 17.8828  18
 -11   2 -10 13.0514 23.2512  31
  12   2  10 12.4149 19.5514  26
 -12  -2 -10-3.35085 22.0125  24
  12  -2  10-0.63091 13.6694  18
 -12   2 -10 10.2115 19.5348  31
 -13  -2 -10-22.1369 22.3376  24
  13  -2  10 7.36919 16.4799  18
 -13   2 -10 19.1093 24.2171  31
 -14  -2 -10 82.7297 29.9949  24
  14  -2  10 87.7509 23.1788  18
 -14   2 -10 93.6853 30.4535  31
 -15  -2 -10 25.2361 20.2616  24
 -15   2 -10 35.2937 19.3287  31
 -16  -3  10 20.4149 17.5113  19
 -15  -3  10 19.7961 20.7392  19
 -15   3  10-22.6434 15.7516  30
 -14  -3  10 18.5815 19.2451  19
 -14   3  10 10.0651 14.2754  30
 -13  -3  10-9.18182 19.9322  19
 -13   3  10 26.7982 18.1825  30
 -12  -3  10 10.8454 15.1226  19
 -12   3  10-35.9496 23.0404  30
 -11  -3  10 42.9751 22.1155  26
 -11  -3  10 38.1544 37.6171  19
 -11   3  10 46.0576 24.4636  30
 -10  -3  10 52.5800 28.4289  26
 -10  -3  10 22.5992 26.8601  19
 -10   3  10 11.5622 21.7735  30
  -9  -3  10-8.71159 18.5792  26
  -9  -3  10 22.7419 28.6498  19
  -9   3  10 73.7180 31.6190  30
  -8  -3  10-5.11277 16.5867  26
  -8  -3  10 1.68813 17.5850  19
  -8   3  10 5.25152 19.2950  30
  -7  -3  10 58.8776 28.7013  26
  -7   3  10 27.5093 20.4825  30
  -6  -3  10 343.514 59.3346  26
  -6   3  10 271.092 50.5441  30
  -6   3  10 408.253 59.6965  28
  -5  -3  10 194.721 44.3115  26
  -5   3  10 208.532 42.5830  25
  -5   3  10 163.676 41.5351  30
  -5   3  10 165.875 35.5032  28
  -4  -3  10 101.670 32.1510  26
  -4   3  10 116.921 34.6447  25
  -4   3  10 123.944 37.0116  30
  -4   3  10 118.441 33.6235  28
  -3  -3  10-21.8376 22.4802  26
  -3   3  10 6.80056 16.9175  25
  -3   3  10 4.01052 19.3937  28
  -2  -3  10-0.39064 17.2427  26
  -2   3  10 1.72226 17.3594  25
  -1  -3  10 153.254 40.9328  26
  -1   3  10 93.6216 31.9586  25
  -1  -3  10 178.454 51.8435  21
  -1   3  10 206.986 44.7091  28
   0  -3  10 462.025 63.0289  26
   0   3  10 470.827 62.1926  25
   0  -3  10 657.643 86.2820  21
   0   3  10 609.245 97.3083  19
   0   3 -10 510.754 67.0867  17
   0   3  10 492.423 65.0364  28
   1  -3  10 60.4205 26.2784  26
   1   3  10 136.810 33.3274  25
   1  -3  10 170.841 51.8579  21
   1   3  10 44.0294 86.4771  19
   1   3  10 76.5396 19.2361  28
  -1   3 -10 125.978 38.4467  17
   2  -3  10-4.83113 14.6957  26
   2   3  10-15.5803 20.3078  25
   2  -3  10 25.3920 18.9663  20
   2   3  10-1.07811 27.6579  19
   2   3  10 6.45297 18.3469  28
  -2   3 -10-5.63474 17.8905  17
   3  -3  10 15.1562 20.5328  26
   3  -3  10 10.2518 17.8611  20
   3   3  10 8.12328 33.9009  19
   3   3  10-31.2838 29.3575  28
  -3   3 -10 23.7627 21.6730  17
   4  -3  10 6.10098 17.8355  26
   4  -3  10 9.62930 15.0379  20
   4   3  10-3.11248 17.1560  28
  -4   3 -10 23.9630 15.3666  17
   5  -3  10-13.8491 18.0838  26
   5  -3  10 10.3788 22.1577  20
  -5   3 -10-10.3459 21.9609  17
   6  -3  10 96.9258 34.7896  26
   6  -3  10 114.160 32.9618  20
  -6   3 -10 100.684 35.4193  31
  -6   3 -10 51.9364 24.5440  17
   7  -3  10-13.1660 14.1200  20
  -7   3 -10 14.8063 16.2094  31
   8  -3  10 408.077 67.0441  27
   8  -3  10 430.959 64.3686  20
   8  -3  10 348.452 47.5981  18
  -8   3 -10 428.867 69.5363  31
   9  -3  10-19.1926 19.4982  27
   9  -3  10 10.3383 20.0255  18
  -9   3 -10-24.3918 21.5720  31
  10  -3  10 382.977 62.0982  27
  10  -3  10 386.387 51.4169  18
 -10   3 -10 445.404 68.5657  31
  11  -3  10 75.2794 31.2831  27
  11  -3  10 93.2583 29.8942  18
 -11   3 -10 134.790 36.6428  31
  12  -3  10 19.6112 19.3281  18
 -12   3 -10 17.7924 22.9651  31
  13  -3  10 134.010 24.8555  18
 -13   3 -10 76.7680 30.5188  31
  14  -3  10 14.1319 12.6618  18
 -14   3 -10-11.9506 12.3131  31
 -14   4  10 4.66215 12.0393  30
 -13  -4  10-8.52952 11.9020  26
 -13  -4  10-2.24698 14.9226  19
 -13   4  10-4.88125 14.8364  30
 -12  -4  10 17.7815 16.6056  26
 -12   4  10 34.9161 23.6077  30
 -11  -4  10 10.1443 20.3489  26
 -11   4  10 20.1679 18.7516  30
 -10  -4  10 13.3162 12.8829  26
 -10   4  10 16.8748 17.9967  30
  -9  -4  10-2.21002 14.8139  26
  -9   4  10-13.5574 18.8024  30
  -8  -4  10 77.5595 33.4639  26
  -8  -4  10 127.243 34.3395  21
  -8   4  10 139.059 36.7151  30
  -7  -4  10-3.53674 14.1416  26
  -7  -4  10-5.90606 17.3387  21
  -7   4  10 16.6469 18.5004  30
  -6  -4  10 680.006 78.6236  26
  -6  -4  10 760.670 83.5849  21
  -6   4  10 732.415 77.0943  30
  -6   4  10 800.746 75.9118  28
  -5  -4  10 409.715 64.1878  26
  -5  -4  10 462.328 68.4958  21
  -5   4  10 410.444 56.6180  30
  -5   4  10 460.488 57.9753  28
  -4  -4  10 43.7347 29.2890  21
  -4   4  10 34.5370 23.8296  28
   3   4 -10-0.10524 17.4682  17
  -3  -4  10-4.50885 19.6377  26
  -3   4  10 35.3442 25.3796  28
  -2  -4  10-1.79322 18.6007  26
  -2  -4  10 25.5037 23.7734  21
  -2   4  10 49.5469 27.8673  28
   2   4 -10 37.4587 22.4176  17
  -1  -4  10 282.657 53.1861  26
  -1  -4  10 477.224 72.1611  21
  -1  -4  10 371.819 54.5998  20
  -1   4  10 371.718 58.4859  28
   1   4 -10 374.600 57.5394  17
   0  -4  10 46.3954 21.7854  26
   0  -4  10 70.6945 44.8249  21
   0  -4  10 75.3903 24.3010  20
   0   4  10 51.5745 20.7740  28
   0   4 -10 21.3533 21.1611  17
   1  -4  10 904.585 88.0027  26
   1  -4  10 1026.46 100.740  21
   1  -4  10 1192.31 93.4147  20
  -1   4 -10 1132.89 98.1842  17
   1   4  10 1014.95 91.2095  28
   2  -4  10 85.1747 29.8566  26
   2  -4  10 81.0026 34.6204  21
   2  -4  10 72.4516 27.4932  20
   2   4  10 88.4343 29.8184  28
  -2   4 -10 116.899 37.2597  17
   3  -4  10-0.94095 17.9485  26
   3  -4  10-38.1258 30.7234  21
   3  -4  10 26.9397 17.9425  20
  -3   4 -10-1.56214 16.7614  17
   3   4  10-1.32916 19.7977  28
   4  -4  10 20.0806 23.3103  20
  -4   4 -10 0.53357 22.8451  17
   4   4  10-46.1613 22.2296  28
   5  -4  10 180.549 35.4376  20
  -5   4 -10 147.845 39.5717  31
  -5   4 -10 128.446 35.5772  17
   6  -4  10 253.655 55.6365  27
   6  -4  10 234.360 43.4082  20
  -6   4 -10 241.201 49.8850  31
  -6   4 -10 236.980 45.4334  17
   7  -4  10 67.9877 30.8802  27
   7  -4  10 27.5276 21.2444  20
  -7   4 -10 27.5414 24.9915  31
  -7   4 -10 41.4851 21.1377  17
   8  -4  10 31.9400 27.8150  27
   8  -4  10 42.8499 21.6319  20
  -8   4 -10-1.16331 22.0445  31
  -8   4 -10 44.0624 22.9524  17
   9  -4  10 23.5304 22.0471  27
   9  -4  10 41.5488 18.9888  18
  -9   4 -10 30.1576 19.4689  31
  -9   4 -10 5.69093 15.2733  17
  10  -4  10 98.7597 32.1649  27
  10  -4  10 72.3107 22.9266  18
 -10   4 -10 86.3302 28.6393  31
 -10   4 -10 67.8037 22.0683  17
  11  -4  10 42.3787 16.0614  18
 -11   4 -10 70.2088 25.3365  31
  12  -4  10-1.19927 9.28761  18
 -12   4 -10 1.05661 11.2039  31
 -11  -5  10 22.8937 12.4216  26
 -11   5  10-15.6773 13.1396  30
 -10  -5  10 9.57586 10.7049  26
 -10   5  10 14.0620 12.2520  30
  -9  -5  10 2.58732 17.1107  26
  -9   5  10 40.2655 18.6602  30
  -8  -5  10-24.1273 19.1774  26
  -8   5  10 14.8109 17.5425  30
  -7  -5  10 8.30508 13.6030  26
  -7  -5  10-22.0253 23.0759  21
  -7   5  10 18.3671 18.4889  30
  -6  -5  10 16.9828 18.9326  26
  -6  -5  10-10.7931 23.6924  21
  -6   5  10 6.47552 11.8181  30
  -6   5  10-35.7813 17.8882  28
  -5  -5  10 29.0711 22.0643  26
  -5  -5  10 47.6701 22.6525  21
  -5   5  10 10.3719 16.0187  28
   5   5 -10 21.9347 17.4766  17
  -4  -5  10 110.977 29.5528  26
  -4  -5  10 95.5297 29.5590  21
  -4   5  10 116.586 29.6803  28
   4   5 -10 149.145 33.2206  17
  -3  -5  10 50.2332 24.8074  26
  -3  -5  10 33.1397 16.8811  21
  -3  -5  10 51.0881 18.3161  20
  -3   5  10 46.4691 25.4221  28
   3   5 -10 41.2107 19.6768  17
  -2  -5  10 1.62890 13.5767  26
  -2  -5  10 7.08229 18.6045  21
  -2  -5  10 18.9761 15.5796  20
   2   5 -10-0.71081 14.7321  17
  -2   5  10 23.1498 21.0712  28
  -1  -5  10 22.9662 20.8398  26
  -1  -5  10 42.9771 24.0128  21
  -1  -5  10 65.6029 23.3527  20
   1   5 -10 50.3962 23.1711  17
  -1   5  10 48.8657 28.4816  28
   0  -5  10 314.049 45.7454  20
   0   5 -10 269.363 46.4565  17
   0   5  10 262.374 46.8278  28
   1  -5  10 398.287 51.5858  20
  -1   5 -10 358.885 53.4006  17
   1   5  10 336.983 49.4263  28
   2  -5  10 88.2264 26.0037  20
  -2   5 -10 105.695 33.1771  17
   2   5  10 80.6128 26.9094  28
   3  -5  10 32.1180 20.3797  27
   3  -5  10 23.4027 22.6732  20
  -3   5 -10-17.0286 18.2703  17
   3   5  10-28.4003 18.1958  28
   4  -5  10-10.1059 16.4571  27
   4  -5  10-8.57662 12.7830  20
  -4   5 -10 6.95992 16.5251  17
   4   5  10 4.62323 15.3854  28
   5  -5  10 3.83583 15.7897  27
   5  -5  10 18.2477 16.8976  20
  -5   5 -10-15.3953 19.1493  17
   6  -5  10 19.4434 18.7667  27
   6  -5  10-16.4970 14.5014  20
  -6   5 -10-5.03177 12.8960  17
   7  -5  10 2.60109 16.2105  27
   7  -5  10 10.0312 10.9783  20
  -7   5 -10 6.42199 12.0718  17
   8  -5  10 8.78010 14.4822  27
  -8   5 -10-4.27164 12.3351  17
  -9   5 -10 37.7324 16.6360  17
  -4   6  10 37.5823 14.2794  28
  -3  -6  10 16.3333 11.9280  20
  -3   6  10 18.1380 12.4411  28
  -2  -6  10 2.99928 9.91952  20
  -2   6  10-9.33368 11.4977  28
  -1  -6  10 94.5589 21.7521  20
   1  -6 -10 52.8894 16.4370  18
   1   6 -10 81.7249 21.6027  17
  -1   6  10 68.8113 21.9718  28
   0   6 -10-8.32180 11.3909  17
   0   6  10-58.4106 19.0342  28
   1  -6  10-2.94302 10.8529  20
  -1   6 -10 2.36850 10.3924  17
   1   6  10-15.9668 12.8024  28
   2  -6  10 17.5486 12.2122  20
  -2   6 -10 33.7224 17.1812  17
   3  -6  10 46.2126 16.7358  20
  -3   6 -10 13.3594 14.0508  17
 -17   0  11 2.20755 14.1101  29
 -16   0  11 22.4151 20.0591  29
 -15   0  11-8.74786 12.5411  19
 -15   0  11-10.8879 18.9210  29
 -14   0  11-5.25312 18.8593  19
 -14   0  11 0.24948 16.3924  29
 -13   0  11 13.7879 22.0667  19
 -13   0  11 19.8874 20.5153  30
 -13   0  11 34.2788 23.0413  29
 -12   0  11 18.0407 19.5261  30
 -12   0  11 7.97006 17.4742  29
 -11   0  11-0.10964 16.1906  19
 -11   0  11 28.3171 22.2424  30
 -11   0  11-11.5522 16.4550  29
 -10   0  11-18.7006 27.2479  19
 -10   0  11-7.45718 14.9528  30
 -10   0  11 10.0182 20.7748  29
  -9   0  11-0.91048 23.3101  19
  -9   0  11-4.01111 15.7443  30
  -9   0  11-13.9589 18.9988  29
  -8   0  11 6.46995 22.4970  19
  -8   0  11 2.43319 20.6685  30
  -8   0  11 6.78244 19.5601  29
  -7   0  11-3.59035 25.7038  19
  -7   0  11 5.51304 24.6113  30
  -7   0  11 32.6210 26.7671  29
  -6   0  11-0.77219 31.5224  19
  -6   0  11 2.03234 15.7013  30
  -6   0  11 17.9275 23.8039  29
  -5   0  11-42.4510 121.373  14
  -4   0  11-25.4032 112.700  14
  -4   0  11-18.9493 42.1696  12
  -3   0  11 115.121 73.3478  12
  -2   0  11 2.75064 51.0696  12
  -1   0  11-32.3798 43.9100  12
   0   0  11 77.8761 76.7288  12
   1   0  11-103.704 69.7378  12
   2   0  11 28.5670 73.4961  12
   3   0  11-3.67397 71.9645  12
   4   0  11-8.37767 20.0458  26
   4   0  11-44.4804 42.6238  19
   5   0  11 17.1122 17.3688  26
   6   0  11 21.6459 19.8091  26
   7   0  11-12.3423 22.0316  26
   8   0  11 35.3803 25.7355  26
   9   0  11-4.06952 14.9824  26
  10   0  11-5.44165 17.4716  26
  11   0  11-31.9494 23.4232  26
  12   0  11 22.4111 26.4391  26
  13   0  11 72.2712 25.4023  26
 -13   0 -11-8.76760 17.1973  24
  14   0  11 9.29275 16.2044  26
 -14   0 -11 0.91442 16.6778  24
 -15   0 -11 38.5211 20.7278  24
 -17  -1  11 16.8003 20.0136  19
 -17  -1  11 20.4302 14.4752  29
 -17   1  11-10.2808 12.5969  29
 -16  -1  11 13.2478 19.3068  19
 -16  -1  11-7.73936 13.2642  29
 -16   1  11-2.54976 11.0919  29
 -15  -1  11 13.7255 21.5981  19
 -15  -1  11 11.1355 19.2602  29
 -15   1  11-15.4572 17.9787  29
 -14  -1  11 3.12094 17.5868  19
 -14   1  11-2.69142 15.1274  30
 -14  -1  11 4.77108 16.6785  29
 -14   1  11 5.44299 13.2366  29
 -13  -1  11 56.6427 34.6321  19
 -13   1  11 116.900 30.0958  30
 -13  -1  11 98.7150 36.8187  29
 -13   1  11 183.561 54.0162  29
 -12  -1  11 11.1465 25.3454  19
 -12  -1  11 39.0651 22.0978  29
 -12   1  11 12.0555 13.8138  29
 -12   1  11 13.1546 21.2303  30
 -11   1  11-0.72315 23.6043  19
 -11  -1  11 3.96008 22.1993  19
 -11   1  11 12.5185 16.4738  30
 -11  -1  11-29.5917 23.7420  29
 -11   1  11-10.7859 18.3599  29
 -10   1  11 150.680 49.0904  19
 -10  -1  11 114.010 53.2241  19
 -10   1  11 99.5002 31.8724  30
 -10  -1  11 108.190 40.4749  29
 -10   1  11 129.786 39.5031  29
  -9   1  11-11.6975 28.3426  19
  -9  -1  11 6.48112 15.5008  19
  -9   1  11 35.6415 20.6845  30
  -9  -1  11-20.0039 18.4677  29
  -9   1  11 12.0367 24.9007  29
  -8   1  11 219.762 61.0906  19
  -8  -1  11 285.335 74.8941  19
  -8   1  11 423.893 62.2529  30
  -8  -1  11 407.603 70.6418  29
  -7   1  11 234.760 69.0198  19
  -7  -1  11 222.512 63.7419  19
  -7  -1  11 298.259 60.8496  29
  -7   1  11 193.798 46.0062  30
  -6   1  11 298.871 47.7031  25
  -6   1  11 181.620 55.9466  19
  -6  -1  11 198.020 62.7872  19
  -6   1  11 137.750 39.6485  30
  -6  -1  11 265.630 58.2175  29
  -6   1  11 312.562 53.4916  28
  -5   1  11 452.910 90.8801  19
  -5  -1  11 363.991 84.2333  19
  -5   1  11 425.474 62.4310  30
  -5  -1  11 444.085 67.9675  29
  -5   1  11 439.294 62.1491  28
  -4  -1  11 357.269 134.586  15
  -4   1  11 442.030 149.558  12
  -3   1  11-1.73624 42.7511  12
  -3  -1  11 21.3343 36.9250  12
  -2   1  11 2233.49 313.594  12
  -2  -1  11 2325.58 312.250  12
  -1   1  11 3454.86 395.861  12
  -1  -1  11 3388.46 384.323  12
   0   1  11 1496.50 262.550  12
   0  -1  11 1331.41 242.960  12
   1   1  11 2573.89 346.425  12
   1  -1  11 2437.40 332.585  12
   2   1  11 16.8507 56.2011  12
   2  -1  11 125.570 89.6392  12
   3  -1  11 122.475 34.4702  26
   3   1  11 23.8302 73.4328  12
   3   1  11 26.3695 20.5978  19
   4   1  11 98.6831 31.0121  26
   4  -1  11 78.1604 25.4306  26
   4   1  11 54.1969 33.4923  19
   4   1  11 82.9475 32.8639  28
   5   1  11 83.7993 33.4087  26
   5  -1  11 46.2421 22.1248  26
   5   1  11 13.8519 21.7949  19
   6   1  11 43.2495 28.3807  26
   6   1  11-5.70850 17.9834  19
  -6   1 -11-7.81506 25.5869  31
   7   1  11 132.233 36.6963  26
   7  -1  11 89.5537 29.4205  26
   7  -1  11 130.940 33.7129  18
  -7   1 -11 132.513 40.9321  31
   8   1  11 41.9103 24.9449  26
   8  -1  11 43.7494 21.8354  26
   8  -1  11-19.3377 18.7281  18
  -8   1 -11 18.7663 25.3457  31
   9   1  11 56.9978 28.2915  26
   9  -1  11 86.6502 33.1013  26
   9  -1  11 15.9457 16.7246  18
  -9   1 -11 48.2044 29.9133  31
  10   1  11-3.10549 14.1521  26
  10  -1  11-5.42728 13.9860  26
 -10   1 -11 6.75262 29.1140  31
  11   1  11 1.91221 13.9895  26
  11  -1  11-3.62996 17.8841  26
 -11   1 -11 22.6265 24.5050  31
  12   1  11 63.7945 26.9781  26
  12  -1  11 54.6163 20.6924  26
 -12  -1 -11 0.35412 17.8562  24
 -12   1 -11 32.4342 24.2199  31
  13   1  11 29.6231 18.7697  26
  13  -1  11 85.9531 26.3828  26
 -13  -1 -11 65.8466 29.0832  24
 -13   1 -11 87.6870 33.0143  31
 -14  -1 -11 6.70216 16.4563  24
 -14   1 -11 18.1648 21.5303  24
 -14   1 -11 1.28063 16.7627  31
 -15  -1 -11 5.97709 18.0644  24
 -15   1 -11 0.91257 10.9608  24
 -15   1 -11 10.9586 16.8337  31
 -16  -2  11-0.29584 12.6776  19
 -16   2  11 5.54481 10.0162  29
 -15  -2  11 8.04651 13.3194  19
 -15   2  11 5.41353 13.3052  30
 -15   2  11 13.7672 15.8613  29
 -14  -2  11 14.5519 20.8026  19
 -14   2  11 62.0053 23.9370  30
 -14   2  11 78.9678 29.4423  29
 -13  -2  11 72.5656 33.2948  19
 -13   2  11 90.4560 27.0415  30
 -13  -2  11 97.9548 32.4992  29
 -13   2  11 131.783 36.4687  29
 -12  -2  11 43.6883 30.9820  19
 -12   2  11 30.1865 22.0343  30
 -12  -2  11 40.4270 28.2172  29
 -11  -2  11 22.3848 27.9798  19
 -11   2  11 38.8964 20.0322  30
 -11  -2  11 27.3393 21.3834  29
 -10  -2  11-24.2598 21.1698  19
 -10   2  11-20.6088 21.5067  30
 -10  -2  11 1.95007 22.0185  29
  -9  -2  11 25.9571 20.4488  19
  -9   2  11-10.5659 18.2761  30
  -9  -2  11 1.93166 16.0705  29
  -8  -2  11 121.820 54.0044  19
  -8   2  11 83.9639 34.4927  30
  -7  -2  11-5.41796 17.4756  26
  -7   2  11 7.74846 17.5010  25
  -7   2  11-19.8712 22.5906  30
  -6  -2  11 34.4575 26.4796  26
  -6   2  11 66.4345 31.6809  25
  -6   2  11 19.1680 21.8066  19
  -6  -2  11 14.3724 19.6845  19
  -6   2  11 19.6562 17.9783  30
  -6   2  11 29.8737 22.7797  28
  -5  -2  11 35.1407 22.3968  26
  -5   2  11 55.7225 25.5470  25
  -5   2  11 44.5829 28.3974  19
  -5  -2  11-11.6151 20.2117  19
  -5   2  11 28.8812 21.9946  30
  -5   2  11 23.7839 23.9654  28
  -4  -2  11 31.0168 22.2235  26
  -4   2  11 7.04799 13.8862  25
  -4   2  11 45.6636 40.6752  19
  -4   2  11 14.4020 17.7497  30
  -4   2  11-15.2028 17.7331  28
  -3  -2  11 1012.20 94.0875  26
  -3   2  11 1136.03 95.7996  25
  -3   2  11 1197.02 140.821  19
  -3   2  11 1042.32 96.4187  28
  -2  -2  11 1562.86 113.961  26
  -2   2  11 1785.73 118.769  25
  -2   2  11 1715.65 169.706  19
  -2   2  11 1702.06 120.556  28
  -1  -2  11 1966.19 128.191  26
  -1   2  11 2054.72 128.385  25
  -1   2  11 2248.31 192.197  19
  -1   2  11 1873.40 127.040  28
   0  -2  11 41.9830 27.8026  26
   0   2  11-16.1438 14.0954  25
   0   2  11-58.8513 43.3649  19
   0   2  11-27.3728 21.2319  28
   1  -2  11 115.833 34.0333  26
   1   2  11 20.2547 26.9940  19
   1   2  11 67.3807 31.2574  28
   2  -2  11 80.5693 30.5639  26
   2   2  11 101.065 43.1067  19
   2   2  11 100.874 30.5141  28
   3  -2  11 229.427 43.4735  26
   3   2  11 220.934 64.3079  19
   3   2  11 161.000 50.4322  28
   4  -2  11 19.1616 15.2409  26
   4   2  11 8.88794 19.9744  19
   4   2  11 0.44732 19.6784  28
   5  -2  11 30.3068 22.7035  26
   5   2  11 86.6901 49.1514  19
   6   2  11-7.76393 22.0783  26
   6  -2  11 10.4335 14.8000  26
  -6   2 -11-49.7831 28.3337  31
   7   2  11-5.91407 21.7555  26
   7  -2  11-10.1984 16.6743  26
  -7   2 -11-35.0883 27.6506  31
   8  -2  11-5.02179 17.2738  27
   8   2  11 19.1775 21.3148  26
   8  -2  11 16.4079 19.4832  26
   8  -2  11 1.12072 13.3417  18
  -8   2 -11 14.1684 23.6288  31
   9   2  11 5.33181 19.0846  26
   9  -2  11-19.7508 19.8345  26
   9  -2  11 7.56875 17.8255  18
  -9   2 -11 14.7559 17.8677  31
  10   2  11 163.350 35.7023  26
  10  -2  11 138.137 33.6529  26
 -10  -2 -11 158.123 45.7659  24
  10  -2  11 75.0104 21.8432  18
 -10   2 -11 141.474 45.4805  31
  11   2  11-5.93825 16.8686  26
 -11  -2 -11 9.51559 15.9008  24
  11  -2  11 30.6666 22.0722  18
 -11   2 -11 29.7584 20.8567  31
 -12  -2 -11 22.8389 25.6726  24
  12  -2  11 3.62897 11.8683  18
 -12   2 -11 36.4351 21.4839  31
 -13  -2 -11 5.60617 15.4675  24
 -13   2 -11 55.6274 23.9939  31
 -14  -2 -11 78.6844 28.5090  24
 -14   2 -11 100.888 30.4668  31
 -15  -3  11 14.2559 17.1246  19
 -14  -3  11 21.1305 18.8410  19
 -14   3  11 56.1097 18.5109  30
 -13  -3  11-10.5987 22.2615  19
 -13   3  11-20.5963 17.1620  30
 -12  -3  11 5.18812 13.6816  19
 -12   3  11 20.1302 11.8836  30
 -11  -3  11 23.8660 22.5403  26
 -11  -3  11 39.3970 35.8829  19
 -11   3  11 15.9196 17.6974  30
 -10  -3  11 84.0458 31.3885  26
 -10  -3  11 123.018 35.3906  21
 -10  -3  11 48.7120 34.9904  19
 -10   3  11 79.7392 27.4859  30
  -9  -3  11 102.382 32.4849  26
  -9  -3  11 58.8525 31.6128  19
  -9   3  11 98.8184 31.8336  30
  -8  -3  11 49.2167 21.7315  26
  -8   3  11 17.0447 16.1336  30
  -7  -3  11 48.0226 28.4572  26
  -7   3  11 20.8896 19.2564  30
  -6  -3  11 393.367 60.8110  26
  -6   3  11 383.431 57.7307  30
  -6   3  11 337.831 51.9886  28
  -5  -3  11 259.842 51.1366  26
  -5   3  11 361.791 56.4473  25
  -5   3  11 238.553 51.2223  30
  -5   3  11 259.250 49.9071  28
  -4  -3  11 118.508 35.6685  26
  -4   3  11 111.904 28.7714  25
  -4   3  11 97.9464 34.0551  28
  -3  -3  11 41.4221 26.4349  26
  -3   3  11 51.9025 25.8855  25
  -3   3  11 11.0141 15.0803  28
  -2  -3  11 0.05581 21.0188  26
  -2   3  11-17.5540 14.4347  25
  -2  -3  11 20.5754 31.8897  21
  -2   3  11-0.27297 28.4173  28
   1   3 -11 4.82537 18.8285  17
  -1  -3  11 33.4419 19.5765  26
  -1   3  11 56.1878 26.9117  25
  -1   3  11 30.1182 22.2924  19
  -1   3  11-19.7566 24.8608  28
   0   3 -11 53.6900 26.0014  17
   0  -3  11 73.6913 33.4469  26
   0   3  11 34.8856 21.2715  25
   0  -3  11 123.060 45.9840  21
   0   3  11 88.8750 42.3747  19
   0   3  11 6.30699 17.2457  28
   1  -3  11 49.8442 28.8150  26
   1   3  11 24.5493 16.5285  25
   1  -3  11 4.15052 25.5923  21
   1   3  11 75.3679 40.9172  19
   1   3  11 31.8052 20.6885  28
  -1   3 -11 51.7582 28.6723  17
   2  -3  11-6.81812 15.1752  26
   2   3  11-4.70398 21.1749  25
   2   3  11 6.08007 19.1439  19
   2   3  11-28.3423 28.5898  28
  -2   3 -11 14.8422 16.6877  17
   3  -3  11 1.43834 16.1256  26
   3   3  11-12.4417 16.4620  25
   3  -3  11-4.46676 13.2922  20
   3   3  11 26.1307 20.6993  28
  -3   3 -11-20.5550 19.0160  17
   4  -3  11 31.8212 22.4325  20
   4   3  11-19.9969 21.0854  28
  -4   3 -11-25.5382 25.3747  17
   5  -3  11-7.60866 15.9351  26
   5  -3  11-3.32786 16.0574  20
  -5   3 -11 11.8887 14.4804  17
   6  -3  11 2.90213 16.0578  26
   6  -3  11-8.05134 14.7227  20
  -6   3 -11-13.6034 23.3288  31
   7  -3  11 55.7193 25.5518  27
   7  -3  11 73.7394 29.2636  26
  -7   3 -11 72.8210 28.4428  31
   8  -3  11 442.757 68.5935  27
  -8   3 -11 471.273 71.2178  31
   9  -3  11 320.315 55.4178  27
   9  -3  11 302.160 41.1233  18
  -9   3 -11 385.008 61.0286  31
  10  -3  11 1.21159 19.5375  27
  10  -3  11-12.0050 15.2055  18
 -10   3 -11 15.9634 22.2029  31
  11  -3  11 84.7457 27.5667  27
  11  -3  11 21.6635 15.6025  18
 -11   3 -11 33.2824 23.0476  31
  12  -3  11-0.07143 9.42807  18
 -12   3 -11 20.6590 16.4910  31
 -13   3 -11 54.5403 22.5548  31
 -12  -4  11 7.35153 11.2488  26
 -12   4  11 1.94912 13.1321  30
 -11  -4  11-4.20089 11.6300  26
 -11   4  11-2.28085 13.5845  30
 -10  -4  11-10.0925 10.7395  26
 -10   4  11-10.8110 12.0994  30
  -9  -4  11 31.3326 18.4964  26
  -9  -4  11 18.6271 21.9183  21
  -9   4  11-1.07830 11.8318  30
  -8  -4  11 5.00907 18.5043  26
  -8  -4  11 3.34950 14.9995  21
  -8   4  11 37.9849 20.1563  30
   7   4 -11 111.719 26.0273  17
  -7  -4  11 71.4835 26.6046  26
  -7  -4  11 122.507 34.3806  21
  -7   4  11 54.9386 24.0416  30
   6   4 -11 30.0031 19.5622  17
  -6  -4  11 12.6403 15.0704  26
  -6  -4  11 15.3485 27.3928  21
  -6   4  11 27.3427 19.4600  30
  -6   4  11 7.01209 15.2088  28
   5   4 -11 101.851 30.9530  17
  -5  -4  11 46.1093 24.8887  26
  -5  -4  11 118.743 38.3532  21
  -5   4  11 62.4647 28.6316  30
  -5   4  11 50.9015 24.3715  28
  -4  -4  11 15.4721 16.1334  26
  -4  -4  11 59.4274 34.4365  21
  -4   4  11-24.9453 24.8678  28
   4   4 -11 38.6451 26.3572  17
  -3  -4  11 27.3942 18.7561  26
  -3  -4  11 29.8313 22.3413  21
  -3   4  11-0.33772 18.5938  28
   3   4 -11 36.8857 20.9981  17
  -2  -4  11 63.7529 26.2417  26
  -2  -4  11 52.5334 20.6468  21
   2   4 -11 28.0678 18.2556  17
  -1  -4  11 37.7515 22.5612  26
  -1  -4  11 39.3792 23.3550  21
  -1   4  11 21.3112 18.4492  28
   1   4 -11 92.6914 30.6270  17
   0  -4  11 199.729 41.5287  26
   0  -4  11 179.583 44.9994  21
   0   4  11 145.932 34.7289  28
   0   4 -11 218.444 43.8379  17
   1  -4  11 72.3722 27.2312  26
   1  -4  11 61.4626 24.4459  21
   1  -4  11 114.839 31.1895  20
   1   4  11 61.5091 26.4935  28
  -1   4 -11 93.6809 30.3996  17
   2  -4  11 165.736 39.3169  26
   2  -4  11 171.221 39.9191  21
   2  -4  11 199.319 39.5762  20
   2   4  11 129.076 33.7847  28
  -2   4 -11 173.554 40.5677  17
   3  -4  11 47.6463 22.1182  26
   3  -4  11 39.1578 24.0286  21
  -3   4 -11 27.8884 17.6358  17
   3   4  11 12.2749 14.5529  28
   4  -4  11 43.7542 24.1255  20
  -4   4 -11 80.1169 29.6006  31
  -4   4 -11 52.0099 22.8833  17
   4   4  11 28.1702 17.9624  28
   5  -4  11 17.6490 18.2058  27
   5  -4  11 59.1686 24.4031  20
  -5   4 -11 19.3028 22.7879  31
  -5   4 -11 32.2655 22.0398  17
   6  -4  11 26.7101 26.2276  27
   6  -4  11 18.6251 16.3681  20
  -6   4 -11 39.1511 15.2490  31
  -6   4 -11 1.90836 15.7475  17
   7  -4  11 24.6127 22.6710  27
  -7   4 -11-4.25438 15.4576  31
  -7   4 -11 28.6403 18.5318  17
   8  -4  11 37.6860 23.9373  27
  -8   4 -11 20.8507 21.6523  31
  -8   4 -11 48.2473 21.0667  17
   9  -4  11 75.3176 26.6929  27
  -9   4 -11 129.741 31.9296  31
  10  -4  11 25.1833 17.0934  27
 -10   4 -11 70.2301 23.3681  31
  -9  -5  11 13.0853 13.6712  26
  -9   5  11-15.4201 12.6600  30
  -8  -5  11-3.25992 12.4619  26
  -8   5  11 1.65482 10.9086  30
  -7  -5  11 8.31652 14.3017  21
  -7   5  11 17.5113 11.8013  30
  -6  -5  11 113.992 28.5323  26
  -6  -5  11 92.7904 25.4911  21
  -6   5  11 61.2435 20.0803  28
   6   5 -11 90.2701 22.6790  17
  -5  -5  11 12.1206 12.6136  26
  -5  -5  11-4.09313 20.3070  21
  -5   5  11-6.90353 17.3269  28
   5   5 -11 2.48353 9.72610  17
  -4  -5  11 112.267 28.5084  26
  -4  -5  11 110.147 29.8167  21
  -4   5  11 46.5925 22.4095  28
   4   5 -11 70.4884 20.4579  17
  -3  -5  11 9.22142 29.3920  26
  -3  -5  11-24.2895 25.6351  21
  -3   5  11-29.4010 22.9402  28
   3   5 -11 2.78711 11.4535  17
  -2  -5  11 10.6730 12.0906  26
  -2   5  11 37.9813 19.8923  28
   2   5 -11-7.86250 21.3180  17
  -1  -5  11 100.579 28.0750  26
  -1  -5  11 96.5220 24.2962  20
   1   5 -11 106.145 28.7287  17
  -1   5  11 62.8620 18.3052  28
   0  -5  11 269.431 40.3278  26
   0  -5  11 372.727 45.6193  20
   0   5 -11 251.542 41.9449  17
   0   5  11 266.302 40.5299  28
   1  -5  11 42.6890 20.0354  20
  -1   5 -11 22.7273 18.1741  17
   1   5  11 34.0334 18.7152  28
   2  -5  11 125.431 31.9248  27
   2  -5  11 61.2834 21.5637  20
  -2   5 -11 93.4305 28.9825  17
   2   5  11 55.4719 21.1264  28
   3  -5  11 45.9876 22.8578  27
   3  -5  11 41.6179 17.1290  20
  -3   5 -11 46.3253 18.1520  17
   3   5  11 28.0443 16.2750  28
   4  -5  11 41.1757 22.2266  27
   4  -5  11 46.0192 17.9467  20
  -4   5 -11 49.4719 22.0058  17
   4   5  11 21.6851 15.6827  28
   5  -5  11 30.7524 17.0172  27
   5  -5  11 59.2955 19.3959  20
  -5   5 -11 9.39268 12.2350  17
   6  -5  11-24.2604 17.8411  27
  -6   5 -11 12.1108 12.7231  17
   7  -5  11-13.4259 15.3955  27
  -7   5 -11 23.3227 14.0864  17
 -16   0  12 65.9051 22.8264  29
 -15   0  12-21.2411 20.4282  19
 -15   0  12-10.6135 13.1031  29
 -14   0  12 23.3137 25.3726  19
 -14   0  12 40.9872 22.2291  29
 -13   0  12 79.0625 40.1137  19
 -13   0  12 64.9585 30.0508  29
 -12   0  12-16.8405 21.3137  19
 -12   0  12-34.4663 27.2481  29
 -11   0  12 19.0703 25.2786  19
 -11   0  12 21.7372 18.9625  30
 -11   0  12 57.6466 39.6678  29
 -10   0  12 1.06329 17.0618  19
 -10   0  12 65.8265 26.8748  30
 -10   0  12 27.4188 19.0684  29
  -9   0  12 144.333 57.8347  19
  -9   0  12 164.730 44.9068  30
  -9   0  12 184.723 49.3061  29
  -8   0  12 50.2524 37.9119  19
  -8   0  12 85.9400 33.2849  30
  -8   0  12 94.6194 36.9739  29
  -7   0  12 213.118 64.7627  19
  -7   0  12 285.497 54.5598  30
  -7   0  12 357.796 65.8317  29
  -6   0  12 21.7034 22.4398  19
  -6   0  12 76.8632 28.1056  30
  -6   0  12 82.6101 33.7381  29
  -5   0  12-13.8506 15.6989  19
  -5   0  12 56.1781 26.6813  30
  -5   0  12 13.4044 27.1579  29
  -4   0  12 58.3196 28.5917  19
  -4   0  12 82.5297 34.0055  30
  -3   0  12 268.087 68.2848  19
  -3   0  12 316.133 53.0994  30
  -2   0  12 5.85964 28.6051  19
  -1   0  12-10.4363 20.8141  19
   0   0  12 139.282 53.2090  19
   1   0  12 68.4112 33.5610  26
   1   0  12 71.6985 37.2373  19
   2   0  12 4.51138 19.5882  26
   2   0  12-70.3235 43.2719  19
   3   0  12 130.448 36.1142  26
   3   0  12 83.7809 37.2948  19
   4   0  12 355.445 58.0837  26
   4   0  12 242.727 60.0053  19
   5   0  12-23.7696 23.6425  26
   6   0  12 386.644 59.8219  26
   7   0  12 705.991 78.8580  26
   8   0  12 21.7463 13.9986  26
   9   0  12 71.1429 26.2775  26
  10   0  12-2.06970 13.6193  26
  11   0  12 1.75980 13.7957  26
  12   0  12 110.819 30.0414  26
  13   0  12 45.8155 18.2750  26
 -13   0 -12 64.0913 27.2421  24
 -14   0 -12 69.1087 25.9152  24
 -15  -1  12 27.8227 25.7959  19
 -15  -1  12 14.5935 13.3133  29
 -15   1  12 33.6828 21.4748  29
 -14  -1  12 6.55388 15.6111  19
 -14   1  12 28.7599 20.0193  30
 -14  -1  12-1.78545 15.5208  29
 -14   1  12 13.1730 15.6735  29
 -13  -1  12 12.6075 19.3221  19
 -13   1  12 32.8568 22.0974  30
 -13  -1  12 5.89906 14.5554  29
 -13   1  12 43.5849 22.8888  29
 -12  -1  12 43.8327 33.2800  19
 -12   1  12 69.6573 29.5729  30
 -12  -1  12 54.6742 28.9414  29
 -12   1  12 82.8538 29.4476  29
 -11   1  12 27.6476 26.9550  19
 -11  -1  12 8.61590 20.1987  19
 -11   1  12 11.3117 19.0608  30
 -11  -1  12 38.3250 28.2108  29
 -11   1  12 14.4254 15.3484  29
 -10   1  12-1.72317 20.9968  19
 -10  -1  12 11.8958 28.4781  19
 -10   1  12 32.5769 26.1801  30
 -10  -1  12 13.5233 20.0664  29
 -10   1  12 6.30683 16.1945  29
  -9   1  12 35.4280 25.6299  19
  -9  -1  12 29.6409 35.0139  19
  -9   1  12 74.9118 30.2480  30
  -9  -1  12 89.0972 37.1143  29
  -9   1  12 23.5953 25.6310  29
  -8   1  12 12.8968 22.2849  19
  -8  -1  12 32.6479 37.7169  19
  -8   1  12 31.1864 20.1553  30
  -8  -1  12-6.52803 16.1151  29
  -7   1  12 36.4648 35.9330  19
  -7  -1  12 18.6062 34.8727  19
  -7   1  12 4.62608 17.2287  30
  -7  -1  12 19.9903 24.9614  29
  -6   1  12 27.1352 19.0745  25
  -6   1  12 30.0533 26.4279  19
  -6  -1  12 9.15418 22.6284  19
  -6   1  12 23.8378 20.5425  30
  -6   1  12 97.6985 38.6940  28
  -5   1  12 107.708 33.3312  25
  -5   1  12 96.2336 48.4313  19
  -5  -1  12 81.0669 44.1154  19
  -5   1  12 87.4324 31.6274  30
  -5   1  12 135.512 43.3045  28
  -4   1  12-0.76324 20.0610  25
  -4   1  12 16.8659 32.6697  19
  -4  -1  12-20.6123 33.3734  19
  -4   1  12-16.1664 14.9920  30
  -4   1  12 70.0572 36.2405  28
  -3  -1  12 314.659 52.4943  26
  -3   1  12 276.060 47.4560  25
  -3   1  12 247.951 70.0011  19
  -3  -1  12 164.505 56.1227  19
  -3   1  12 221.283 43.1846  30
  -3   1  12 329.905 62.5255  28
  -2  -1  12 11.9579 21.7348  26
  -2   1  12 13.9732 33.7111  19
  -2  -1  12-50.6305 38.8557  19
  -2   1  12 72.7846 33.4421  28
  -1  -1  12 918.246 88.6886  26
  -1   1  12 929.135 124.970  19
  -1  -1  12 665.611 105.660  19
  -1   1  12 728.629 87.9455  28
   0  -1  12 4552.52 192.181  26
   0   1  12 4133.35 260.971  19
   0  -1  12 3935.23 247.969  19
   1  -1  12 473.118 65.2101  26
   1   1  12 376.217 80.6800  19
   1   1  12 345.980 64.0299  28
   2  -1  12 39.8106 18.1415  26
   2   1  12 64.7187 32.1866  28
   3  -1  12 103.022 28.3028  26
   3   1  12 55.6564 32.2407  19
   3   1  12 95.4570 42.0336  28
   4  -1  12-26.3908 27.6443  26
   4   1  12 16.6131 29.3758  19
   5   1  12 73.1044 31.1979  26
   5  -1  12 38.9694 22.3097  26
   5   1  12 27.1309 34.5398  19
  -5   1 -12-17.9382 25.0945  31
   6   1  12-1.04775 17.6627  26
   6  -1  12 8.68341 19.0831  26
  -6   1 -12-9.86776 17.7233  31
   7   1  12 55.1644 26.5639  26
   7  -1  12 29.3357 20.3814  26
  -7   1 -12 61.8623 28.5277  31
   8   1  12 140.710 35.0817  26
   8  -1  12 195.697 41.5092  26
  -8   1 -12 153.022 42.5328  31
   9   1  12 240.839 44.6543  26
   9  -1  12 258.899 46.6411  26
  -9   1 -12 231.917 50.2687  31
  10   1  12-5.10017 13.3499  26
  10  -1  12 10.5470 13.1356  26
 -10   1 -12 25.0680 19.7571  31
  11   1  12 12.7810 12.9060  26
  11  -1  12 15.0426 16.3673  26
 -11  -1 -12 11.9431 15.4349  24
 -11   1 -12 30.0700 21.4449  31
  12   1  12 29.7641 18.0401  26
  12  -1  12 39.7752 23.0332  26
 -12  -1 -12 12.4868 14.6713  24
 -12   1 -12 20.4423 22.3860  31
  13  -1  12 23.7065 13.1495  26
 -13  -1 -12 7.57619 14.0373  24
 -13   1 -12-19.2385 15.0239  24
 -13   1 -12-39.6474 18.0241  31
 -15  -2  12 19.4212 16.3939  19
 -14  -2  12 6.50556 18.6673  19
 -14   2  12 43.4041 17.7123  30
 -13  -2  12 7.58367 15.6242  19
 -13   2  12 4.09904 13.4175  30
 -12  -2  12 22.3300 23.5311  19
 -12   2  12 19.6704 16.7535  30
 -11  -2  12 22.8590 20.9781  19
 -11   2  12 3.98923 14.7300  30
 -10  -2  12 8.07532 25.5629  19
 -10   2  12 17.1131 17.9325  30
  -9  -2  12 13.2819 20.1768  19
  -9   2  12-9.28675 19.0705  30
  -8  -2  12 31.4441 23.8017  19
  -8   2  12-1.07236 15.6855  30
  -7   2  12 60.0478 26.1168  25
  -7   2  12 59.3647 39.4216  19
  -7  -2  12 25.1063 26.3344  19
  -7   2  12 33.4368 21.7473  30
  -6  -2  12 31.1497 23.3678  26
  -6   2  12 30.0076 19.0242  25
  -6   2  12 31.4573 32.7836  19
  -6  -2  12 40.5577 22.9010  19
  -6   2  12 16.7981 21.1038  30
  -6   2  12 46.2913 26.3078  28
  -5  -2  12 8.23203 19.6429  26
  -5   2  12 39.5578 20.1735  25
  -5   2  12 78.2436 38.2977  19
  -5  -2  12 3.59210 30.3236  19
  -5   2  12 17.5200 15.6640  30
  -5   2  12 26.8191 22.6125  28
  -4  -2  12-6.55698 16.6319  26
  -4   2  12 1.62730 14.0837  25
  -4   2  12 46.7061 44.3035  19
  -4   2  12 27.4167 21.4852  30
  -4   2  12 3.78677 16.9528  28
  -3  -2  12 3.39572 18.4060  26
  -3   2  12 0.73798 17.7394  25
  -3   2  12-24.6158 19.6692  19
  -3   2  12-29.4924 26.6470  28
  -2  -2  12 77.2724 30.2254  26
  -2   2  12 86.8469 26.5722  25
  -2   2  12 2.21074 33.6462  19
  -2   2  12 85.3727 31.6199  28
  -1  -2  12 604.571 72.1565  26
  -1   2  12 628.880 73.0113  25
  -1   2  12 551.417 96.9985  19
  -1   2  12 542.696 72.5629  28
   0  -2  12 644.966 74.0866  26
   0   2  12 509.908 65.1630  25
   0   2  12 535.101 96.2205  19
   0   2  12 435.182 66.7659  28
   1  -2  12 51.3218 28.4256  26
   1   2  12-27.7587 21.0356  25
   1   2  12-22.9431 31.8527  19
   1   2  12-4.44777 20.7324  28
   2  -2  12 333.381 55.4648  26
   2   2  12 274.940 48.5189  25
   2   2  12 236.598 65.4255  19
   2   2  12 245.786 50.1185  28
   3  -2  12 16.0711 22.6674  26
   3   2  12-3.83414 17.5826  19
   3   2  12 5.66767 19.1415  28
   4  -2  12 16.6338 19.6156  26
   4   2  12 50.9457 40.1866  19
   4   2  12 79.2483 31.3490  28
   5  -2  12 48.7301 20.4708  26
   5   2  12 116.906 52.3827  19
  -5   2 -12 66.3431 28.3998  31
   6  -2  12-4.97886 15.7596  26
  -6   2 -12 59.0565 36.8301  31
   7  -2  12-20.1122 23.9260  27
   7   2  12 16.8208 18.1980  26
   7  -2  12 11.0859 21.8094  26
  -7   2 -12 44.1499 27.9047  31
   8   2  12 381.425 53.8106  26
   8  -2  12 315.689 50.1641  26
  -8   2 -12 338.591 59.2140  31
   9   2  12 260.194 44.0118  26
   9  -2  12 296.120 47.1087  26
  -9   2 -12 286.583 57.1801  31
  10   2  12 14.6557 17.6672  26
  10  -2  12 25.5574 18.2321  26
 -10  -2 -12 40.5290 23.2391  24
 -10   2 -12 53.7831 27.8887  31
  11  -2  12 82.8887 22.7594  26
 -11  -2 -12 32.6555 21.9726  24
 -11   2 -12 75.0647 26.7831  31
 -12  -2 -12 3.58251 15.3911  24
 -12   2 -12 2.83466 17.0361  31
 -13   2 -12 18.8332 18.4563  31
 -13  -3  12-6.84777 14.4439  19
 -13   3  12-3.55288 11.6287  30
 -12  -3  12 6.48512 16.6139  19
 -12   3  12 9.01242 12.9706  30
 -11  -3  12 16.0284 21.4294  21
 -11  -3  12 31.4717 29.6061  19
 -11   3  12-9.72141 11.9820  30
 -10  -3  12 27.1531 20.0416  26
 -10  -3  12 6.07137 18.7693  19
 -10   3  12 12.5504 16.5846  30
  -9  -3  12 75.1783 31.8422  26
  -9  -3  12 67.4315 34.3759  21
  -9  -3  12-16.1583 15.7464  19
  -9   3  12 8.62859 17.1180  30
  -8  -3  12 72.9978 30.1133  26
  -8  -3  12 138.002 37.3568  21
  -8   3  12 54.0210 20.8985  30
  -7  -3  12 104.113 36.1692  26
  -7  -3  12 125.770 41.1357  21
  -7   3  12 96.2609 31.3365  30
  -6  -3  12 30.5758 24.2997  26
  -6  -3  12 101.011 42.3530  21
  -6   3  12 49.0141 29.6448  30
  -6   3  12 48.8118 26.3722  28
  -5  -3  12 114.842 32.2282  26
  -5  -3  12 123.522 40.0817  21
  -5   3  12 110.704 32.6353  30
  -5   3  12 94.6147 38.1290  28
  -4  -3  12-9.35264 17.8430  26
  -4   3  12-10.4435 15.6899  25
  -4  -3  12 8.01241 26.8014  21
  -4   3  12-3.29089 14.9664  28
  -3  -3  12-7.15014 17.2810  26
  -3   3  12 34.6063 23.5425  25
  -3  -3  12 63.4686 31.9674  21
  -3   3  12-19.3993 24.4656  28
   2   3 -12 18.5241 20.9351  17
  -2  -3  12-5.15074 19.6212  26
  -2   3  12 31.2678 20.4036  25
  -2  -3  12 73.6948 41.4876  21
  -2   3  12-9.62548 22.2134  19
  -2   3  12 6.94522 20.9730  28
  -1  -3  12 25.7127 21.6221  26
  -1   3  12 14.2943 18.4311  25
  -1  -3  12 33.7834 31.7382  21
  -1   3  12 14.9964 24.7931  19
  -1   3  12 36.0881 24.6585  28
   1   3 -12 41.8708 25.6092  17
   0  -3  12 365.371 55.4629  26
   0   3  12 305.943 49.9501  25
   0  -3  12 384.310 65.7468  21
   0   3  12 292.127 74.8742  19
   0   3  12 298.308 51.8883  28
   0   3 -12 355.778 55.2035  17
   1  -3  12 223.026 47.0701  26
   1   3  12 184.711 43.5662  25
   1  -3  12 278.618 52.6990  21
   1   3  12 287.981 70.2906  19
   1   3  12 198.333 46.3437  28
  -1   3 -12 248.657 46.4741  17
   2  -3  12-13.6842 18.5971  26
   2   3  12 8.56995 19.4386  25
   2   3  12-0.71284 16.6966  28
  -2   3 -12-25.4010 17.7817  17
   3  -3  12 33.1001 25.1704  26
   3   3  12 18.8265 16.4937  25
   3   3  12 87.4591 48.5369  19
   3   3  12 16.5242 18.9378  28
  -3   3 -12 25.9550 13.3964  17
   4  -3  12 60.1310 26.7752  26
   4   3  12 72.5671 29.0504  28
  -4   3 -12 37.5397 23.8898  17
   5  -3  12 14.0939 12.7572  26
  -5   3 -12 12.6522 20.9115  31
   6  -3  12-20.3885 24.5722  27
   6  -3  12-15.1937 16.5807  26
  -6   3 -12 33.8436 20.9356  31
   7  -3  12-11.3312 16.0519  27
   7  -3  12-0.63738 14.1621  26
  -7   3 -12 5.40923 16.7248  31
   8  -3  12-2.27965 19.9126  27
  -8   3 -12 14.3185 21.7252  31
   9  -3  12 29.8144 23.6504  27
  -9   3 -12 69.7583 28.2151  31
  10  -3  12 13.1825 12.4757  27
 -10   3 -12 19.6282 20.4254  31
 -11   3 -12-18.2682 14.7595  31
 -11   4  12 10.0414 11.9268  30
 -10  -4  12 12.0725 11.2073  26
 -10   4  12-0.26167 9.44148  30
  10   4 -12 18.7696 14.2110  17
  -9  -4  12 86.7422 22.9437  26
  -9   4  12 43.1045 19.7492  30
   9   4 -12 40.8275 17.3811  17
  -8  -4  12 96.1775 27.5292  26
  -8  -4  12 54.3545 21.7150  21
  -8   4  12 25.3901 14.8047  30
   8   4 -12 51.4400 18.2442  17
  -7  -4  12 98.1665 28.8586  26
  -7  -4  12 86.0676 27.7573  21
  -7   4  12 85.5433 22.3972  30
   7   4 -12 85.5831 23.9532  17
  -6  -4  12 176.025 36.8357  26
  -6  -4  12 103.961 33.1947  21
  -6   4  12 108.495 26.1849  30
  -6   4  12 146.177 34.8999  28
   6   4 -12 129.980 30.6707  17
  -5  -4  12 0.08849 13.1460  26
  -5  -4  12-20.7416 15.2917  21
  -5   4  12 7.20587 17.3558  28
   5   4 -12 20.6206 18.1813  17
  -4  -4  12 130.644 33.6583  26
  -4  -4  12 147.831 39.4132  21
  -4   4  12 167.378 40.8641  28
   4   4 -12 165.199 35.3883  17
  -3  -4  12 64.2968 23.7146  26
  -3  -4  12 105.962 32.5243  21
  -3   4  12 84.3762 28.6113  28
   3   4 -12 117.519 30.6076  17
  -2  -4  12 25.6576 20.7222  26
  -2  -4  12-31.9291 25.2077  21
  -2   4  12-14.7690 20.5297  28
   2   4 -12 24.4242 19.9560  17
  -1  -4  12 108.246 30.3741  26
  -1  -4  12 85.0087 28.4031  21
  -1   4  12 89.0922 31.5475  28
   1   4 -12 90.8400 26.7153  17
   0  -4  12 182.420 38.8946  26
   0  -4  12 137.428 34.8715  21
   0   4  12 190.289 39.8371  28
   0   4 -12 204.763 37.6866  17
   1  -4  12 13.1957 17.7204  26
   1  -4  12-18.6995 23.9014  21
   1   4  12-5.82895 21.8710  28
  -1   4 -12 21.6061 16.4693  17
   2  -4  12 21.1733 18.6942  26
   2  -4  12-25.8873 24.8633  21
   2   4  12-16.0413 20.0180  28
  -2   4 -12 15.0283 13.9086  17
   3  -4  12 18.4130 17.6591  26
   3  -4  12 11.1097 16.2464  20
  -3   4 -12 17.0193 21.4195  31
  -3   4 -12 57.4240 25.1720  17
   3   4  12-4.31712 14.2596  28
   4  -4  12 32.1312 25.7286  27
   4  -4  12 76.2863 25.4922  26
   4  -4  12 38.3634 19.6428  20
  -4   4 -12 32.0852 22.5076  31
  -4   4 -12 20.8108 17.9691  17
   4   4  12 30.7945 17.7422  28
   5  -4  12 25.6254 26.2545  27
  -5   4 -12-12.5064 17.0267  31
  -5   4 -12 40.4866 21.5723  17
   6  -4  12-7.81106 16.5822  27
  -6   4 -12 14.5937 17.2850  31
  -6   4 -12-22.3626 16.5015  17
  -7   4 -12-15.0732 15.2508  31
  -7   4 -12 0.89921 15.0442  17
   8  -4  12-15.4718 20.1697  27
  -8   4 -12 30.3027 19.4361  31
   9  -4  12-11.9332 11.0369  27
  -6  -5  12-19.8739 13.5825  26
  -5  -5  12 24.1640 15.5891  26
  -5   5  12 32.1209 16.4267  28
   5   5 -12 13.6694 10.9656  17
  -4  -5  12-0.89020 9.30093  26
  -4   5  12 24.7383 14.4767  28
   4   5 -12 20.2651 16.2124  17
  -3  -5  12 11.4734 9.70720  26
  -3   5  12 5.77519 16.4842  28
   3   5 -12 17.7759 11.9817  17
  -2  -5  12 33.0841 13.6958  26
  -2   5  12 7.92994 13.4478  28
   2   5 -12 12.2226 11.6522  17
  -1  -5  12 14.9741 11.9743  26
   1   5 -12-2.19847 11.1293  17
  -1   5  12-2.26241 13.4176  28
   0  -5  12 29.6725 29.1271  27
   0  -5  12-0.05568 10.1699  26
   0   5 -12 6.91636 12.3046  31
   0   5 -12 22.9742 15.4978  17
   0   5  12-13.4438 13.0775  28
   1  -5  12 127.145 30.4710  27
   1  -5  12 147.367 26.4449  20
  -1   5 -12 126.023 28.8013  31
  -1   5 -12 127.780 27.5202  17
   1   5  12 42.0345 17.4548  28
   2  -5  12 64.5405 23.5725  27
   2  -5  12 81.8928 20.4252  20
  -2   5 -12 47.0206 19.0345  17
   2   5  12 30.9119 15.9976  28
   3  -5  12 64.0062 22.1776  27
   3  -5  12 110.105 22.4810  20
  -3   5 -12 51.8371 18.7152  17
   3   5  12 89.9267 22.3927  28
  -4   5 -12 68.0200 19.6923  17
 -14   0  13 9.05179 21.3268  19
 -14   0  13 6.42063 12.4705  29
 -13   0  13 1.76866 17.0644  19
 -13   0  13 17.2253 12.3993  29
 -12   0  13 1.87580 12.7766  19
 -12   0  13 20.0629 16.5461  29
 -11   0  13 11.3817 21.9158  19
 -11   0  13-1.06430 16.0774  29
 -10   0  13-25.7742 24.9962  19
 -10   0  13 10.9328 18.2711  29
  -9   0  13-31.7891 23.9001  19
  -9   0  13 2.87504 19.2827  29
  -8   0  13-23.7478 24.7893  19
  -7   0  13-40.9588 35.8169  19
  -6   0  13 2.69867 21.5319  19
  -5   0  13 2.06430 18.2721  19
  -4   0  13 0.97862 23.9144  19
  -3   0  13-20.0554 28.9257  19
  -2   0  13 19.0677 29.5791  19
  -1   0  13 35.4982 29.2358  19
   0   0  13 50.0397 39.3341  19
   1   0  13-5.60799 15.4296  26
   1   0  13-14.5395 23.5000  19
   2   0  13-10.7326 19.2200  26
   2   0  13 7.42546 21.8532  19
   3   0  13-4.65412 14.4483  26
   3   0  13-7.59552 19.9271  19
   4   0  13 4.53099 16.9772  26
   4   0  13-25.5082 28.2454  19
   5   0  13 586.824 65.3865  26
   6   0  13-2.36693 16.4139  26
   7   0  13 39.5386 20.3725  26
   8   0  13 44.3274 22.6618  26
   9   0  13-36.1725 19.2088  26
  10   0  13 25.1211 16.6894  26
  11   0  13-37.4028 17.4061  26
  12   0  13 23.3613 15.3945  26
 -12   0 -13 24.2275 20.0208  24
 -14  -1  13 7.39310 13.2666  19
 -14   1  13 39.2931 18.1830  29
 -13  -1  13 12.9686 17.7222  19
 -13   1  13 23.4411 18.3054  29
 -12  -1  13 31.1796 24.8064  19
 -12   1  13 24.7991 14.5180  30
 -12   1  13 1.47139 15.7343  29
 -11   1  13 9.85219 20.7544  19
 -11  -1  13 7.78500 18.9022  19
 -11   1  13 21.1014 18.8737  30
 -11   1  13 14.7323 18.2727  29
 -10   1  13 40.1640 31.0372  19
 -10  -1  13-0.73813 19.7683  19
 -10   1  13-19.5624 18.4986  30
  -9   1  13 2.38522 16.9999  19
  -9  -1  13 17.4402 18.3858  19
  -9   1  13 19.9534 19.5224  30
  -8   1  13 13.2132 16.5497  19
  -8  -1  13 22.9466 17.5107  19
  -7   1  13 13.1994 24.1015  19
  -7  -1  13 9.30455 17.2299  19
  -7   1  13 7.83472 17.4148  30
  -6   1  13 53.7649 22.7837  25
  -6   1  13 56.3369 49.9557  19
  -6  -1  13 47.3629 38.2322  19
  -6   1  13 125.866 36.6879  30
  -5   1  13 78.5064 29.9026  25
  -5   1  13 66.2051 41.1146  19
  -5  -1  13 35.4391 29.5036  19
  -5   1  13 8.04553 19.1552  30
  -4   1  13 45.6459 22.6611  25
  -4   1  13 42.3351 24.1891  19
  -4  -1  13 22.4685 27.2824  19
  -4   1  13 112.796 37.7326  30
  -3   1  13 57.3721 24.6634  25
  -3   1  13 87.2870 40.0251  19
  -3  -1  13 68.9628 32.9969  19
  -2  -1  13 13.8061 18.2725  26
  -2   1  13 26.2005 17.7355  25
  -2   1  13 12.0038 24.9750  19
  -2  -1  13 5.64122 14.7121  19
  -1  -1  13 62.0570 27.5587  26
  -1   1  13 3.04163 30.2505  19
  -1  -1  13 19.8127 25.5266  19
   0  -1  13 41.4572 28.0466  26
   0   1  13-10.7934 32.5089  19
   0  -1  13 32.3618 34.4393  19
   1  -1  13 21.6905 18.8738  26
   1   1  13-30.7173 38.7674  19
   2  -1  13-4.17877 16.9218  26
   2   1  13-20.3232 30.0580  19
   3  -1  13 75.2055 31.0795  26
   3   1  13 28.5735 30.1732  19
   4   1  13 10.0993 14.1357  26
   4  -1  13-38.3669 25.8361  26
   4   1  13-19.2075 28.4305  19
  -4   1 -13 15.5842 20.1986  31
   5   1  13 89.0565 31.0016  26
   5  -1  13 104.991 33.5855  26
   5   1  13 89.9741 45.3239  19
  -5   1 -13 109.739 36.7659  31
   6   1  13 69.6388 25.1574  26
   6  -1  13 60.1153 27.0974  26
  -6   1 -13 50.6157 24.2505  31
   7   1  13 159.923 35.1735  26
   7  -1  13 115.961 32.0978  26
  -7   1 -13 111.313 36.0213  31
   8   1  13 0.90342 13.4536  26
   8  -1  13 6.69447 12.9005  26
  -8   1 -13-22.2911 21.7326  31
   9   1  13 24.3047 19.0731  26
   9  -1  13-19.0610 15.1908  26
  -9   1 -13 45.0421 26.0197  31
  10   1  13 21.8389 18.3539  26
  10  -1  13 7.49564 11.7727  26
 -10  -1 -13 25.6506 15.8663  24
 -10   1 -13-21.7052 19.5720  31
  11   1  13-2.15112 12.7966  26
  11  -1  13-11.0599 11.0046  26
 -11  -1 -13 8.19728 15.8848  24
 -12  -1 -13 6.49769 15.3912  24
 -12   1 -13 36.8634 22.0139  24
 -13  -2  13 34.1298 26.2739  19
 -13   2  13 47.6420 19.1397  30
 -12  -2  13 22.0221 21.9900  19
 -12   2  13 32.4646 16.6980  30
 -11  -2  13 15.9471 22.4879  19
 -11   2  13 33.0396 21.6194  30
 -10  -2  13-9.29463 21.5654  19
 -10   2  13 29.0701 18.7148  30
  -9  -2  13 7.04713 22.6407  19
  -9   2  13-2.55297 13.6793  30
  -8  -2  13 17.4941 21.1177  19
  -8   2  13 31.1131 21.2585  30
  -7   2  13 9.17094 16.3379  19
  -7  -2  13 17.8807 18.7777  19
  -7   2  13 1.94740 18.7776  30
  -6  -2  13 9.59367 16.7800  26
  -6   2  13 20.2468 17.3738  25
  -6   2  13 28.3272 32.2639  19
  -6  -2  13 4.71893 18.8500  19
  -6   2  13 12.4757 17.3663  30
  -6   2  13 92.7694 35.8554  28
  -5  -2  13 16.0764 12.6542  26
  -5   2  13 21.2726 15.0838  25
  -5   2  13 7.32428 24.2353  19
  -5  -2  13-16.3793 21.9246  19
  -5   2  13 0.60479 14.0499  30
  -5   2  13 42.8545 26.7881  28
  -4  -2  13 24.8126 15.3138  26
  -4   2  13 67.0067 26.7272  25
  -4   2  13 4.46897 23.6527  19
  -4   2  13 78.5825 33.5041  28
  -3  -2  13-19.3300 18.0605  26
  -3   2  13 1.90195 13.3019  25
  -3   2  13-48.0859 39.5211  19
  -2  -2  13 206.852 43.0207  26
  -2   2  13 180.660 39.6132  25
  -2   2  13 95.0267 46.9272  19
  -2   2  13 185.247 48.7406  28
   1   2 -13 136.641 39.8020  17
  -1  -2  13 129.752 36.3454  26
  -1   2  13 134.411 33.6672  25
  -1   2  13 99.3279 42.7132  19
  -1   2  13 149.645 44.9832  28
   0  -2  13 157.018 36.5934  26
   0   2  13 101.532 27.6154  25
   0   2  13 72.0814 28.3422  19
   0   2  13 123.646 40.4832  28
   1  -2  13 4.81733 19.6019  26
   1   2  13 8.99972 14.7961  25
   1   2  13-18.2310 29.4593  19
   1   2  13 44.7105 29.7284  28
   2  -2  13 85.9984 30.4112  26
   2   2  13 91.1974 29.9605  25
   2   2  13 74.2622 42.9768  19
   2   2  13 111.441 43.4435  28
   3  -2  13 10.1203 18.0207  26
   3   2  13-14.7938 15.9453  25
   3   2  13-12.7294 20.0050  19
   4  -2  13 55.9598 22.4765  26
   4   2  13 14.6229 14.3503  25
   4   2  13 94.9496 51.6189  19
  -4   2 -13-15.9229 26.1340  31
   4   2  13 73.4456 28.0407  28
   5  -2  13-25.8797 21.2563  26
  -5   2 -13 15.1842 21.7281  31
   6  -2  13-9.23569 15.8240  26
  -6   2 -13 9.04367 19.3988  31
   7  -2  13 18.0006 17.2745  26
  -7   2 -13 6.60816 16.6250  31
   8   2  13 300.357 42.6883  26
   8  -2  13 254.381 41.9560  26
  -8   2 -13 315.234 56.1242  31
   9   2  13 437.340 49.3921  26
   9  -2  13 415.484 52.5773  26
  -9   2 -13 405.987 59.2348  31
  10  -2  13 27.6008 16.6212  26
 -10   2 -13 41.7932 24.2776  31
 -11   2 -13 9.70886 13.7085  31
 -11  -3  13 13.2776 13.1124  19
 -11   3  13 25.1458 15.3180  30
 -10  -3  13 31.2909 20.6487  21
 -10  -3  13 2.94324 11.7240  19
 -10   3  13 50.7248 19.3042  30
  -9  -3  13-1.79211 12.8197  26
  -9   3  13-1.99865 12.6720  30
  -8  -3  13 103.836 27.4405  26
  -8  -3  13 76.0184 33.0427  21
  -8   3  13 94.1777 25.2261  30
  -7  -3  13 255.118 42.3680  26
  -7  -3  13 289.469 49.0040  21
  -7   3  13 212.091 38.2897  30
  -6  -3  13 96.8879 29.1194  26
  -6  -3  13 109.090 34.9805  21
  -6   3  13 57.9483 23.9319  30
  -6   3  13 105.204 30.8517  28
  -5  -3  13-0.04463 16.6376  26
  -5  -3  13 14.2537 21.7376  21
  -5   3  13-2.90317 14.4689  28
   4   3 -13 13.5750 17.5722  17
  -4  -3  13 9.01856 15.5669  26
  -4  -3  13 6.60632 17.9471  21
  -4   3  13 15.8265 23.5443  28
   3   3 -13 36.8072 22.7487  17
  -3  -3  13 66.4950 24.2117  26
  -3   3  13 55.2099 23.4209  25
  -3  -3  13 77.0072 32.2619  21
  -3   3  13 26.9824 17.1924  28
  -2  -3  13 263.541 48.9416  26
  -2   3  13 203.423 39.2074  25
  -2  -3  13 146.691 41.1388  21
  -2   3  13 206.034 60.2165  19
  -2   3  13 175.780 41.5406  28
   2   3 -13 199.897 39.7020  17
  -1  -3  13 411.882 57.3884  26
  -1   3  13 400.023 55.4793  25
  -1  -3  13 308.136 53.8974  21
  -1   3  13 396.269 77.9304  19
   1   3 -13 363.074 54.7634  17
  -1   3  13 366.991 59.1683  28
   0  -3  13 135.251 36.5653  26
   0   3  13 142.320 34.6941  25
   0  -3  13 146.295 37.2536  21
   0   3  13 107.810 46.9885  19
   0   3  13 81.0288 29.7621  28
   0   3 -13 111.775 30.4817  17
   1  -3  13-1.06129 13.3049  26
   1   3  13-13.2599 17.8691  25
   1   3  13 15.2730 22.1492  28
  -1   3 -13 21.0028 14.6519  17
   2  -3  13 37.6423 19.7138  26
   2   3  13 23.8116 17.3171  25
   2   3  13 44.2937 30.2760  28
  -2   3 -13 28.7690 21.2799  17
   3  -3  13 11.5912 13.2858  26
   3   3  13 17.5351 15.5986  25
   3   3  13 16.4853 22.8206  28
  -3   3 -13 5.14716 16.1639  17
   4  -3  13-9.96896 18.8099  26
  -4   3 -13-21.4484 23.1589  31
   4   3  13 40.0608 30.0871  28
   5  -3  13 8.32744 13.7530  27
   5  -3  13 7.57963 11.7483  26
   6  -3  13-18.1965 13.9873  27
   6  -3  13 9.89805 15.2370  26
  -6   3 -13 31.5424 21.0699  31
   7  -3  13-7.09661 18.4456  27
   7  -3  13 23.8413 16.8362  26
  -7   3 -13-8.70553 12.7304  31
   8  -3  13-2.50942 11.0191  27
   8  -3  13 22.1303 13.4808  26
  -8   3 -13 32.6566 21.3656  31
  -9   3 -13 74.9104 25.3807  31
  -8  -4  13 5.12690 13.1082  26
  -8  -4  13-28.3633 19.4198  21
   8   4 -13-6.86695 9.38376  17
  -7  -4  13 92.3576 21.6254  26
  -7  -4  13 69.5329 23.9697  21
  -7   4  13 82.3187 21.6196  30
   7   4 -13 81.5766 21.9234  17
  -6  -4  13 297.106 40.4451  26
  -6  -4  13 318.888 43.2305  21
  -6   4  13 314.882 41.5894  28
   6   4 -13 254.520 35.6476  17
  -5  -4  13 32.6423 19.0078  26
  -5  -4  13 44.5511 19.8837  21
  -5   4  13 91.9957 28.9657  28
   5   4 -13 57.9168 19.1495  17
  -4  -4  13-7.27672 12.2128  26
  -4  -4  13-8.30397 16.0768  21
  -4   4  13 15.9398 19.0697  28
   4   4 -13 7.45230 15.6531  17
  -3  -4  13 1.96696 11.6495  26
  -3  -4  13-6.27560 18.4424  21
  -3   4  13 18.3428 18.9141  28
   3   4 -13-7.82268 10.6408  17
  -2  -4  13 35.6748 18.5786  26
  -2  -4  13 41.2271 21.9522  21
  -2   4  13 27.3184 20.7176  28
   2   4 -13 55.3905 20.0235  17
  -1  -4  13 108.199 27.7604  26
  -1  -4  13 83.8686 26.1724  21
  -1   4  13 46.6941 25.3668  28
   1   4 -13 109.861 26.1757  17
   0  -4  13 26.3810 15.9435  26
   0  -4  13 44.9066 22.3646  21
   0   4  13 57.6500 22.0815  28
   0   4 -13 56.2616 21.0011  17
   1  -4  13 81.4235 25.4060  26
   1   4  13 65.9379 24.2096  28
  -1   4 -13 28.5311 17.8240  17
   2  -4  13 58.3653 22.8825  26
  -2   4 -13 84.1567 28.1184  31
   2   4  13 59.3027 22.1788  28
  -2   4 -13 59.9902 23.0218  17
   3  -4  13 11.2129 16.9472  27
   3  -4  13 12.9345 13.7338  26
  -3   4 -13 1.56786 13.9402  31
  -3   4 -13-2.35195 14.9038  17
   3   4  13 39.3968 18.2125  28
   4  -4  13 51.7883 21.8171  27
   4  -4  13 44.0659 16.5299  26
  -4   4 -13 64.7672 24.6340  31
  -4   4 -13 53.2345 21.3044  17
   4   4  13 95.9087 25.6759  28
   5  -4  13 116.822 30.4374  27
  -5   4 -13 148.832 32.6989  31
  -5   4 -13 103.043 22.9538  17
   6  -4  13 42.4844 20.7913  27
  -6   4 -13 2.11300 12.1854  31
 -12   0  14 37.6146 20.3380  19
 -11   0  14 2.13067 19.5191  19
 -10   0  14-23.4995 25.5396  19
  -9   0  14 46.3714 28.8338  19
  -8   0  14 91.8170 36.7451  19
  -7   0  14 112.550 43.5199  19
  -6   0  14 0.48018 14.8021  19
  -5   0  14 25.3529 30.4798  19
  -4   0  14 48.7839 30.5204  19
  -3   0  14-4.40146 16.4597  25
  -3   0  14-8.54133 20.5392  19
  -2   0  14-10.7565 14.6855  25
  -2   0  14 15.1412 20.9283  19
  -1   0  14 9.52797 19.1652  19
   0   0  14-28.5174 28.8084  19
   1   0  14 94.6809 36.3705  19
   2   0  14 120.644 31.9407  26
   2   0  14 63.0950 27.4979  19
   3   0  14 92.3421 30.8108  26
   3   0  14 35.9613 28.2261  19
   4   0  14 13.8908 14.4425  26
   4   0  14 12.3040 17.1661  19
   5   0  14-22.6357 17.2180  26
   6   0  14 33.7294 18.0154  26
   7   0  14 10.8986 18.2280  26
   8   0  14 164.340 30.9536  26
   9   0  14 93.4478 25.1716  26
  10   0  14 34.6853 16.1972  26
 -12  -1  14 28.6619 22.3150  19
 -11   1  14 26.3460 18.0998  19
 -11  -1  14-2.01488 17.6257  19
 -10   1  14 5.68813 16.7657  19
 -10  -1  14 24.0412 27.2397  19
  -9   1  14 9.00634 20.0890  19
  -9  -1  14-6.06647 18.8250  19
  -8   1  14 46.8997 29.9024  19
  -8  -1  14 33.7117 28.2421  19
  -7   1  14 100.558 44.3757  19
  -7  -1  14 39.5031 28.7671  19
  -7   1  14 45.0067 19.1076  30
  -6   1  14 8.73483 14.7497  25
  -6   1  14 7.89179 17.1809  19
  -6  -1  14 18.5372 20.2356  19
  -5   1  14 69.9837 26.3090  25
  -5   1  14 18.2687 21.1523  19
  -5  -1  14 12.4773 18.0319  19
  -4   1  14 76.1172 26.7363  25
  -4   1  14 56.3684 33.4170  19
  -4  -1  14 67.6976 33.2696  19
  -3   1  14 22.0398 18.6458  25
  -3   1  14-26.2073 35.7150  19
  -3  -1  14 39.0571 32.7145  19
  -2  -1  14 84.1566 29.7115  26
  -2   1  14 31.6315 22.8642  25
  -2   1  14 13.0339 20.5077  19
  -2  -1  14 8.84700 18.6393  19
  -1  -1  14 56.2697 23.5131  26
  -1   1  14 38.7175 22.2042  25
  -1   1  14 36.5875 19.6227  19
  -1  -1  14 53.8401 38.3985  19
   0  -1  14 24.1043 19.9031  26
   0   1  14 22.2570 14.0249  25
   0   1  14-13.7610 25.8129  19
   1  -1  14 1.90525 17.5529  26
   1   1  14-25.6752 18.3701  25
   1   1  14-20.8363 26.2221  19
   2  -1  14 146.286 35.8329  26
   2   1  14 38.7454 29.3933  19
   3  -1  14-2.44091 15.1224  26
   3   1  14 64.1882 38.0534  19
   4  -1  14 55.4872 23.5071  26
   4   1  14 151.959 53.6571  19
   5   1  14 17.2983 16.9450  26
   5  -1  14 5.28072 13.9446  26
   6   1  14 23.6161 14.3787  26
   6  -1  14 46.1796 26.3046  26
   7   1  14 28.3763 15.4995  26
   7  -1  14 64.8467 24.0908  26
   8   1  14 69.5456 21.2651  26
   8  -1  14 63.4216 21.4071  26
   8   1  14 32.7369 16.9155  25
   9   1  14 68.7797 21.3670  26
   9  -1  14 63.7357 22.1272  26
  -9  -1 -14 38.9602 21.9888  24
 -11  -2  14 20.4487 16.9245  21
 -11  -2  14-6.27831 16.7296  19
 -11   2  14 47.2112 18.3058  30
 -10  -2  14 14.7832 21.2560  19
 -10   2  14 55.7055 19.9760  30
  -9  -2  14 7.85679 17.9115  19
  -9   2  14 39.7260 19.0451  30
  -8  -2  14 7.83528 16.5968  19
  -8   2  14-0.32588 14.1653  30
  -7   2  14-24.5900 16.0790  19
  -7  -2  14 15.7651 19.2393  19
  -7   2  14 47.1084 22.5907  30
  -6   2  14-5.05720 23.5794  19
  -6  -2  14-7.77969 14.3769  19
  -6   2  14 22.5730 18.7985  30
  -5  -2  14 16.0691 18.8693  26
  -5   2  14 44.0186 19.6299  25
  -5  -2  14-4.98384 17.8774  19
  -5   2  14 18.4875 12.2485  30
  -4  -2  14-8.67049 17.9759  26
  -4   2  14-2.57502 14.5808  25
  -4   2  14-25.8492 29.7006  19
   3   2 -14 176.511 35.1475  17
  -3  -2  14 184.473 39.6040  26
  -3   2  14 186.098 36.9473  25
  -3  -2  14 268.112 47.7518  21
  -3   2  14 101.220 43.9608  19
  -3   2  14 273.985 55.7749  28
  -2  -2  14 39.9026 23.2301  26
  -2   2  14 56.4655 24.8028  25
  -2  -2  14 85.0257 34.2447  21
  -2   2  14-10.9244 25.0143  19
  -2   2  14 119.992 41.4570  28
   2   2 -14 28.4011 18.8261  17
  -1  -2  14 427.450 56.1409  26
  -1   2  14 312.663 48.6703  25
  -1   2  14 366.477 60.1551  28
   0  -2  14 418.107 55.5467  26
   0   2  14 385.882 53.6733  25
   0   2  14 349.378 72.5673  19
   0   2  14 513.021 70.9905  28
   1  -2  14 44.0472 24.3665  26
   1   2  14 8.09904 17.1873  25
   1   2  14 16.9885 24.4491  19
   2  -2  14-24.1955 19.7960  26
   2   2  14-27.1156 16.5354  25
   2   2  14 15.3765 32.3981  19
   3  -2  14-11.4458 15.4779  26
   3   2  14 8.77776 14.6068  25
  -3   2 -14-7.94700 19.7156  31
   4  -2  14 4.03106 13.6033  26
   4   2  14 19.5217 14.8210  25
  -4   2 -14 10.4200 15.2865  31
   5  -2  14 10.8954 15.7537  26
   5   2  14 10.3128 13.0326  25
  -5   2 -14-23.9772 21.9361  31
   6  -2  14 19.8456 13.4006  26
   6   2  14-4.35997 11.3797  25
  -6   2 -14 5.31606 16.3986  31
   7  -2  14 86.3309 25.4601  26
  -7   2 -14 66.6947 25.6574  31
   8  -2  14 5.37731 13.0706  26
  -8   2 -14 12.2133 16.7337  31
   9   3 -14-0.57977 10.0648  17
   8   3 -14 47.1825 17.2959  17
  -8  -3  14 22.5027 18.9611  21
  -8   3  14 9.51876 9.70606  30
   7   3 -14 31.2562 16.7433  17
  -7  -3  14 72.9032 21.3663  26
  -7  -3  14 39.6206 21.9209  21
  -7   3  14 14.3419 13.9810  30
  -6  -3  14 184.214 32.7051  26
  -6  -3  14 128.633 32.7846  21
   6   3 -14 157.748 31.5945  17
  -5  -3  14 98.5254 26.3757  26
  -5  -3  14 93.0292 28.6348  21
  -5   3  14 112.892 34.6970  28
   5   3 -14 63.7728 23.0676  17
  -4  -3  14 21.8127 16.4006  26
  -4  -3  14 35.3596 21.6902  21
   4   3 -14-14.8264 16.1413  17
  -3  -3  14 21.0233 16.9875  26
  -3  -3  14 21.7693 18.7048  21
  -3   3  14 49.5956 30.1531  19
  -3   3  14 80.6867 30.6588  28
   3   3 -14 23.0724 18.0101  17
  -2  -3  14-5.32225 11.4697  26
  -2  -3  14 15.4552 20.5324  21
  -2   3  14 41.6603 35.2539  19
  -2   3  14 74.9074 28.8909  28
   2   3 -14 33.2707 20.7419  17
  -1  -3  14 417.240 52.7962  26
  -1   3  14 393.935 49.8389  25
  -1  -3  14 258.377 44.5376  21
  -1   3  14 386.842 71.2360  19
   1   3 -14 370.512 47.4249  17
  -1   3  14 307.246 52.8398  28
   0  -3  14 259.018 41.8110  26
   0   3  14 218.961 38.0654  25
   0   3  14 276.617 62.8097  19
   0   3  14 190.314 41.6360  28
   0   3 -14 213.717 37.4892  17
   1  -3  14 36.5472 20.8245  26
   1   3  14 39.2768 18.4376  25
  -1   3 -14 33.1015 12.6224  17
   2  -3  14 26.1157 15.5354  26
   2   3  14 18.2989 15.0182  25
  -2   3 -14-1.21878 16.0906  31
   3  -3  14 11.9238 11.9284  26
   3   3  14 41.6398 19.2965  25
  -3   3 -14 27.0115 22.8084  31
   4  -3  14-7.85008 14.0801  27
   4  -3  14-1.41356 15.0503  26
  -4   3 -14-21.1238 18.9749  31
   5  -3  14 0.31744 14.4991  27
   5  -3  14 22.0111 14.1071  26
  -5   3 -14 10.1866 16.0631  31
   6  -3  14-17.1833 17.3306  27
   6  -3  14 16.8307 12.5961  26
  -6   3 -14 1.37664 12.6783  31
  -3  -4  14 13.4385 13.6204  26
  -3  -4  14 6.97664 12.4790  21
  -3   4  14 50.8629 21.3259  28
   3   4 -14 10.5575 10.5774  17
  -2  -4  14 23.7032 16.7014  26
  -2  -4  14 35.0563 17.7498  21
  -2   4  14 82.9144 25.2405  28
   2   4 -14 41.5588 16.2219  17
  -1  -4  14 27.7003 15.0928  26
   1   4 -14 15.6673 12.1776  17
   0  -4  14 71.2764 20.9856  26
   0   4 -14 92.8558 24.1453  31
   0   4  14 104.560 27.3994  28
   1  -4  14 208.415 36.4152  27
  -1   4 -14 281.418 42.2871  31
 -10   0  15 7.91158 15.6591  19
  -9   0  15 26.4750 21.9129  19
  -8   0  15-4.02393 17.8078  19
  -7   0  15-7.42438 16.5307  19
  -6   0  15 9.18812 21.7005  19
  -5   0  15-0.16105 16.2366  19
  -4   0  15-14.6334 15.2515  19
  -3   0  15 2.69836 9.53076  25
  -3   0  15-70.5652 32.7614  19
  -2   0  15-14.1864 13.0934  25
  -2   0  15-30.8022 26.3157  19
  -1   0  15-2.82650 12.5947  25
  -1   0  15-26.2473 28.2213  19
   0   0  15 8.29941 12.0135  25
   0   0  15-7.35263 27.0972  19
   1   0  15-6.75578 19.8772  19
   2   0  15-9.28520 26.4472  19
   3   0  15-18.9398 14.3145  26
   3   0  15 63.9878 29.9202  19
   4   0  15-8.43104 14.7808  26
   5   0  15-10.0733 13.8788  26
   6   0  15-0.16203 10.2527  26
   7   0  15-17.6368 15.0480  26
  -9   1  15-11.0564 19.7014  19
  -9  -1  15 61.6908 34.0118  19
  -8   1  15-4.70595 11.9858  19
  -8  -1  15 5.26982 12.1327  19
  -7   1  15-44.1017 31.3025  19
  -7  -1  15 27.3452 21.4675  19
  -6   1  15-42.1276 30.9605  19
  -6  -1  15-3.73211 11.8803  19
  -5   1  15-27.6785 25.8687  19
  -5  -1  15 10.2784 18.6087  19
  -4   1  15 22.9554 14.3125  25
  -4   1  15-2.18124 24.3230  19
  -4  -1  15 34.9356 27.1269  19
  -3   1  15-2.07273 11.9045  25
  -3   1  15-25.0716 26.4666  19
  -3  -1  15 7.51745 17.7179  19
  -2   1  15 74.0532 23.1549  25
  -2   1  15 57.0180 30.9617  19
  -2  -1  15 39.2543 25.9435  19
  -1  -1  15 11.3994 13.9741  26
  -1   1  15 4.15914 10.8609  25
  -1  -1  15 7.08519 10.3557  25
  -1   1  15 23.7657 13.9693  19
  -1  -1  15-20.0980 25.2418  19
   0  -1  15 289.811 44.0027  26
   0   1  15 165.718 34.0634  25
   0   1  15 194.795 54.0849  19
   1  -1  15 258.175 40.7217  26
   1   1  15 179.197 35.9049  25
   1   1  15 213.341 56.1302  19
   2  -1  15-0.92158 12.8498  26
   2   1  15-22.1023 17.4810  25
   3  -1  15 33.6377 19.1058  26
   3   1  15 20.2661 14.2918  25
   3   1  15 28.2574 28.2964  19
   4  -1  15 20.4133 15.6440  26
   4   1  15 19.8452 13.9532  25
   5  -1  15 14.0548 17.3677  26
   5   1  15 4.28732 9.33796  25
   6  -1  15-1.01863 10.8546  26
   6   1  15-6.14364 11.5181  25
   7  -1  15 26.3265 16.4606  26
  -8  -2  15 43.3139 16.2107  21
   7   2 -15 29.0395 19.3911  17
  -7   2  15-1.89726 19.1454  19
  -7  -2  15 11.0110 19.8841  19
   6   2 -15 39.5106 15.3673  17
  -6  -2  15 56.8853 25.9060  21
  -6   2  15 0.12446 19.3950  19
  -5  -2  15 13.6673 20.5110  21
  -5   2  15 2.35236 17.3682  19
   5   2 -15 2.33943 11.2679  17
  -4  -2  15 37.2041 17.4224  26
  -4  -2  15 31.4893 24.0470  21
  -4   2  15-14.4549 23.5339  19
   4   2 -15 17.6383 16.9249  17
  -3  -2  15 209.041 33.3405  26
  -3   2  15 165.658 31.4248  25
  -3  -2  15 236.033 40.2384  21
  -3   2  15 106.634 39.5804  19
  -2  -2  15 598.199 58.3500  26
  -2   2  15 467.483 52.8708  25
  -2  -2  15 545.152 57.8263  21
  -1   2  15 387.861 49.1058  25
  -1   2  15 283.423 57.7730  19
   0  -2  15 0.07164 11.7188  26
   0   2  15 18.7437 15.9143  25
   0   2  15 48.1271 34.9008  19
   1  -2  15 154.143 32.3664  26
   1   2  15 80.8700 24.8479  25
   1   2  15 150.775 45.7346  19
  -1   2 -15 109.727 29.9630  31
   2  -2  15-14.1173 14.5673  26
   2   2  15-20.1778 14.4299  25
  -2   2 -15 20.2604 19.0770  31
   3  -2  15 29.9119 17.5195  26
   3   2  15 18.3945 13.1289  25
  -3   2 -15 30.9689 16.5430  31
   4  -2  15-3.64938 13.3824  26
   4   2  15 4.92332 9.80373  25
  -4   2 -15 13.4846 15.3690  31
   5  -2  15-5.38950 11.7945  26
  -3  -3  15 0.58760 11.1057  26
  -2  -3  15 28.4679 16.3813  26
  -1  -3  15 23.4736 15.7690  26
   0  -3  15 27.3417 14.9551  26
   0   3 -15-0.15646 13.1822  31
   1  -3  15 24.2110 14.9849  26
  -1   3 -15 5.40527 14.1258  31
  -6   0  16-18.8183 24.5029  19
  -5   0  16-26.0259 27.3940  19
  -4   0  16-29.6412 23.4424  19
  -3   0  16 52.5632 24.4614  19
  -2   0  16 36.5386 14.4416  25
  -2   0  16-7.87944 20.8737  19
  -1   0  16 50.2901 18.0341  25
  -1   0  16 15.1742 19.0930  19
   0   0  16 36.1550 13.5657  25
   0   0  16 55.1309 28.6472  19
   1   0  16 34.0624 12.1580  25
   1   0  16 55.1319 30.4191  19
   2   0  16-4.51343 12.2038  25
   3   0  16-3.63563 10.0550  25
  -5   1  16-11.8519 19.0107  19
  -4   1  16-5.12474 19.8037  19
  -3   1  16 17.4158 10.6369  25
  -3   1  16-12.6051 24.6500  19
  -2   1  16 18.2129 12.0253  25
  -2   1  16 12.9400 16.9356  19
  -1   1  16 85.6068 22.6983  25
  -1   1  16 64.8612 28.0378  19
   0   1  16 151.016 29.0424  25
   0   1  16 117.442 37.9788  19
   1   1  16 68.9787 20.7555  25
   1   1  16 174.039 47.8545  19
   2   1  16 8.25763 11.5631  25
   0   0   0    0.00    0.00   0
TITL cr11 in P2(1)/c
REM P2(1)/c (#14 in standard setting)
CELL 1.54184  18.684445   6.543071  13.668776  90.0000  93.6273  90.0000
ZERR    5.00   0.002431   0.000472   0.001443   0.0000   0.0109   0.0000
LATT  1
SYMM -x, y+1/2,-z+1/2
SFAC C H O
UNIT 60.00 60.00 25.00
TREF
HKLF 4
END
;
_shelx_hkl_checksum     99285
_shelx_res_file
;
    shelx.res created by SHELXL-2014/7
TITL SIR2014 run in space group P 21/c
CELL  1.54184  18.6844   6.5431  13.6688   90.000   93.627   90.000
ZERR     4.00   0.0024   0.0005   0.0014    0.000    0.011    0.000
LATT   1
SYMM  - X, 1/2 + Y, 1/2 - Z
SFAC  C    H    O
UNIT  80 72 16
MERG   2
FMAP   2
PLAN   25
HTAB  C8 O4_$1
EQIV  $1  x, -1+y,z
HTAB  C6 O4
ACTA
BOND   $H
CONF
L.S.  10
TEMP    25.00
WGHT    0.098100
FVAR       3.44079
O3    3    0.053382    0.195527    0.657088    11.00000    0.11805    0.07197 =
         0.09914    0.00630   -0.00138    0.01063
O1    3   -0.198104    0.343276    0.653692    11.00000    0.11682    0.08750 =
         0.09882   -0.01890   -0.00574    0.00736
O4    3    0.041521    0.517703    0.603141    11.00000    0.12890    0.08122 =
         0.16018    0.02764    0.01190    0.02139
C7    1   -0.019236    0.145521    0.641396    11.00000    0.11887    0.06838 =
         0.07263    0.00372   -0.00130    0.00889
C4    1   -0.157905    0.006792    0.610575    11.00000    0.13212    0.07393 =
         0.06472    0.00190   -0.00002   -0.00641
C6    1   -0.074755    0.278344    0.656759    11.00000    0.12781    0.06552 =
         0.07643   -0.00883   -0.00468    0.00648
AFIX  43
H6    2   -0.066170    0.411886    0.677641    11.00000   -1.20000
AFIX   0
C11   1    0.158647    0.383830    0.635382    11.00000    0.12006    0.06898 =
         0.06811   -0.00292   -0.00170    0.00671
C5    1   -0.143555    0.204425    0.639794    11.00000    0.12060    0.07318 =
         0.06603   -0.00421   -0.00208    0.00580
C9    1   -0.100110   -0.123494    0.598170    11.00000    0.14961    0.06419 =
         0.07793    0.00101    0.00371    0.00164
AFIX  43
H9    2   -0.108584   -0.258566    0.579690    11.00000   -1.20000
AFIX   0
C10   1    0.078852    0.379852    0.629994    11.00000    0.13337    0.06465 =
         0.07301   -0.00306   -0.00115    0.01153
C12   1    0.191963    0.562913    0.610661    11.00000    0.13336    0.06876 =
         0.08904    0.00346   -0.00187    0.00915
AFIX  43
H12   2    0.164458    0.677406    0.593533    11.00000   -1.20000
AFIX   0
C14   1    0.308340    0.406401    0.634986    11.00000    0.12441    0.08392 =
         0.08135   -0.00006   -0.00556   -0.00178
C8    1   -0.031070   -0.054928    0.612872    11.00000    0.12989    0.06811 =
         0.08149    0.00280    0.00453    0.01056
AFIX  43
H8    2    0.007312   -0.141919    0.603804    11.00000   -1.20000
AFIX   0
C3    1   -0.231702   -0.053155    0.595679    11.00000    0.14318    0.08639 =
         0.08926   -0.00275    0.00015   -0.01437
AFIX  43
H3    2   -0.243238   -0.186639    0.577400    11.00000   -1.20000
AFIX   0
O2    3   -0.312547    0.420878    0.650863    11.00000    0.12566    0.14950 =
         0.14909   -0.04335   -0.00627    0.01826
C13   1    0.265724    0.573816    0.611100    11.00000    0.13238    0.07720 =
         0.09656    0.00700    0.00003   -0.00735
AFIX  43
H13   2    0.287202    0.696472    0.594974    11.00000   -1.20000
AFIX   0
C16   1    0.200332    0.216338    0.661382    11.00000    0.12119    0.07400 =
         0.09150    0.00982    0.00377    0.00335
AFIX  43
H16   2    0.178773    0.095069    0.679377    11.00000   -1.20000
AFIX   0
C15   1    0.274303    0.228434    0.660738    11.00000    0.12287    0.08174 =
         0.10409    0.01283   -0.00403    0.00776
AFIX  43
H15   2    0.301779    0.113996    0.678059    11.00000   -1.20000
AFIX   0
C1    1   -0.269377    0.288140    0.637849    11.00000    0.12695    0.11361 =
         0.09535   -0.01829   -0.00285    0.00297
C2    1   -0.283915    0.082580    0.608035    11.00000    0.12287    0.11522 =
         0.10230   -0.00860    0.00168   -0.01584
AFIX  43
H2    2   -0.331369    0.041464    0.596789    11.00000   -1.20000
AFIX   0
C17   1    0.390197    0.410155    0.633110    11.00000    0.11486    0.10941 =
         0.10800   -0.00047   -0.00272   -0.00682
C18   1    0.418521    0.621412    0.605300    11.00000    0.13654    0.13304 =
         0.18549    0.01741   -0.01925   -0.03145
AFIX  33
H18A  2    0.397348    0.660565    0.542255    11.00000   -1.50000
H18B  2    0.406199    0.719970    0.653471    11.00000   -1.50000
H18C  2    0.469713    0.615698    0.602797    11.00000   -1.50000
AFIX   0
C19   1    0.425055    0.355145    0.732885    11.00000    0.11909    0.24612 =
         0.14324    0.05025   -0.01232    0.01571
AFIX  33
H19A  2    0.476264    0.358319    0.730245    11.00000   -1.50000
H19B  2    0.410704    0.451822    0.780712    11.00000   -1.50000
H19C  2    0.410256    0.220483    0.750836    11.00000   -1.50000
AFIX   0
C20   1    0.412633    0.257183    0.554558    11.00000    0.13986    0.16572 =
         0.19756   -0.04772    0.05178   -0.02648
AFIX  33
H20A  2    0.390140    0.294154    0.491967    11.00000   -1.50000
H20B  2    0.463789    0.260413    0.551234    11.00000   -1.50000
H20C  2    0.397910    0.121937    0.571666    11.00000   -1.50000
AFIX   0
HKLF 4
REM  SIR2014 run in space group P 21/c
REM R1 =  0.0569 for    1710 Fo > 4sig(Fo)  and  0.0942 for all    3005 data
REM    217 parameters refined using      0 restraints
END
WGHT      0.0981      0.0000
REM Highest difference peak  0.144,  deepest hole -0.130,  1-sigma level  0.032
Q1    1   0.4232  0.1618  0.6469  11.00000  0.05    0.14
Q2    1   0.0354  0.6445  0.5800  11.00000  0.05    0.13
Q3    1  -0.0159  0.0217  0.6622  11.00000  0.05    0.12
Q4    1  -0.1894  0.4917  0.6850  11.00000  0.05    0.12
Q5    1   0.0517  0.4559  0.5824  11.00000  0.05    0.12
Q6    1   0.0662  0.0599  0.6799  11.00000  0.05    0.11
Q7    1  -0.2710  0.1381  0.6406  11.00000  0.05    0.11
Q8    1  -0.1009 -0.2836  0.6104  11.00000  0.05    0.10
Q9    1   0.0678  0.2877  0.7795  11.00000  0.05    0.10
Q10   1  -0.3063  0.5794  0.6619  11.00000  0.05    0.10
Q11   1  -0.1546  0.0806  0.6256  11.00000  0.05    0.10
Q12   1   0.1855  0.0715  0.6594  11.00000  0.05    0.10
Q13   1   0.0000  0.5000  0.5000  10.50000  0.05    0.09
Q14   1   0.4126  0.4816  0.5125  11.00000  0.05    0.09
Q15   1   0.4127  0.3644  0.7005  11.00000  0.05    0.09
Q16   1  -0.0450  0.0880  0.5847  11.00000  0.05    0.08
Q17   1   0.2862  0.4677  0.6041  11.00000  0.05    0.08
Q18   1   0.4135  0.5160  0.6718  11.00000  0.05    0.08
Q19   1   0.1661  0.4493  0.5832  11.00000  0.05    0.08
Q20   1   0.3000  0.3555  0.6243  11.00000  0.05    0.08
Q21   1   0.4144  0.5255  0.7651  11.00000  0.05    0.08
Q22   1   0.3932  0.1273  0.5349  11.00000  0.05    0.08
Q23   1  -0.2848  0.4773  0.7262  11.00000  0.05    0.07
Q24   1   0.2936  0.0964  0.7172  11.00000  0.05    0.07
Q25   1   0.1286  0.0514  0.6589  11.00000  0.05    0.07
;
_shelx_res_checksum     53801
