# Supplementary material for: 2-Oxo-2H-chromen-7-yl 4-tert-butyl­benzoate
Source: Acta Crystallogr E Crystallogr Commun. 2018 Mar 16;74(Pt 4):530–4. doi: 10.1107/S2056989018004188 (PMC5946982; doi:10.1107/S2056989018004188)
Supplement: Supplementary file 2 [file e-74-00530-Isup2.hkl]

data_I                                                                          
_shelx_title ' SIR2014 run in space group P 21/c'                               
_shelx_refln_list_code          4                                               
_shelx_F_calc_maximum      293.21                                               
_exptl_crystal_F_000       680.00                                               
_reflns_d_resolution_high  0.8331                                               
                                                                                
loop_                                                                           
 _space_group_symop_operation_xyz                                               
 'x, y, z'                                                                      
 '-x, y+1/2, -z+1/2'                                                            
 '-x, -y, -z'                                                                   
 'x, -y-1/2, z-1/2'                                                             
                                                                                
_cell_length_a    18.6844                                                       
_cell_length_b     6.5431                                                       
_cell_length_c    13.6688                                                       
_cell_angle_alpha  90.000                                                       
_cell_angle_beta   93.627                                                       
_cell_angle_gamma  90.000                                                       
                                                                                
_shelx_F_squared_multiplier     1.000                                           
                                                                                
loop_                                                                           
 _refln_index_h                                                                 
 _refln_index_k                                                                 
 _refln_index_l                                                                 
 _refln_F_squared_calc                                                          
 _refln_F_squared_meas                                                          
 _refln_F_squared_sigma                                                         
 _refln_observed_status                                                         
   2   0   0       3015.62       2879.41        43.51 o                         
   3   0   0       1140.84       1125.62        16.12 o                         
   4   0   0        675.73        569.31        12.83 o                         
   5   0   0       1199.95       1185.42        48.28 o                         
   6   0   0       1876.69       2107.76        36.91 o                         
   7   0   0       1625.94       1954.66        48.95 o                         
   8   0   0       3848.65       4554.40        82.30 o                         
   9   0   0       2356.04       3290.58        75.48 o                         
  10   0   0        201.87        272.80        23.74 o                         
  11   0   0        139.38        205.53        22.56 o                         
  12   0   0          4.21          5.41         3.36 o                         
  13   0   0         63.74         75.66        11.21 o                         
  14   0   0          2.82         11.93         6.69 o                         
  15   0   0          8.45         26.93         6.87 o                         
  16   0   0          6.33          4.94         2.61 o                         
  17   0   0         24.93         18.71         4.46 o                         
  18   0   0          7.07          8.51         3.18 o                         
  19   0   0          5.27          4.92         2.83 o                         
  20   0   0          0.04          0.07         1.35 o                         
  21   0   0          0.11          1.39         1.45 o                         
  22   0   0          0.01          1.78         1.00 o                         
   1   1   0         38.46         32.01         2.80 o                         
   2   1   0        206.31        194.46         6.85 o                         
   3   1   0       3744.12       3759.27        42.06 o                         
   4   1   0         20.32         37.39         4.05 o                         
   5   1   0        475.23        554.96        10.31 o                         
   6   1   0        259.68        240.22         7.73 o                         
   7   1   0        198.53        214.84         7.87 o                         
   8   1   0          0.96          1.55         1.43 o                         
   9   1   0         61.55         72.25         5.97 o                         
  10   1   0          5.08          4.12         2.41 o                         
  11   1   0         15.58         13.70         3.40 o                         
  12   1   0         41.90         63.81         8.07 o                         
  13   1   0          0.01          1.45         1.94 o                         
  14   1   0          0.01          0.32         2.99 o                         
  15   1   0          7.08          4.99         3.87 o                         
  16   1   0         37.67         42.73         4.59 o                         
  17   1   0         13.59         11.19         1.88 o                         
  18   1   0          0.96          0.62         0.94 o                         
  19   1   0          0.05         -0.72         1.11 o                         
  20   1   0          0.04          0.39         0.97 o                         
  21   1   0          0.07          0.59         0.69 o                         
  22   1   0          0.00          0.56         1.08 o                         
   0   2   0         89.86         64.92         7.79 o                         
   1   2   0         34.11         32.82         3.17 o                         
   2   2   0         67.09         70.39         5.04 o                         
   3   2   0        478.09        464.90         8.31 o                         
   4   2   0        171.73        161.83         5.54 o                         
   5   2   0          1.35          1.83         0.97 o                         
   6   2   0       1104.84       1145.89        17.34 o                         
   7   2   0         31.00         33.22         3.33 o                         
   8   2   0          0.75          0.61         1.39 o                         
   9   2   0          8.47          6.76         1.76 o                         
  10   2   0         27.22         21.52         4.75 o                         
  11   2   0         43.57         49.60         7.17 o                         
  12   2   0          7.10          6.92         3.73 o                         
  13   2   0         19.11         12.42        11.48 o                         
  14   2   0         94.81         97.01        11.65 o                         
  15   2   0        103.75        111.38         4.90 o                         
  16   2   0          0.83          3.09         3.08 o                         
  17   2   0          0.20          0.26         1.70 o                         
  18   2   0          0.05          1.39         1.05 o                         
  19   2   0          0.68          0.94         0.64 o                         
  20   2   0          0.02          0.31         0.83 o                         
  21   2   0          0.00          0.35         0.77 o                         
   1   3   0        149.36        135.13         6.97 o                         
   2   3   0        500.89        472.50        14.77 o                         
   3   3   0        837.74        805.07        19.14 o                         
   4   3   0         33.36         33.24         4.07 o                         
   5   3   0        269.16        315.55        11.57 o                         
   6   3   0          8.19          9.78         2.26 o                         
   7   3   0        220.45        234.21         9.86 o                         
   8   3   0         85.66         79.37         6.76 o                         
   9   3   0         82.67         72.96         6.69 o                         
  10   3   0          0.18         -1.15         1.79 o                         
  11   3   0         14.72         11.49         3.47 o                         
  12   3   0         77.78         78.22         8.61 o                         
  13   3   0         18.56         17.96         5.29 o                         
  14   3   0        123.93        123.32         5.51 o                         
  15   3   0          3.19          2.53         1.00 o                         
  16   3   0          0.84         -0.29         0.87 o                         
  17   3   0          0.36          0.35         0.72 o                         
  18   3   0          0.09         -0.62         0.76 o                         
  19   3   0          0.00          0.66         0.61 o                         
  20   3   0          0.62         -0.71         0.90 o                         
   0   4   0         82.54         64.10         7.79 o                         
   1   4   0         30.29         34.70         4.47 o                         
   2   4   0          0.25          1.92         2.09 o                         
   3   4   0          0.13          0.28         1.92 o                         
   4   4   0         80.60         95.50         8.28 o                         
   5   4   0          0.80          2.27         1.72 o                         
   6   4   0          5.37          5.08         1.65 o                         
   7   4   0          0.45          2.34         2.34 o                         
   8   4   0          9.48          5.67         2.99 o                         
   9   4   0         59.37         56.67         7.77 o                         
  10   4   0        118.37        128.69        12.72 o                         
  11   4   0          5.70          6.61         1.33 o                         
  12   4   0         10.88         11.41         1.67 o                         
  13   4   0          8.09          6.48         1.39 o                         
  14   4   0          1.38          1.15         0.88 o                         
  15   4   0          1.74          4.30         1.12 o                         
  16   4   0          0.63          1.71         0.97 o                         
  17   4   0          0.04          0.99         0.72 o                         
  18   4   0          0.47          1.01         0.74 o                         
  19   4   0          0.00         -0.37         0.51 o                         
   1   5   0          1.90          7.27         2.87 o                         
   2   5   0         56.16         45.67         6.70 o                         
   3   5   0         43.07         36.86         5.49 o                         
   4   5   0         79.00         77.52         7.67 o                         
   5   5   0          5.39          7.90         2.48 o                         
   6   5   0         71.02         72.21         9.82 o                         
   7   5   0          2.67          2.23         0.88 o                         
   8   5   0          1.98          2.30         0.91 o                         
   9   5   0          7.33          7.36         1.08 o                         
  10   5   0         53.43         52.77         3.11 o                         
  11   5   0         36.20         34.15         2.14 o                         
  12   5   0          3.40          3.44         1.84 o                         
  13   5   0          1.73          0.38         0.71 o                         
  14   5   0          0.34          2.07         1.15 o                         
  15   5   0          1.49          0.54         0.65 o                         
  16   5   0          0.42          0.47         0.54 o                         
  17   5   0          0.31          0.60         0.95 o                         
   0   6   0         27.50         30.55         6.31 o                         
   1   6   0         36.14         33.98         2.49 o                         
   2   6   0         64.94         60.47         4.14 o                         
   3   6   0          4.70          4.51         1.92 o                         
   4   6   0          0.17          2.62         1.09 o                         
   5   6   0         34.37         36.51         2.83 o                         
   6   6   0         26.62         27.87         3.21 o                         
   7   6   0          0.42          0.07         0.81 o                         
   8   6   0          0.80          0.34         0.93 o                         
   9   6   0          0.54          0.58         0.81 o                         
  10   6   0          8.83          7.69         1.42 o                         
  11   6   0          3.33          3.91         0.92 o                         
  12   6   0          0.16          0.88         0.86 o                         
  13   6   0          0.25          0.85         0.62 o                         
  14   6   0          0.10          0.49         1.89 o                         
   1   7   0         19.72         20.77         1.63 o                         
   2   7   0          9.19          8.18         1.14 o                         
   3   7   0          1.06          0.67         0.61 o                         
   4   7   0          1.19          0.47         0.54 o                         
   5   7   0          8.85          8.85         1.10 o                         
   6   7   0          2.58          1.32         0.99 o                         
   7   7   0          0.06          1.55         0.80 o                         
   8   7   0          0.06          0.09         1.12 o                         
   9   7   0          3.86          3.18         0.72 o                         
 -22   1   1          0.02         -0.16         0.76 o                         
 -21   1   1          0.22          1.98         1.09 o                         
 -20   1   1          0.07         -0.38         0.98 o                         
 -19   1   1          1.47          1.53         0.97 o                         
 -18   1   1          4.58          2.83         1.11 o                         
 -17   1   1         10.64          9.73         2.33 o                         
 -16   1   1          7.81          5.15         1.36 o                         
 -15   1   1         60.08         77.30        10.65 o                         
 -14   1   1          1.76          1.20         3.16 o                         
 -13   1   1          7.36         14.10         3.89 o                         
 -12   1   1          4.20          6.52         2.74 o                         
 -11   1   1         22.98         29.08         5.00 o                         
 -10   1   1        121.07        175.33         9.93 o                         
  -9   1   1          1.56          3.06         1.34 o                         
  -8   1   1         18.24         20.38         3.02 o                         
  -7   1   1         93.98        103.31         6.20 o                         
  -6   1   1          0.54          1.11         0.96 o                         
  -5   1   1        666.52        780.71        13.93 o                         
  -4   1   1        533.51        561.87        22.83 o                         
  -3   1   1       3081.73       3160.40        42.71 o                         
  -2   1   1         57.49         73.27         5.45 o                         
  -1   1   1       1451.02       1335.05        25.78 o                         
   0   1   1       1738.21       1815.53        25.34 o                         
   1   1   1      10871.80       9780.93        48.85 o                         
   2   1   1        605.84        520.34        10.82 o                         
   3   1   1       1042.21        959.17        13.61 o                         
   4   1   1          3.63          2.38         0.84 o                         
   5   1   1        327.60        337.26        10.50 o                         
   6   1   1         83.53         82.81         4.26 o                         
   7   1   1          1.55          2.27         1.26 o                         
   8   1   1       3276.86       3676.41        39.42 o                         
   9   1   1        651.09        760.00        31.40 o                         
  10   1   1         29.80         50.50         6.09 o                         
  11   1   1          0.01         -0.05         1.83 o                         
  12   1   1         12.55         11.45         4.39 o                         
  13   1   1         47.39         66.49        11.04 o                         
  14   1   1         65.70         63.96        11.00 o                         
  15   1   1          1.11         10.99         7.80 o                         
  16   1   1         24.00         21.96         2.66 o                         
  17   1   1          0.11          1.46         1.70 o                         
  18   1   1          0.79          1.36         0.97 o                         
  19   1   1          0.43         -1.02         1.02 o                         
  20   1   1          1.26          1.23         1.63 o                         
  21   1   1          0.03         -0.66         0.76 o                         
 -21   2   1          0.90          0.97         0.67 o                         
 -20   2   1          0.02          0.11         0.64 o                         
 -19   2   1          0.56          2.02         1.09 o                         
 -18   2   1          7.28          8.20         1.63 o                         
 -17   2   1          1.71          1.21         1.28 o                         
 -16   2   1          0.14          1.12         1.03 o                         
 -15   2   1         33.70         34.24         2.86 o                         
 -14   2   1        104.45        120.75        20.32 o                         
 -13   2   1         48.15         56.87        10.56 o                         
 -12   2   1        130.34        142.51        10.69 o                         
 -11   2   1          1.10          0.67         2.00 o                         
 -10   2   1        260.83        276.00        13.25 o                         
  -9   2   1          0.39         -0.38         1.40 o                         
  -8   2   1        531.15        597.85        17.32 o                         
  -7   2   1         91.64        109.43         6.32 o                         
  -6   2   1        201.67        219.37         7.79 o                         
  -5   2   1        375.54        355.13         8.59 o                         
  -4   2   1       1051.79       1061.87        14.15 o                         
  -3   2   1        270.15        228.09         7.35 o                         
  -2   2   1          8.77          7.79         1.58 o                         
  -1   2   1        714.40        682.01        15.24 o                         
   0   2   1       1248.34       1131.74        18.16 o                         
   1   2   1       1752.39       1584.02        20.90 o                         
   2   2   1        643.94        643.70        11.03 o                         
   3   2   1         37.52         35.10         2.20 o                         
   4   2   1        276.02        277.98         7.01 o                         
   5   2   1       1687.47       1798.16        19.61 o                         
   6   2   1        388.76        369.40        10.29 o                         
   7   2   1        168.60        168.27         8.17 o                         
   8   2   1          0.72         -0.18         1.23 o                         
   9   2   1        332.11        353.35        14.43 o                         
  10   2   1         58.54         68.37         7.95 o                         
  11   2   1          5.65          3.86         2.68 o                         
  12   2   1          3.82          1.61         2.54 o                         
  13   2   1         83.73         88.89        11.02 o                         
  14   2   1         39.20         45.50         8.62 o                         
  15   2   1          3.10          3.02         1.55 o                         
  16   2   1          7.54          9.69         1.36 o                         
  17   2   1          5.45          5.47         2.44 o                         
  18   2   1          0.68         -0.70         1.04 o                         
  19   2   1          1.29          1.42         0.77 o                         
  20   2   1          0.13          0.91         1.00 o                         
  21   2   1          0.00          0.26         0.76 o                         
 -20   3   1          0.01          1.02         0.71 o                         
 -19   3   1          0.05          0.17         0.75 o                         
 -18   3   1          0.85          1.89         0.88 o                         
 -17   3   1          1.06          2.47         1.64 o                         
 -16   3   1          1.14         -0.19         0.76 o                         
 -15   3   1         23.87         24.94         2.31 o                         
 -14   3   1         68.48         72.70         3.87 o                         
 -13   3   1         72.26         63.87         8.51 o                         
 -12   3   1         18.80         11.41         3.57 o                         
 -11   3   1          0.01          2.00         1.84 o                         
 -10   3   1         64.69         58.28         6.24 o                         
  -9   3   1          0.14         -0.64         1.76 o                         
  -8   3   1          0.78         -1.41         1.88 o                         
  -7   3   1        211.11        186.92        10.42 o                         
  -6   3   1        768.54        754.94        16.37 o                         
  -5   3   1        147.16        155.52         7.85 o                         
  -4   3   1        243.37        244.13        10.84 o                         
  -3   3   1          4.81          4.46         1.53 o                         
  -2   3   1       1510.52       1405.14        25.23 o                         
  -1   3   1       1754.31       1563.17        31.15 o                         
   0   3   1          3.78          6.47         1.78 o                         
   1   3   1          2.78          3.59         1.79 o                         
   2   3   1          7.98         11.57         2.67 o                         
   3   3   1       1169.72       1169.48        19.66 o                         
   4   3   1         25.99         26.63         3.09 o                         
   5   3   1        548.05        500.02        13.42 o                         
   6   3   1        501.67        524.30        15.64 o                         
   7   3   1        255.27        261.35        11.51 o                         
   8   3   1          1.47          2.17         1.66 o                         
   9   3   1          2.29          1.21         1.48 o                         
  10   3   1          9.41          4.82         2.06 o                         
  11   3   1         17.79         16.03         3.46 o                         
  12   3   1         85.89         87.87         9.13 o                         
  13   3   1          0.17          0.30         1.35 o                         
  14   3   1         18.81         18.03         2.00 o                         
  15   3   1          7.59          7.98         1.32 o                         
  16   3   1          0.20          0.10         0.82 o                         
  17   3   1          1.65          0.99         0.75 o                         
  18   3   1          1.89          1.43         0.74 o                         
  19   3   1          0.21          0.09         0.60 o                         
  20   3   1          0.47          0.82         1.33 o                         
 -19   4   1          0.08          0.32         0.47 o                         
 -18   4   1          0.00         -0.02         1.03 o                         
 -17   4   1          0.32          0.66         0.74 o                         
 -16   4   1          0.19          2.24         0.94 o                         
 -15   4   1          3.40          2.62         1.42 o                         
 -14   4   1          0.01          0.86         0.90 o                         
 -13   4   1         36.59         31.03         2.61 o                         
 -12   4   1          1.96          2.02         1.00 o                         
 -11   4   1         65.70         67.69         3.45 o                         
 -10   4   1         31.47         26.37        11.39 o                         
  -9   4   1         51.12         41.57         9.14 o                         
  -8   4   1          4.05         -0.66         2.65 o                         
  -7   4   1         25.41         25.39         5.34 o                         
  -6   4   1         52.22         46.35         6.01 o                         
  -5   4   1          0.47          1.45         1.54 o                         
  -4   4   1         38.57         34.78         5.68 o                         
  -3   4   1        100.68        104.29         9.64 o                         
  -2   4   1        151.33        146.20        12.05 o                         
  -1   4   1         35.55         43.80         6.67 o                         
   0   4   1        171.38        156.07         9.38 o                         
   1   4   1         57.37         71.27         5.84 o                         
   2   4   1         31.51         28.37         3.47 o                         
   3   4   1        135.20        112.98         7.26 o                         
   4   4   1          0.22          0.73         1.95 o                         
   5   4   1          1.42          2.98         2.06 o                         
   6   4   1         17.15         19.28         3.80 o                         
   7   4   1          0.26         -0.62         3.12 o                         
   8   4   1          0.02          1.61         1.77 o                         
   9   4   1         36.41         35.95         6.85 o                         
  10   4   1         82.36         85.62        10.70 o                         
  11   4   1         62.16         71.21         3.43 o                         
  12   4   1          5.64          6.77         1.15 o                         
  13   4   1          4.68          4.95         1.21 o                         
  14   4   1          7.55          5.09         1.20 o                         
  15   4   1          3.49          3.60         0.87 o                         
  16   4   1          0.05          0.80         0.83 o                         
  17   4   1          0.72          0.64         0.68 o                         
  18   4   1          0.00          0.01         0.65 o                         
  19   4   1          0.25          1.35         0.89 o                         
 -17   5   1          0.20          0.92         0.74 o                         
 -16   5   1          2.62          2.58         0.69 o                         
 -15   5   1          1.02          1.05         0.76 o                         
 -14   5   1          0.38         -0.13         0.78 o                         
 -13   5   1          1.50          1.88         1.14 o                         
 -12   5   1         11.78         11.34         1.90 o                         
 -11   5   1          0.34          0.59         0.71 o                         
 -10   5   1         47.67         45.73         2.78 o                         
  -9   5   1         84.83         70.43         3.39 o                         
  -8   5   1         12.27         14.28         1.61 o                         
  -7   5   1          1.47          2.05         0.98 o                         
  -6   5   1         60.49         63.91         7.93 o                         
  -5   5   1        155.97        141.75        10.60 o                         
  -4   5   1          1.28          3.04         2.26 o                         
  -3   5   1         22.03         23.75         4.51 o                         
  -2   5   1         13.96          7.29         2.00 o                         
  -1   5   1        163.71        135.28        13.24 o                         
   0   5   1        113.37        112.06        12.28 o                         
   1   5   1        214.44        203.69        16.41 o                         
   2   5   1        106.28         97.17         9.75 o                         
   3   5   1         64.31         55.18         7.14 o                         
   4   5   1        120.25        111.53        10.43 o                         
   5   5   1         79.32         83.48        13.78 o                         
   6   5   1          0.00          0.02         3.76 o                         
   7   5   1         22.99         23.17         2.34 o                         
   8   5   1          1.53          0.40         0.81 o                         
   9   5   1         13.32         10.89         1.44 o                         
  10   5   1         12.49         10.49         1.33 o                         
  11   5   1          2.14          1.64         0.90 o                         
  12   5   1          0.91          1.79         0.91 o                         
  13   5   1         11.99         11.42         1.42 o                         
  14   5   1          6.25          7.15         1.10 o                         
  15   5   1          1.06          1.40         0.73 o                         
  16   5   1          0.07          0.45         0.88 o                         
  17   5   1          0.24          0.72         1.67 o                         
 -14   6   1          0.15          1.13         0.90 o                         
 -13   6   1          0.00          0.04         0.73 o                         
 -12   6   1          0.12         -0.20         0.57 o                         
 -11   6   1          0.61          1.41         0.91 o                         
 -10   6   1          0.74          0.19         0.81 o                         
  -9   6   1         10.91         12.33         1.69 o                         
  -8   6   1         32.79         32.88         3.54 o                         
  -7   6   1         28.53         30.39         2.54 o                         
  -6   6   1         20.71         21.64         2.22 o                         
  -5   6   1         71.91         75.08         3.39 o                         
  -4   6   1         83.41         86.47         3.63 o                         
  -3   6   1         26.14         22.67         2.22 o                         
  -2   6   1         43.42         40.25         3.04 o                         
  -1   6   1          2.12          3.95         1.28 o                         
   0   6   1         88.36         91.19         5.49 o                         
   1   6   1        122.89        116.38         8.25 o                         
   2   6   1          0.02          1.59         1.32 o                         
   3   6   1         40.19         41.62         3.59 o                         
   4   6   1          0.58         -0.09         1.84 o                         
   5   6   1         34.76         43.93         3.81 o                         
   6   6   1         40.51         42.79         3.15 o                         
   7   6   1          8.52          7.60         1.72 o                         
   8   6   1          1.48          0.83         0.91 o                         
   9   6   1          7.11          4.73         0.96 o                         
  10   6   1          4.18          2.30         0.87 o                         
  11   6   1          0.01         -0.58         0.58 o                         
  12   6   1          0.68          2.70         0.83 o                         
  13   6   1          0.77         -0.08         0.53 o                         
  14   6   1          0.09         -0.69         0.69 o                         
 -10   7   1          4.03          4.06         1.10 o                         
  -9   7   1          0.63          1.48         0.73 o                         
  -8   7   1          0.20         -0.06         0.70 o                         
  -7   7   1          0.11         -0.68         0.68 o                         
  -6   7   1          0.72          0.25         0.57 o                         
  -5   7   1         12.88         14.85         1.20 o                         
  -4   7   1         17.66         18.37         1.38 o                         
  -3   7   1         11.94         10.69         1.75 o                         
  -2   7   1         12.15         14.27         1.43 o                         
  -1   7   1          3.11          3.58         0.98 o                         
   0   7   1          0.03          1.50         1.05 o                         
   1   7   1          0.07         -0.31         0.75 o                         
   2   7   1          3.42          3.20         0.77 o                         
   3   7   1         13.51         14.67         1.60 o                         
   4   7   1          5.04          4.85         0.89 o                         
   5   7   1          0.95          0.62         0.55 o                         
   6   7   1          0.81          1.54         0.89 o                         
   7   7   1          2.16          1.01         0.72 o                         
   8   7   1          1.07          1.62         0.75 o                         
   9   7   1          0.01          0.39         0.62 o                         
 -22   0   2          0.00         -0.62         0.84 o                         
 -21   0   2          0.00         -0.80         1.39 o                         
 -20   0   2          0.21          1.62         1.46 o                         
 -19   0   2          1.65          0.69         1.77 o                         
 -18   0   2          1.05         -1.61         1.75 o                         
 -17   0   2          0.32          1.49         1.42 o                         
 -16   0   2         49.26         58.12         7.53 o                         
 -15   0   2         75.27         80.39        12.49 o                         
 -14   0   2        248.92        371.31        25.28 o                         
 -13   0   2          9.34          7.65         3.62 o                         
 -12   0   2          7.62         22.64         5.51 o                         
 -11   0   2        103.17        114.36        11.83 o                         
 -10   0   2        308.95        411.01        30.21 o                         
  -9   0   2        224.72        301.56        23.98 o                         
  -8   0   2       2597.76       3305.68        73.34 o                         
  -7   0   2         24.12         22.23         5.52 o                         
  -6   0   2       1012.83       1038.82        19.07 o                         
  -5   0   2       1572.90       1825.43        33.84 o                         
  -4   0   2       1508.08       1668.76        30.53 o                         
  -3   0   2       3620.16       4012.76        63.30 o                         
  -2   0   2       3142.73       3532.51        73.53 o                         
  -1   0   2          0.32          3.21         3.28 o                         
   0   0   2       1113.46       1201.92        34.20 o                         
   1   0   2        149.55        100.00         6.51 o                         
   2   0   2       4621.22       4312.36        43.54 o                         
   3   0   2       3403.17       3344.99        48.84 o                         
   4   0   2        629.18        638.79        23.03 o                         
   5   0   2        864.45        988.79        94.92 o                         
   6   0   2       1640.54       1770.43        32.03 o                         
   7   0   2          1.45          1.33         1.78 o                         
   8   0   2         22.83         24.67         4.66 o                         
   9   0   2        368.73        454.53        20.62 o                         
  10   0   2        178.77        197.86        15.04 o                         
  11   0   2         58.08         61.93         9.03 o                         
  12   0   2         33.79         50.08        12.92 o                         
  13   0   2         17.02         15.40         9.30 o                         
  14   0   2         53.39         47.04        12.90 o                         
  15   0   2         11.84          9.34         6.31 o                         
  16   0   2          0.65          4.54         2.38 o                         
  17   0   2         11.42         11.87         3.70 o                         
  18   0   2          4.18          4.17         2.60 o                         
  19   0   2          0.18         -2.23         2.23 o                         
  20   0   2          0.02          1.22         1.24 o                         
  21   0   2          0.06          0.51         1.28 o                         
  22   0   2          0.40          0.22         1.06 o                         
 -22   1   2          0.01          1.15         1.07 o                         
 -21   1   2          0.00         -0.30         0.79 o                         
 -20   1   2          0.01          1.17         1.62 o                         
 -19   1   2          1.12          1.01         1.85 o                         
 -18   1   2          2.31          1.95         1.09 o                         
 -17   1   2         12.18          9.87         3.61 o                         
 -16   1   2          0.29          0.34         1.28 o                         
 -15   1   2         50.57         83.31         9.04 o                         
 -14   1   2         26.12         30.09         6.06 o                         
 -13   1   2          1.74          4.30         3.40 o                         
 -12   1   2          4.64          3.68         2.00 o                         
 -11   1   2         10.74          6.43         2.27 o                         
 -10   1   2          0.13          1.17         1.25 o                         
  -9   1   2        696.77        875.91        20.84 o                         
  -8   1   2        479.48        560.77        15.59 o                         
  -7   1   2        130.87        146.10         6.77 o                         
  -6   1   2         10.45         13.68         2.00 o                         
  -5   1   2          2.00          3.46         1.00 o                         
  -4   1   2         16.83         14.11         3.77 o                         
  -3   1   2         59.81         51.48         5.99 o                         
  -2   1   2       1788.25       1724.64        40.13 o                         
  -1   1   2       2224.53       1982.51        41.09 o                         
   0   1   2      25626.57      25203.44       121.13 o                         
   1   1   2       1724.15       1434.48        26.77 o                         
   2   1   2        530.81        448.17         9.39 o                         
   3   1   2        432.48        327.07        12.58 o                         
   4   1   2        139.08        116.25        11.19 o                         
   5   1   2        357.31        366.08        10.79 o                         
   6   1   2         60.58         61.70         4.02 o                         
   7   1   2          9.63          8.01         1.73 o                         
   8   1   2       1457.78       1620.78        31.82 o                         
   9   1   2        664.67        731.05        22.96 o                         
  10   1   2         26.66         22.66         4.51 o                         
  11   1   2          9.75          5.78         3.36 o                         
  12   1   2         42.71         46.95         7.19 o                         
  13   1   2         46.48         44.83         7.31 o                         
  14   1   2         82.04         93.93        13.54 o                         
  15   1   2         61.61         80.76        12.89 o                         
  16   1   2          7.39          8.82         1.97 o                         
  17   1   2          7.15          5.19         1.50 o                         
  18   1   2          0.04          0.50         0.92 o                         
  19   1   2          0.01          0.16         0.93 o                         
  20   1   2          0.08         -0.51         0.75 o                         
  21   1   2          0.03          0.87         0.69 o                         
 -21   2   2          0.02          0.46         0.77 o                         
 -20   2   2          0.75          0.62         0.73 o                         
 -19   2   2          0.18          0.85         0.89 o                         
 -18   2   2          0.06          1.33         0.80 o                         
 -17   2   2          0.43          0.38         0.77 o                         
 -16   2   2         11.93         12.35         1.83 o                         
 -15   2   2          0.11         -0.42         1.06 o                         
 -14   2   2          0.17          5.14         3.73 o                         
 -13   2   2          3.95          2.14         3.34 o                         
 -12   2   2          0.55          2.65         1.61 o                         
 -11   2   2          9.58          4.35         2.26 o                         
 -10   2   2        103.86        113.52         8.68 o                         
  -9   2   2          1.07          0.90         1.34 o                         
  -8   2   2         90.90         98.45         6.44 o                         
  -7   2   2        162.36        190.48         8.42 o                         
  -6   2   2          2.33          3.96         1.30 o                         
  -5   2   2          4.45          6.07         1.32 o                         
  -4   2   2        455.56        459.89        10.02 o                         
  -3   2   2         88.19         87.32         5.59 o                         
  -2   2   2        122.38        118.67         7.51 o                         
  -1   2   2        445.62        369.11        12.09 o                         
   0   2   2       1166.58       1082.02        22.21 o                         
   1   2   2       1276.12       1113.79        17.53 o                         
   2   2   2        718.69        656.86        11.02 o                         
   3   2   2        163.22        162.62         4.72 o                         
   4   2   2        148.96        126.78         5.24 o                         
   5   2   2         17.37         22.11         2.37 o                         
   6   2   2         26.78         30.10         3.17 o                         
   7   2   2          2.39          1.27         1.44 o                         
   8   2   2          1.79          1.85         1.36 o                         
   9   2   2         85.81         69.14         6.06 o                         
  10   2   2          0.28          1.39         2.04 o                         
  11   2   2          0.00          0.50         2.68 o                         
  12   2   2         50.02         40.43         7.34 o                         
  13   2   2         12.05         11.97         4.72 o                         
  14   2   2          7.21          7.73         3.10 o                         
  15   2   2          7.24          7.24         2.04 o                         
  16   2   2         13.75         10.34         2.08 o                         
  17   2   2          7.89          8.86         2.25 o                         
  18   2   2          0.36          1.64         1.73 o                         
  19   2   2          0.55         -0.19         1.04 o                         
  20   2   2          0.53          0.45         0.78 o                         
  21   2   2          0.20          0.41         1.00 o                         
 -20   3   2          0.02          0.18         0.58 o                         
 -19   3   2          0.62          0.36         0.57 o                         
 -18   3   2          0.32          1.80         0.93 o                         
 -17   3   2          0.55          0.62         0.84 o                         
 -16   3   2          0.36          0.38         0.79 o                         
 -15   3   2          7.53          9.01         1.43 o                         
 -14   3   2          9.62          9.75         1.55 o                         
 -13   3   2        169.83        192.20        16.03 o                         
 -12   3   2          2.05          0.83         3.06 o                         
 -11   3   2         22.13         16.63         3.75 o                         
 -10   3   2         80.36         91.36         7.51 o                         
  -9   3   2          0.48          0.26         3.07 o                         
  -8   3   2          0.25         -1.88         1.88 o                         
  -7   3   2         25.96         36.89         4.80 o                         
  -6   3   2        556.66        539.52        17.30 o                         
  -5   3   2        217.59        222.77        12.45 o                         
  -4   3   2        930.59        970.26        25.26 o                         
  -3   3   2        696.07        707.63        21.68 o                         
  -2   3   2        181.42        186.28        11.29 o                         
  -1   3   2        640.70        599.01        15.33 o                         
   0   3   2        892.48        752.27        15.38 o                         
   1   3   2        715.18        673.58        21.21 o                         
   2   3   2          0.63          3.31         1.17 o                         
   3   3   2         52.24         70.11         4.44 o                         
   4   3   2        189.22        211.44         8.67 o                         
   5   3   2        155.27        144.84         8.24 o                         
   6   3   2        993.78        987.06        20.14 o                         
   7   3   2        162.58        158.48         9.08 o                         
   8   3   2         58.29         52.66         5.42 o                         
   9   3   2         17.73         15.14         3.42 o                         
  10   3   2        122.91        128.07         9.44 o                         
  11   3   2          0.88          2.15         2.45 o                         
  12   3   2          2.02          4.01         2.81 o                         
  13   3   2        134.46        132.80         6.93 o                         
  14   3   2          7.10          6.18         1.93 o                         
  15   3   2         24.60         25.45         2.71 o                         
  16   3   2          0.60          0.21         0.77 o                         
  17   3   2          0.02         -0.51         0.77 o                         
  18   3   2          0.02         -0.52         0.93 o                         
  19   3   2          0.55          0.20         0.79 o                         
  20   3   2          0.06          0.83         1.05 o                         
 -19   4   2          0.03         -0.11         0.53 o                         
 -18   4   2          0.19          0.36         0.69 o                         
 -17   4   2          0.16          1.78         0.88 o                         
 -16   4   2          0.48          1.31         0.93 o                         
 -15   4   2          7.95          6.85         1.21 o                         
 -14   4   2         26.51         26.54         2.40 o                         
 -13   4   2          1.77          1.49         0.87 o                         
 -12   4   2         77.45         74.23         3.88 o                         
 -11   4   2         67.62         72.20         3.75 o                         
 -10   4   2         26.03         20.97         7.86 o                         
  -9   4   2          0.00          0.52         4.99 o                         
  -8   4   2         26.85         25.07         5.72 o                         
  -7   4   2         87.41         91.98        12.09 o                         
  -6   4   2        246.08        228.46        14.90 o                         
  -5   4   2        302.30        299.84        16.87 o                         
  -4   4   2         36.75         32.41         5.43 o                         
  -3   4   2         30.64         45.10         5.60 o                         
  -2   4   2          4.31          3.37         1.96 o                         
  -1   4   2         53.03         51.14         5.98 o                         
   0   4   2          8.95          8.32         2.30 o                         
   1   4   2         13.95         11.06         2.44 o                         
   2   4   2         12.64         15.60         3.20 o                         
   3   4   2         60.70         56.70         5.90 o                         
   4   4   2         45.19         46.60         6.96 o                         
   5   4   2         32.50         43.40         7.09 o                         
   6   4   2         41.77         43.13         7.14 o                         
   7   4   2         20.73         23.39         7.39 o                         
   8   4   2          3.52          2.53         2.59 o                         
   9   4   2          0.64          4.92         5.01 o                         
  10   4   2         41.47         42.94        10.80 o                         
  11   4   2        197.58        198.51         7.85 o                         
  12   4   2         60.68         61.17         3.48 o                         
  13   4   2          2.38          4.45         1.06 o                         
  14   4   2          7.86          9.32         1.22 o                         
  15   4   2          0.57          0.49         0.81 o                         
  16   4   2          0.52         -0.03         0.72 o                         
  17   4   2          0.24          1.21         0.78 o                         
  18   4   2          0.10          0.01         0.62 o                         
 -17   5   2          0.27          1.41         1.10 o                         
 -16   5   2          0.12          0.83         0.63 o                         
 -15   5   2          0.01          0.45         0.72 o                         
 -14   5   2          0.40          0.67         0.70 o                         
 -13   5   2          1.91          2.38         0.88 o                         
 -12   5   2         11.39         10.40         1.74 o                         
 -11   5   2          8.58          7.07         1.73 o                         
 -10   5   2          3.43          3.72         1.48 o                         
  -9   5   2          0.36         -0.14         0.77 o                         
  -8   5   2          1.73         -0.11         0.99 o                         
  -7   5   2         32.20         33.98         2.72 o                         
  -6   5   2         29.38         23.28         5.82 o                         
  -5   5   2        188.02        193.86        14.22 o                         
  -4   5   2        119.43        107.25         9.36 o                         
  -3   5   2          6.29         11.65         3.07 o                         
  -2   5   2          2.51          2.68         1.97 o                         
  -1   5   2        125.25        117.63        12.59 o                         
   0   5   2        114.77        106.38        11.95 o                         
   1   5   2        242.41        218.15        17.04 o                         
   2   5   2         26.41         29.39         5.23 o                         
   3   5   2         19.58         17.76         3.76 o                         
   4   5   2         87.78         92.78         9.79 o                         
   5   5   2        133.63        129.50        11.57 o                         
   6   5   2         36.82         35.43         3.14 o                         
   7   5   2          9.79         11.23         1.70 o                         
   8   5   2          5.52          6.31         1.39 o                         
   9   5   2          0.21          0.65         1.05 o                         
  10   5   2         18.92         22.56         2.38 o                         
  11   5   2          0.20          0.55         0.88 o                         
  12   5   2          0.01          1.44         1.45 o                         
  13   5   2          4.85          5.63         1.10 o                         
  14   5   2          4.53          3.22         0.85 o                         
  15   5   2          0.51          0.77         0.61 o                         
  16   5   2          0.72          1.09         0.69 o                         
 -14   6   2          0.10          0.15         0.96 o                         
 -13   6   2          0.17          0.67         0.69 o                         
 -12   6   2          1.33          2.08         1.43 o                         
 -11   6   2          0.10         -0.88         0.88 o                         
 -10   6   2          3.15          3.98         1.62 o                         
  -9   6   2          1.54          3.26         1.15 o                         
  -8   6   2          0.94          0.73         0.98 o                         
  -7   6   2          0.35          0.99         0.92 o                         
  -6   6   2          2.92          4.16         1.25 o                         
  -5   6   2          8.36          9.88         1.50 o                         
  -4   6   2         54.02         59.57         3.06 o                         
  -3   6   2         34.28         34.38         2.31 o                         
  -2   6   2          0.45          0.33         0.78 o                         
  -1   6   2         55.18         56.63         3.30 o                         
   0   6   2          0.01         -0.68         1.09 o                         
   1   6   2         61.66         72.24         3.77 o                         
   2   6   2          0.13          1.05         0.95 o                         
   3   6   2         17.19         22.46         2.20 o                         
   4   6   2         68.99         83.69         4.07 o                         
   5   6   2         43.02         48.99         3.13 o                         
   6   6   2          2.56          2.58         2.34 o                         
   7   6   2          0.00          1.57         0.90 o                         
   8   6   2          0.80          1.42         0.83 o                         
   9   6   2          7.21          7.29         1.09 o                         
  10   6   2          5.51          6.33         1.21 o                         
  11   6   2          0.39          0.06         1.10 o                         
  12   6   2          2.02          2.73         0.98 o                         
  13   6   2          1.95          1.23         1.10 o                         
  -9   7   2          1.39          1.72         0.73 o                         
  -8   7   2          0.68          0.70         0.63 o                         
  -7   7   2          0.02         -0.67         0.67 o                         
  -6   7   2          0.00          0.97         0.75 o                         
  -5   7   2          0.59          0.44         0.49 o                         
  -4   7   2          0.16          0.89         1.13 o                         
  -3   7   2          0.01          1.11         0.72 o                         
  -2   7   2          1.45          1.24         0.93 o                         
  -1   7   2          1.85          1.04         0.98 o                         
   0   7   2         13.82         13.85         1.63 o                         
   1   7   2          0.02          0.04         0.64 o                         
   2   7   2          0.07         -0.55         0.55 o                         
   3   7   2          9.68          9.11         1.07 o                         
   4   7   2          2.84          1.20         0.57 o                         
   5   7   2          0.08         -0.33         0.58 o                         
   6   7   2          0.07          0.85         0.74 o                         
   7   7   2          0.02          0.01         0.79 o                         
   8   7   2          1.67          0.66         0.76 o                         
   9   7   2          2.54          2.74         1.89 o                         
 -22   1   3          0.00          2.00         1.07 o                         
 -21   1   3          0.03         -0.12         0.73 o                         
 -20   1   3          0.97          1.83         1.32 o                         
 -19   1   3          1.72          0.17         1.16 o                         
 -18   1   3          0.16          1.17         1.00 o                         
 -17   1   3          2.00          0.95         1.00 o                         
 -16   1   3         16.41         15.34         1.88 o                         
 -15   1   3          0.13          4.89         3.35 o                         
 -14   1   3         27.00         38.63         7.24 o                         
 -13   1   3          0.25          4.18         2.40 o                         
 -12   1   3          0.07         -3.04         3.04 o                         
 -11   1   3         21.01         18.88         4.55 o                         
 -10   1   3        170.67        245.29        12.04 o                         
  -9   1   3        204.61        242.44        10.26 o                         
  -8   1   3       2165.13       2745.24        32.21 o                         
  -7   1   3        303.98        398.37        11.46 o                         
  -6   1   3        340.35        334.57         9.80 o                         
  -5   1   3       1147.45       1294.51        18.94 o                         
  -4   1   3        961.71       1010.20        24.99 o                         
  -3   1   3         31.95         20.65         3.93 o                         
  -2   1   3       5894.99       6021.18        67.94 o                         
  -1   1   3      14155.72      14106.65       110.76 o                         
   0   1   3       2190.73       1990.78        39.52 o                         
   1   1   3       4457.91       4048.73        88.41 o                         
   2   1   3        139.64        130.32         6.82 o                         
   3   1   3        210.07        202.56         7.73 o                         
   4   1   3         12.13         13.94         1.92 o                         
   5   1   3        149.14        128.99         6.40 o                         
   6   1   3        159.88        149.96         7.69 o                         
   7   1   3          6.70          3.83         1.65 o                         
   8   1   3          2.53          2.17         2.46 o                         
   9   1   3         44.89         54.66         6.71 o                         
  10   1   3        101.81        100.25         9.62 o                         
  11   1   3          2.57          1.13         2.10 o                         
  12   1   3          5.61          4.04         2.76 o                         
  13   1   3         51.99         53.30         7.83 o                         
  14   1   3          0.32          1.55         2.74 o                         
  15   1   3         10.54          9.05         1.75 o                         
  16   1   3          9.40          7.78         1.59 o                         
  17   1   3         14.80         14.66         2.25 o                         
  18   1   3          3.28          3.27         1.45 o                         
  19   1   3          0.06         -0.79         0.79 o                         
  20   1   3          0.07          0.65         0.77 o                         
  21   1   3          0.25         -0.05         0.76 o                         
 -21   2   3          0.08          0.43         1.72 o                         
 -20   2   3          0.03          0.30         0.84 o                         
 -19   2   3          0.35          0.31         1.14 o                         
 -18   2   3          2.66          1.54         0.76 o                         
 -17   2   3          2.75          2.55         1.08 o                         
 -16   2   3          0.00         -0.70         0.81 o                         
 -15   2   3          8.90          7.39         1.34 o                         
 -14   2   3         33.80         48.58         8.34 o                         
 -13   2   3        155.84        219.53        16.41 o                         
 -12   2   3         15.43         19.61         4.31 o                         
 -11   2   3         13.80         15.28         3.67 o                         
 -10   2   3         25.56         32.90         4.82 o                         
  -9   2   3        391.80        480.53        17.08 o                         
  -8   2   3        238.71        255.44        11.79 o                         
  -7   2   3        956.98       1008.07        19.64 o                         
  -6   2   3        273.49        290.66         9.13 o                         
  -5   2   3       1420.09       1473.80        24.77 o                         
  -4   2   3        228.31        226.41         8.22 o                         
  -3   2   3        459.70        388.69        14.37 o                         
  -2   2   3        127.97        119.32         7.21 o                         
  -1   2   3          1.45          1.44         1.26 o                         
   0   2   3          3.65          2.27         1.14 o                         
   1   2   3       2987.02       2747.17        27.74 o                         
   2   2   3         27.36         21.90         2.68 o                         
   3   2   3        403.22        334.41         9.16 o                         
   4   2   3        122.24        140.82         5.71 o                         
   5   2   3         82.08         88.97         5.30 o                         
   6   2   3        475.47        442.12        13.51 o                         
   7   2   3         65.79         55.77         5.22 o                         
   8   2   3         30.64         37.03         3.92 o                         
   9   2   3         47.19         44.10         5.02 o                         
  10   2   3         19.47         13.30         3.20 o                         
  11   2   3          5.47          4.61         2.19 o                         
  12   2   3         26.06         26.61         6.02 o                         
  13   2   3         26.62         31.24         6.10 o                         
  14   2   3        215.94        231.65         8.98 o                         
  15   2   3         42.02         41.05         4.54 o                         
  16   2   3          1.03         -1.24         4.21 o                         
  17   2   3          0.51          3.13         1.53 o                         
  18   2   3          1.04          0.50         1.05 o                         
  19   2   3          2.47          1.27         0.87 o                         
  20   2   3          0.53          0.38         0.98 o                         
 -20   3   3          0.77         20.67        18.08 o                         
 -19   3   3          0.01          1.28         0.67 o                         
 -18   3   3          2.40          1.43         0.78 o                         
 -17   3   3          2.45          1.03         0.72 o                         
 -16   3   3          1.52          0.81         0.74 o                         
 -15   3   3          0.90          1.33         1.14 o                         
 -14   3   3          1.43          1.44         1.52 o                         
 -13   3   3          0.11          0.75         1.14 o                         
 -12   3   3         59.57         69.17         9.25 o                         
 -11   3   3         10.65          8.85         5.68 o                         
 -10   3   3         24.68         22.61         6.72 o                         
  -9   3   3         67.69         87.11         9.18 o                         
  -8   3   3          8.55          9.57         3.54 o                         
  -7   3   3         67.65         65.76         7.51 o                         
  -6   3   3        147.59        161.73        11.50 o                         
  -5   3   3        214.53        206.00        15.41 o                         
  -4   3   3         90.76         94.31         8.49 o                         
  -3   3   3        591.23        564.59        20.56 o                         
  -2   3   3        122.18        118.03         7.81 o                         
  -1   3   3          7.27          7.37         1.70 o                         
   0   3   3          0.14         -1.29         1.29 o                         
   1   3   3        476.43        466.62        12.67 o                         
   2   3   3        593.76        589.39        16.22 o                         
   3   3   3         98.33         99.46         6.86 o                         
   4   3   3         36.76         33.72         4.74 o                         
   5   3   3        145.97        165.33        10.67 o                         
   6   3   3        281.00        292.05        14.42 o                         
   7   3   3        219.50        205.35        10.95 o                         
   8   3   3        137.30        119.81         8.81 o                         
   9   3   3         20.99         18.58         3.83 o                         
  10   3   3         14.10         14.37         3.54 o                         
  11   3   3         30.67         33.28         6.74 o                         
  12   3   3          7.52          7.06         4.20 o                         
  13   3   3         13.88         17.75         2.01 o                         
  14   3   3         13.39         13.67         2.07 o                         
  15   3   3          4.08          3.17         1.31 o                         
  16   3   3          0.43          1.93         1.12 o                         
  17   3   3          0.00          0.44         1.00 o                         
  18   3   3          0.18          2.48         1.04 o                         
  19   3   3          0.02          0.93         0.58 o                         
  20   3   3          0.00         -0.04         1.16 o                         
 -19   4   3          0.02          0.00         0.92 o                         
 -18   4   3          0.43          1.23         0.60 o                         
 -17   4   3          0.94         -0.25         0.75 o                         
 -16   4   3          0.02          0.04         0.91 o                         
 -15   4   3         10.28          8.52         1.74 o                         
 -14   4   3         17.16         15.73         2.23 o                         
 -13   4   3          2.23          4.96         1.49 o                         
 -12   4   3          0.27          2.20         1.01 o                         
 -11   4   3         34.62         37.43         2.50 o                         
 -10   4   3         60.22         68.79        12.01 o                         
  -9   4   3         10.85          6.70         4.51 o                         
  -8   4   3          0.31         -0.78         1.87 o                         
  -7   4   3          1.64          0.26         2.17 o                         
  -6   4   3        130.49        124.49        11.38 o                         
  -5   4   3        105.73         97.37        10.23 o                         
  -4   4   3          3.51          9.63         4.21 o                         
  -3   4   3         25.10         19.86         4.07 o                         
  -2   4   3         94.35         88.76        11.07 o                         
  -1   4   3        178.59        167.45        13.58 o                         
   0   4   3         10.32         12.10         2.87 o                         
   1   4   3         55.42         38.44         5.51 o                         
   2   4   3         31.97         42.18         5.84 o                         
   3   4   3         12.80         13.99         4.12 o                         
   4   4   3         30.96         28.49         5.60 o                         
   5   4   3         18.57         24.08         4.58 o                         
   6   4   3         14.62         11.31         3.30 o                         
   7   4   3          2.74          1.82         3.03 o                         
   8   4   3         22.50         29.70         6.81 o                         
   9   4   3        155.04        149.44        28.67 o                         
  10   4   3         61.24         66.56         3.72 o                         
  11   4   3         47.96         49.74         4.08 o                         
  12   4   3          0.24          0.66         1.00 o                         
  13   4   3         46.94         46.73         2.71 o                         
  14   4   3          5.01          5.05         1.01 o                         
  15   4   3          1.96          0.81         0.79 o                         
  16   4   3          1.31          1.96         0.75 o                         
  17   4   3          0.56          2.17         0.76 o                         
  18   4   3          0.10         -0.56         0.56 o                         
 -16   5   3          0.03          0.43         0.59 o                         
 -15   5   3          0.26          1.30         0.71 o                         
 -14   5   3          0.12          1.12         0.89 o                         
 -13   5   3          2.43          2.01         0.88 o                         
 -12   5   3          1.50          1.41         0.72 o                         
 -11   5   3         11.70          9.42         1.65 o                         
 -10   5   3          2.55          3.74         1.40 o                         
  -9   5   3          1.86          1.92         0.99 o                         
  -8   5   3          0.98         -1.18         1.18 o                         
  -7   5   3         49.50         47.21         3.18 o                         
  -6   5   3         40.52         40.46         2.98 o                         
  -5   5   3         16.85         13.34         4.36 o                         
  -4   5   3         73.49         78.08        10.32 o                         
  -3   5   3          4.36          4.38         3.42 o                         
  -2   5   3          8.38          3.26         2.85 o                         
  -1   5   3         21.72         21.64         7.15 o                         
   0   5   3        306.27        316.58        21.06 o                         
   1   5   3        132.33        126.04        13.20 o                         
   2   5   3         41.30         38.62         6.66 o                         
   3   5   3          9.88          3.99         2.49 o                         
   4   5   3          0.13          1.98         2.31 o                         
   5   5   3         27.30         30.28         3.54 o                         
   6   5   3          1.52          0.88         1.19 o                         
   7   5   3          4.00          3.58         1.08 o                         
   8   5   3         31.20         33.68         2.74 o                         
   9   5   3         93.08         94.03         7.58 o                         
  10   5   3         18.06         15.89         1.76 o                         
  11   5   3          2.61          3.70         0.97 o                         
  12   5   3          2.43          2.37         0.88 o                         
  13   5   3          3.66          3.71         0.96 o                         
  14   5   3          0.02          0.34         0.73 o                         
  15   5   3          1.13          0.77         0.59 o                         
  16   5   3          0.71          1.33         0.85 o                         
 -13   6   3          0.10          2.35         0.91 o                         
 -12   6   3          0.08          0.12         0.68 o                         
 -11   6   3          1.52          3.05         1.26 o                         
 -10   6   3          3.90          5.12         1.20 o                         
  -9   6   3          9.92          8.45         1.45 o                         
  -8   6   3          0.08          0.42         0.76 o                         
  -7   6   3          4.57          7.67         1.45 o                         
  -6   6   3         30.02         28.44         2.52 o                         
  -5   6   3         21.73         25.31         2.01 o                         
  -4   6   3          1.51          3.33         0.90 o                         
  -3   6   3          4.44          5.12         1.06 o                         
  -2   6   3         10.95          9.57         2.09 o                         
  -1   6   3        130.87        154.61        11.09 o                         
   0   6   3         29.89         32.99         3.39 o                         
   1   6   3          8.61          9.65         2.10 o                         
   2   6   3         36.22         33.12         3.39 o                         
   3   6   3         55.74         57.67         3.38 o                         
   4   6   3        130.18        147.19         5.29 o                         
   5   6   3        115.34        136.41         5.02 o                         
   6   6   3         24.63         26.21         2.78 o                         
   7   6   3         19.67         21.85         2.11 o                         
   8   6   3         18.35         17.96         1.63 o                         
   9   6   3          0.76          0.90         0.71 o                         
  10   6   3          6.60          8.56         1.18 o                         
  11   6   3          3.81          5.27         1.01 o                         
  12   6   3          0.01          0.17         0.55 o                         
  13   6   3          0.04          0.39         0.54 o                         
  -9   7   3          0.68          0.83         1.03 o                         
  -8   7   3          1.35          1.35         0.55 o                         
  -7   7   3          1.01          1.66         0.73 o                         
  -6   7   3          0.28          0.95         0.51 o                         
  -5   7   3          2.34          2.09         0.67 o                         
  -4   7   3          3.89          4.97         0.89 o                         
  -3   7   3         36.81         42.21         2.26 o                         
  -2   7   3          7.95          9.51         1.38 o                         
  -1   7   3          4.35          5.29         0.95 o                         
   0   7   3          1.43          1.39         0.62 o                         
   1   7   3          0.14         -0.23         0.71 o                         
   2   7   3          0.37         -0.48         0.60 o                         
   3   7   3          1.48          1.94         1.25 o                         
   4   7   3          2.52          0.27         0.54 o                         
   5   7   3          0.89          0.65         0.63 o                         
   6   7   3          0.14         -0.65         0.65 o                         
   7   7   3          0.37         -0.36         0.62 o                         
   8   7   3          0.40          0.08         0.63 o                         
 -21   0   4          0.18         -0.01         1.30 o                         
 -20   0   4          0.04          0.57         1.30 o                         
 -19   0   4          2.68          3.07         1.90 o                         
 -18   0   4          1.67          2.66         2.97 o                         
 -17   0   4         67.89         83.69         6.21 o                         
 -16   0   4         24.75         21.51         3.19 o                         
 -15   0   4          1.24          4.61         7.23 o                         
 -14   0   4          0.57          6.96         7.62 o                         
 -13   0   4          9.07         17.01         7.53 o                         
 -12   0   4         40.61         38.10        10.65 o                         
 -11   0   4          2.17          6.53         3.79 o                         
 -10   0   4          8.29         10.09         4.57 o                         
  -9   0   4        590.50        761.13        32.54 o                         
  -8   0   4        880.71       1131.66        35.76 o                         
  -7   0   4          4.38          5.61         2.00 o                         
  -6   0   4          4.30          8.04         2.34 o                         
  -5   0   4         35.97         39.07         4.43 o                         
  -4   0   4       1633.82       1596.14        26.46 o                         
  -3   0   4         11.03         14.36         3.81 o                         
  -2   0   4       1296.61       1284.18        29.49 o                         
  -1   0   4      14231.92      14660.20       244.62 o                         
   0   0   4      85973.91      84012.56       476.35 o                         
   1   0   4      10431.20      10048.24       149.67 o                         
   2   0   4       5472.83       5068.87        49.55 o                         
   3   0   4       1390.24       1304.77        32.47 o                         
   4   0   4        322.76        360.61        15.06 o                         
   5   0   4        141.78        140.09         9.67 o                         
   6   0   4        153.81        170.83        11.09 o                         
   7   0   4        398.56        381.58        26.74 o                         
   8   0   4        400.96        430.61        30.71 o                         
   9   0   4       1559.73       1696.86        62.53 o                         
  10   0   4         68.89         50.26        11.72 o                         
  11   0   4          1.65          4.21         4.39 o                         
  12   0   4         24.25         28.18         7.34 o                         
  13   0   4         19.84         13.92         6.89 o                         
  14   0   4          8.72          8.90         4.45 o                         
  15   0   4         10.65          7.42         1.90 o                         
  16   0   4          0.80          2.17         1.18 o                         
  17   0   4          1.69          1.50         1.69 o                         
  18   0   4          0.46          0.35         1.23 o                         
  19   0   4          0.24          0.38         1.18 o                         
  20   0   4          0.89          0.24         1.24 o                         
  21   0   4          0.41          1.15         1.18 o                         
 -21   1   4          0.04         -0.90         0.93 o                         
 -20   1   4          0.19          1.35         0.84 o                         
 -19   1   4          0.37          0.94         1.01 o                         
 -18   1   4          0.05         -0.53         0.91 o                         
 -17   1   4          0.80          2.70         1.36 o                         
 -16   1   4         18.88         17.52         2.27 o                         
 -15   1   4         45.08         46.15         6.78 o                         
 -14   1   4          3.12          6.27         4.42 o                         
 -13   1   4          2.87          0.31         3.24 o                         
 -12   1   4          4.84          5.14         4.51 o                         
 -11   1   4          9.68         14.67         4.91 o                         
 -10   1   4         41.34         39.22         5.13 o                         
  -9   1   4         48.87         46.89         5.60 o                         
  -8   1   4          7.69          8.80         2.41 o                         
  -7   1   4        112.78        109.28         7.20 o                         
  -6   1   4        249.23        269.69         8.23 o                         
  -5   1   4          1.01          1.38         1.06 o                         
  -4   1   4         71.99         65.04         4.76 o                         
  -3   1   4        190.01        187.82         9.60 o                         
  -2   1   4       1596.56       1565.62        22.94 o                         
  -1   1   4       4836.83       4595.54        98.00 o                         
   0   1   4      10107.19      10119.29        56.05 o                         
   1   1   4        616.87        570.46        13.62 o                         
   2   1   4          2.74          2.52         1.17 o                         
   3   1   4         50.98         37.86         3.10 o                         
   4   1   4       1400.03       1320.83        21.44 o                         
   5   1   4         55.04         61.05         4.81 o                         
   6   1   4         30.39         23.02         3.92 o                         
   7   1   4        120.66        124.78         9.08 o                         
   8   1   4        785.48        800.94        24.20 o                         
   9   1   4         20.23         25.87         4.20 o                         
  10   1   4          8.35         11.37         6.08 o                         
  11   1   4          4.84          3.72         2.16 o                         
  12   1   4         96.37         96.76        10.48 o                         
  13   1   4          8.32          5.80         4.37 o                         
  14   1   4         30.47         34.61        10.37 o                         
  15   1   4          0.71         -1.10         1.10 o                         
  16   1   4          1.68          1.93         1.14 o                         
  17   1   4         25.30         22.62         2.68 o                         
  18   1   4          0.33          0.34         1.12 o                         
  19   1   4          1.16         -0.58         0.70 o                         
  20   1   4          0.01          1.36         0.72 o                         
  21   1   4          0.44         -0.12         1.16 o                         
 -21   2   4          0.10          0.85         0.65 o                         
 -20   2   4          0.00         -0.63         0.73 o                         
 -19   2   4          0.04          0.21         0.76 o                         
 -18   2   4          0.94          1.38         0.96 o                         
 -17   2   4          0.61          1.83         1.06 o                         
 -16   2   4          0.38         -0.93         1.04 o                         
 -15   2   4          6.88          6.61         1.32 o                         
 -14   2   4          7.26         10.54         1.61 o                         
 -13   2   4         22.48         33.22         7.96 o                         
 -12   2   4         12.10         15.74         4.77 o                         
 -11   2   4         85.30        100.04         8.96 o                         
 -10   2   4          2.98          1.43         1.48 o                         
  -9   2   4          6.98         10.31         3.01 o                         
  -8   2   4         27.44         32.05         5.15 o                         
  -7   2   4          7.40         11.97         2.51 o                         
  -6   2   4         32.43         40.65         4.56 o                         
  -5   2   4          2.51          1.52         1.30 o                         
  -4   2   4        128.96        118.49         7.22 o                         
  -3   2   4        301.43        320.58        16.99 o                         
  -2   2   4         14.66         13.03         3.01 o                         
  -1   2   4         22.76         16.44         2.86 o                         
   0   2   4        448.97        429.13        11.94 o                         
   1   2   4         61.04         55.62         4.51 o                         
   2   2   4          0.28          0.33         1.07 o                         
   3   2   4         80.87         70.27         5.05 o                         
   4   2   4        267.78        231.54         8.46 o                         
   5   2   4        423.73        420.56        15.22 o                         
   6   2   4        313.06        314.61        14.80 o                         
   7   2   4        237.40        214.48        11.86 o                         
   8   2   4          0.15          1.41         1.98 o                         
   9   2   4          0.50         -0.39         2.24 o                         
  10   2   4          0.02          1.96         2.34 o                         
  11   2   4          9.47         10.10         3.53 o                         
  12   2   4          8.33          8.59         2.80 o                         
  13   2   4          3.26          0.24         2.39 o                         
  14   2   4        100.60        104.11         5.03 o                         
  15   2   4         81.07         77.13         6.07 o                         
  16   2   4          4.58          3.80         1.58 o                         
  17   2   4          0.21          0.92         1.61 o                         
  18   2   4          1.71          2.57         1.56 o                         
  19   2   4          0.06          0.27         1.03 o                         
  20   2   4          0.00          0.13         0.73 o                         
 -20   3   4          0.12         -0.36         0.64 o                         
 -19   3   4          0.25         -0.61         0.61 o                         
 -18   3   4          1.12          0.76         0.65 o                         
 -17   3   4          1.30          0.40         0.66 o                         
 -16   3   4          0.42          0.71         0.72 o                         
 -15   3   4         19.37         16.14         2.00 o                         
 -14   3   4        104.17         98.27         5.65 o                         
 -13   3   4          5.95          6.67         1.44 o                         
 -12   3   4        113.65        138.22        16.53 o                         
 -11   3   4          6.91          1.00        11.53 o                         
 -10   3   4          8.86          6.24         3.49 o                         
  -9   3   4          2.25          8.01         4.23 o                         
  -8   3   4          5.26          4.49         2.51 o                         
  -7   3   4        222.64        233.75        14.48 o                         
  -6   3   4         15.17         12.63         3.73 o                         
  -5   3   4        287.42        288.76        15.25 o                         
  -4   3   4         82.93         78.12         7.88 o                         
  -3   3   4        455.26        483.67        19.99 o                         
  -2   3   4         93.25         76.04         6.94 o                         
  -1   3   4         46.82         58.74         5.90 o                         
   0   3   4         56.63         54.83         5.14 o                         
   1   3   4        109.24         95.11         6.84 o                         
   2   3   4        170.63        187.17         9.64 o                         
   3   3   4        537.48        561.41        24.72 o                         
   4   3   4          0.58         -0.36         1.80 o                         
   5   3   4         15.56         21.59         4.20 o                         
   6   3   4          3.86          6.91         3.02 o                         
   7   3   4         54.91         51.72         7.62 o                         
   8   3   4         14.02         19.51         4.29 o                         
   9   3   4        120.02        115.46        10.42 o                         
  10   3   4         10.36         10.25         3.49 o                         
  11   3   4         41.20         43.38        10.57 o                         
  12   3   4         31.04         31.00         2.73 o                         
  13   3   4         23.20         23.90         2.50 o                         
  14   3   4         12.27         11.71         2.57 o                         
  15   3   4          2.12          0.44         0.81 o                         
  16   3   4          1.51          1.88         0.98 o                         
  17   3   4          0.24          1.47         0.80 o                         
  18   3   4          0.20          1.75         0.97 o                         
  19   3   4          0.01          1.05         0.86 o                         
 -18   4   4          0.19          0.62         0.58 o                         
 -17   4   4          0.43          0.22         0.62 o                         
 -16   4   4          0.80         -0.41         0.73 o                         
 -15   4   4          0.00          0.33         0.88 o                         
 -14   4   4          0.03          1.01         0.91 o                         
 -13   4   4          7.61          6.48         1.88 o                         
 -12   4   4          1.32         -0.21         2.19 o                         
 -11   4   4          0.36          1.03         0.83 o                         
 -10   4   4         59.06         61.99         3.50 o                         
  -9   4   4         11.18         11.54         4.02 o                         
  -8   4   4          2.29          6.78         3.16 o                         
  -7   4   4         19.98          9.93         6.16 o                         
  -6   4   4          8.77         11.27         3.84 o                         
  -5   4   4          2.70          3.05         2.09 o                         
  -4   4   4          1.16          2.65         2.23 o                         
  -3   4   4        173.17        172.47        12.05 o                         
  -2   4   4          6.27          5.09         2.67 o                         
  -1   4   4         18.29         18.86         5.05 o                         
   0   4   4        101.74         86.80         9.98 o                         
   1   4   4          4.87          3.78         2.40 o                         
   2   4   4          6.68          3.32         2.31 o                         
   3   4   4         95.62         90.82        10.14 o                         
   4   4   4        136.77        137.12        11.18 o                         
   5   4   4          1.81          2.87         2.30 o                         
   6   4   4          4.16          1.52         2.79 o                         
   7   4   4          5.24          7.19         3.02 o                         
   8   4   4          4.57         23.12        14.42 o                         
   9   4   4         11.82         17.65         3.12 o                         
  10   4   4         77.03         90.30         4.58 o                         
  11   4   4          8.38          9.59         2.11 o                         
  12   4   4         10.74         18.68         5.73 o                         
  13   4   4          2.03          1.79         0.73 o                         
  14   4   4          4.91          2.80         0.86 o                         
  15   4   4          0.18          1.03         0.66 o                         
  16   4   4          0.94          1.09         0.64 o                         
  17   4   4          0.15         -0.29         0.56 o                         
  18   4   4          0.33          0.10         0.63 o                         
 -16   5   4          0.01         -0.07         0.58 o                         
 -15   5   4          0.16          0.30         0.66 o                         
 -14   5   4          0.25         -0.32         0.72 o                         
 -13   5   4          0.45         -0.58         0.58 o                         
 -12   5   4          4.52          5.57         1.18 o                         
 -11   5   4         14.11         11.80         1.41 o                         
 -10   5   4         49.05         47.69         4.13 o                         
  -9   5   4         18.30         21.83         3.02 o                         
  -8   5   4          0.47         -0.55         1.92 o                         
  -7   5   4          8.77         10.58         1.57 o                         
  -6   5   4         71.46         67.63         4.99 o                         
  -5   5   4         19.81         20.17         2.15 o                         
  -4   5   4         78.96         74.37         5.63 o                         
  -3   5   4         20.27         22.75         5.74 o                         
  -2   5   4          0.80         -2.86         2.86 o                         
  -1   5   4         14.69         13.00         6.47 o                         
   0   5   4          5.11         -2.80         4.03 o                         
   1   5   4         10.06          5.30         3.00 o                         
   2   5   4         99.68         95.45        10.26 o                         
   3   5   4          3.92          4.88         2.30 o                         
   4   5   4          1.23          2.43         1.33 o                         
   5   5   4          0.83          1.98         1.42 o                         
   6   5   4          7.95          9.23         2.23 o                         
   7   5   4          0.03          0.23         1.49 o                         
   8   5   4          0.49          0.81         0.86 o                         
   9   5   4          0.72          3.96         1.82 o                         
  10   5   4         18.88         18.75         2.76 o                         
  11   5   4         20.31         20.35         1.95 o                         
  12   5   4          0.62          1.63         0.73 o                         
  13   5   4          1.93          1.59         0.68 o                         
  14   5   4          1.90          0.94         0.64 o                         
  15   5   4          1.38          1.31         0.56 o                         
  16   5   4          0.26          0.80         0.88 o                         
 -13   6   4          0.01         -0.78         0.78 o                         
 -12   6   4          0.71         13.04        11.56 o                         
 -11   6   4         10.50         12.73         1.92 o                         
 -10   6   4          7.02          8.87         1.69 o                         
  -9   6   4          0.03          0.08         1.34 o                         
  -8   6   4          0.09          1.41         0.82 o                         
  -7   6   4          1.67          2.06         0.82 o                         
  -6   6   4          2.51          2.67         0.93 o                         
  -5   6   4         10.94         10.08         1.33 o                         
  -4   6   4          0.00          1.55         0.88 o                         
  -3   6   4          0.10          0.50         0.79 o                         
  -2   6   4         25.52         24.32         2.94 o                         
  -1   6   4          4.97          5.89         1.56 o                         
   0   6   4         13.18         14.92         2.40 o                         
   1   6   4         30.76         33.97         3.33 o                         
   2   6   4         36.04         38.26         3.54 o                         
   3   6   4         14.93         19.13         2.65 o                         
   4   6   4          0.88          1.86         1.05 o                         
   5   6   4         20.87         23.68         1.93 o                         
   6   6   4         23.57         25.41         2.21 o                         
   7   6   4          1.17          0.98         1.12 o                         
   8   6   4          1.57          2.57         0.88 o                         
   9   6   4          0.89          1.81         0.86 o                         
  10   6   4          1.89          1.24         0.78 o                         
  11   6   4          1.01          1.08         0.75 o                         
  12   6   4          0.80          0.47         0.51 o                         
  -8   7   4          0.00          0.37         0.79 o                         
  -7   7   4          0.06         -0.37         0.59 o                         
  -6   7   4          0.46         -0.34         0.72 o                         
  -5   7   4          0.08          0.41         0.58 o                         
  -4   7   4          1.00          3.51         1.13 o                         
  -3   7   4          1.82          2.88         0.94 o                         
  -2   7   4          8.54          7.42         1.05 o                         
  -1   7   4         14.91         15.60         1.44 o                         
   0   7   4          0.02          1.12         0.64 o                         
   1   7   4          7.21          6.99         0.97 o                         
   2   7   4          4.51          3.80         0.88 o                         
   3   7   4          1.55          1.69         0.65 o                         
   4   7   4          2.46          1.65         0.71 o                         
   5   7   4         17.14         17.30         1.38 o                         
   6   7   4          2.96          3.13         0.91 o                         
   7   7   4          0.81          1.87         0.75 o                         
 -21   1   5          0.01         -0.65         0.74 o                         
 -20   1   5          0.04         -0.72         0.80 o                         
 -19   1   5          0.77          1.03         0.86 o                         
 -18   1   5          0.09          6.87         7.96 o                         
 -17   1   5          3.20          3.67         1.59 o                         
 -16   1   5         16.14         19.61         3.31 o                         
 -15   1   5         34.39         37.92         4.49 o                         
 -14   1   5          7.12         10.03         4.70 o                         
 -13   1   5          0.33         -0.15         3.11 o                         
 -12   1   5          7.62         12.28         4.05 o                         
 -11   1   5          0.20         -0.19         2.62 o                         
 -10   1   5         11.43          9.51         3.94 o                         
  -9   1   5          0.84          0.81         1.89 o                         
  -8   1   5          3.07          8.55         2.64 o                         
  -7   1   5         75.25         75.92         6.14 o                         
  -6   1   5         18.91         21.68         2.78 o                         
  -5   1   5         12.01         19.43         3.08 o                         
  -4   1   5          2.66          3.79         1.43 o                         
  -3   1   5        418.62        431.31        11.81 o                         
  -2   1   5        178.49        180.26         6.42 o                         
  -1   1   5         37.65         29.93         3.06 o                         
   0   1   5         25.81         22.80         2.81 o                         
   1   1   5        152.62        139.73         6.18 o                         
   2   1   5         64.31         52.84         3.92 o                         
   3   1   5         68.63         59.51         4.23 o                         
   4   1   5          5.01          8.88         1.97 o                         
   5   1   5        218.28        228.90         9.00 o                         
   6   1   5          8.70          9.86         2.37 o                         
   7   1   5          1.24          1.08         1.27 o                         
   8   1   5        627.98        627.23        33.24 o                         
   9   1   5        434.59        458.91        21.29 o                         
  10   1   5         29.76         29.59         5.64 o                         
  11   1   5          0.00          0.76         3.03 o                         
  12   1   5          0.06          5.83         3.20 o                         
  13   1   5         57.49         52.17         8.54 o                         
  14   1   5         52.20         56.44         3.79 o                         
  15   1   5          0.70          0.58         1.94 o                         
  16   1   5          1.59         -0.67         1.06 o                         
  17   1   5          0.34          0.72         1.04 o                         
  18   1   5          1.83          2.86         1.22 o                         
  19   1   5          0.10          0.77         0.82 o                         
  20   1   5          0.23          0.68         0.67 o                         
 -20   2   5          0.03          0.06         0.75 o                         
 -19   2   5          0.22          0.17         0.83 o                         
 -18   2   5          2.28          4.52         1.33 o                         
 -17   2   5          2.30          3.33         1.26 o                         
 -16   2   5          0.24         -0.24         0.67 o                         
 -15   2   5          0.36          0.37         0.72 o                         
 -14   2   5         23.54         22.32         3.26 o                         
 -13   2   5         84.13        140.36        24.08 o                         
 -12   2   5         60.77         74.22        12.06 o                         
 -11   2   5          0.16          4.84         4.13 o                         
 -10   2   5        230.27        263.26        20.66 o                         
  -9   2   5          0.46          3.74         2.66 o                         
  -8   2   5        211.90        247.99        17.99 o                         
  -7   2   5        313.69        341.95        16.17 o                         
  -6   2   5        115.80        114.66         8.14 o                         
  -5   2   5         27.58         33.51         4.24 o                         
  -4   2   5        750.66        820.39        18.39 o                         
  -3   2   5          2.21          3.42         1.89 o                         
  -2   2   5        403.45        385.32        16.11 o                         
  -1   2   5          1.08          1.43         1.98 o                         
   0   2   5        220.32        230.41        12.48 o                         
   1   2   5        178.91        137.83         8.25 o                         
   2   2   5        710.10        701.33        21.89 o                         
   3   2   5         20.93         12.26         2.99 o                         
   4   2   5          6.80          9.84         2.66 o                         
   5   2   5        687.62        664.26        23.39 o                         
   6   2   5          3.33          2.81         1.96 o                         
   7   2   5          0.26          2.38         2.46 o                         
   8   2   5         49.06         38.46         6.67 o                         
   9   2   5          9.04         12.06         4.15 o                         
  10   2   5         10.32          7.59         4.38 o                         
  11   2   5          6.40          5.35         3.32 o                         
  12   2   5         20.18         25.01         5.41 o                         
  13   2   5         25.22         28.51         2.71 o                         
  14   2   5          1.50          2.27         1.29 o                         
  15   2   5          1.27         -0.65         1.44 o                         
  16   2   5          7.46          4.99         2.89 o                         
  17   2   5          2.16          2.95         1.32 o                         
  18   2   5          0.24          1.45         0.83 o                         
  19   2   5          0.07         -0.76         0.79 o                         
  20   2   5          0.06          0.54         0.83 o                         
 -19   3   5          0.09          0.38         0.68 o                         
 -18   3   5          1.53          1.78         0.75 o                         
 -17   3   5          0.35          1.87         0.86 o                         
 -16   3   5          0.39          1.24         0.64 o                         
 -15   3   5          6.99          7.60         1.19 o                         
 -14   3   5         59.88         51.48         2.82 o                         
 -13   3   5         44.26         37.10         2.95 o                         
 -12   3   5          0.14          0.36         1.07 o                         
 -11   3   5          1.47          2.89         3.40 o                         
 -10   3   5          0.95         -1.83         4.10 o                         
  -9   3   5         15.48         12.95         4.40 o                         
  -8   3   5         24.49         20.73         6.02 o                         
  -7   3   5          3.72          5.34         3.25 o                         
  -6   3   5        132.74        134.80         9.80 o                         
  -5   3   5        136.94        154.84        11.56 o                         
  -4   3   5          0.93          0.20         1.99 o                         
  -3   3   5          1.20          2.38         2.02 o                         
  -2   3   5        207.85        229.58        17.68 o                         
  -1   3   5        316.52        300.27        16.24 o                         
   0   3   5          0.02         -1.68         1.78 o                         
   1   3   5        117.92        117.66         8.96 o                         
   2   3   5         19.85         29.54         4.11 o                         
   3   3   5        167.32        170.89         9.76 o                         
   4   3   5         11.99         16.79         3.71 o                         
   5   3   5        206.43        208.58        23.71 o                         
   6   3   5        171.00        162.46        13.63 o                         
   7   3   5         40.61         37.32         6.94 o                         
   8   3   5          1.45          3.49         2.74 o                         
   9   3   5        133.75        122.82        16.26 o                         
  10   3   5         68.53         57.37        11.88 o                         
  11   3   5          0.32          0.59         0.81 o                         
  12   3   5         42.00         46.10         2.68 o                         
  13   3   5          0.14          1.12         1.06 o                         
  14   3   5         25.35         29.08         2.99 o                         
  15   3   5          4.30          1.72         1.06 o                         
  16   3   5          1.21         -0.72         0.78 o                         
  17   3   5          0.02          1.36         0.80 o                         
  18   3   5          0.30          0.16         0.71 o                         
  19   3   5          0.00         -1.16         1.40 o                         
 -18   4   5          0.23         -0.08         0.51 o                         
 -17   4   5          0.10          1.33         0.65 o                         
 -16   4   5          0.18          0.55         0.70 o                         
 -15   4   5          2.46          2.29         0.99 o                         
 -14   4   5          5.24          2.45         0.95 o                         
 -13   4   5          2.64          1.27         0.72 o                         
 -12   4   5          0.02          0.19         0.83 o                         
 -11   4   5         23.69         18.19         1.90 o                         
 -10   4   5          4.62          3.74         1.18 o                         
  -9   4   5          1.89          0.57         0.81 o                         
  -8   4   5          3.54          7.52        12.29 o                         
  -7   4   5         94.83         90.05        10.36 o                         
  -6   4   5        229.86        221.44        16.25 o                         
  -5   4   5         53.52         47.99         7.44 o                         
  -4   4   5         17.23         17.40         5.14 o                         
  -3   4   5         35.37         34.29         6.22 o                         
  -2   4   5        263.07        238.22        14.58 o                         
  -1   4   5        126.95        112.19        10.00 o                         
   0   4   5        175.24        167.46        12.07 o                         
   1   4   5         16.59         17.28         4.70 o                         
   2   4   5         28.38         19.28         4.09 o                         
   3   4   5        104.24        111.67        10.17 o                         
   4   4   5          5.03          4.24         2.84 o                         
   5   4   5         78.57         79.30         9.11 o                         
   6   4   5         23.09         25.37         6.08 o                         
   7   4   5          0.10         -0.08         4.34 o                         
   8   4   5          0.06         -0.20         0.89 o                         
   9   4   5         22.42         19.59         1.89 o                         
  10   4   5         12.35         13.27         1.99 o                         
  11   4   5         35.42         42.19         3.20 o                         
  12   4   5          7.48          9.43         2.02 o                         
  13   4   5          6.84          5.32         1.51 o                         
  14   4   5          0.28          0.87         0.62 o                         
  15   4   5          0.03          0.58         0.58 o                         
  16   4   5          0.02          0.02         0.64 o                         
  17   4   5          0.38          0.22         1.15 o                         
 -16   5   5          0.91          2.52         0.86 o                         
 -15   5   5          0.20          0.42         0.64 o                         
 -14   5   5          0.05          0.19         0.66 o                         
 -13   5   5          2.55          2.24         0.89 o                         
 -12   5   5         10.45         10.27         1.31 o                         
 -11   5   5          0.27          1.28         0.75 o                         
 -10   5   5         26.06         31.21         3.37 o                         
  -9   5   5         24.06         23.26         2.89 o                         
  -8   5   5          0.92          1.24         1.23 o                         
  -7   5   5         12.10          7.55         2.30 o                         
  -6   5   5         60.91         56.78         4.25 o                         
  -5   5   5        137.76        135.56         5.82 o                         
  -4   5   5          2.09          1.62         0.96 o                         
  -3   5   5         23.92         24.42         1.99 o                         
  -2   5   5          1.32          0.93         1.47 o                         
  -1   5   5         54.58         58.47         3.89 o                         
   0   5   5          6.71          7.62         1.85 o                         
   1   5   5        192.78        209.37         7.41 o                         
   2   5   5         66.26         70.37         3.85 o                         
   3   5   5         71.85         75.34         4.06 o                         
   4   5   5        122.25        110.67         4.16 o                         
   5   5   5         36.77         34.70         2.41 o                         
   6   5   5         12.73         14.68         1.94 o                         
   7   5   5          1.61          1.94         0.97 o                         
   8   5   5          1.73          1.52         0.92 o                         
   9   5   5          7.53          7.46         1.43 o                         
  10   5   5         16.13         18.83         2.60 o                         
  11   5   5          0.12          1.44         0.79 o                         
  12   5   5          9.34         10.27         1.81 o                         
  13   5   5          7.68          7.03         1.06 o                         
  14   5   5          4.41          3.82         0.74 o                         
  15   5   5          1.01         -0.15         0.45 o                         
 -12   6   5          0.03         -0.07         0.57 o                         
 -11   6   5          0.66          0.95         0.77 o                         
 -10   6   5          1.63          2.12         0.97 o                         
  -9   6   5         13.41         14.34         2.14 o                         
  -8   6   5         19.06         19.16         2.48 o                         
  -7   6   5         10.16         11.10         1.54 o                         
  -6   6   5          1.92          1.60         0.69 o                         
  -5   6   5          4.47          2.37         0.91 o                         
  -4   6   5         15.81         18.61         1.70 o                         
  -3   6   5          8.50          7.82         1.10 o                         
  -2   6   5         11.31          8.72         1.90 o                         
  -1   6   5          0.32          0.80         1.03 o                         
   0   6   5         52.46         61.85         4.58 o                         
   1   6   5         25.07         27.24         3.59 o                         
   2   6   5         14.89         17.27         2.51 o                         
   3   6   5         42.70         46.92         3.82 o                         
   4   6   5          0.82          2.73         1.11 o                         
   5   6   5         10.80         14.83         1.36 o                         
   6   6   5         14.86         16.33         1.59 o                         
   7   6   5          4.13          8.01         1.38 o                         
   8   6   5          0.11          0.83         0.79 o                         
   9   6   5          1.48          2.37         1.46 o                         
  10   6   5          0.62         -0.74         0.74 o                         
  11   6   5          0.56          1.63         0.74 o                         
  12   6   5          0.58          1.18         1.00 o                         
  -7   7   5          0.00         -0.11         0.48 o                         
  -6   7   5          0.43          1.15         0.70 o                         
  -5   7   5          8.41          8.73         0.99 o                         
  -4   7   5         10.14         14.00         1.39 o                         
  -3   7   5         10.99         14.37         1.78 o                         
  -2   7   5         16.45         18.48         1.43 o                         
  -1   7   5          1.90          2.63         0.73 o                         
   0   7   5          2.31          2.29         0.97 o                         
   1   7   5          0.69          0.87         0.52 o                         
   2   7   5          0.90          0.90         0.56 o                         
   3   7   5          0.12          0.10         0.52 o                         
   4   7   5          3.28          2.96         0.76 o                         
   5   7   5          5.79          7.26         0.95 o                         
   6   7   5          2.27          1.06         1.07 o                         
 -21   0   6          0.66          0.48         0.85 o                         
 -20   0   6          0.60          0.74         0.87 o                         
 -19   0   6          0.11         -0.52         1.28 o                         
 -18   0   6          0.00         -0.91         1.11 o                         
 -17   0   6          2.38          2.74         1.55 o                         
 -16   0   6         14.70         20.53         3.31 o                         
 -15   0   6        154.63        171.53         9.02 o                         
 -14   0   6         18.17         23.62         4.16 o                         
 -13   0   6         26.99         33.89         9.20 o                         
 -12   0   6          0.25          0.16         3.73 o                         
 -11   0   6         26.75         36.04         8.55 o                         
 -10   0   6        277.60        338.76        23.93 o                         
  -9   0   6          6.46          1.94         3.02 o                         
  -8   0   6        132.28        141.61        11.02 o                         
  -7   0   6        191.99        193.84        12.56 o                         
  -6   0   6          3.00          3.11         2.22 o                         
  -5   0   6         84.09         85.22         6.27 o                         
  -4   0   6          7.54         11.49         3.16 o                         
  -3   0   6          1.72          2.07         2.08 o                         
  -2   0   6        155.47        153.51         9.39 o                         
  -1   0   6        826.09        816.85        31.90 o                         
   0   0   6        524.68        503.14        20.90 o                         
   1   0   6        215.02        216.55        10.75 o                         
   2   0   6        480.12        515.66        20.87 o                         
   3   0   6        258.99        260.41        15.37 o                         
   4   0   6         51.28         46.90         7.02 o                         
   5   0   6         43.54         46.70         7.09 o                         
   6   0   6        737.66        730.23        27.83 o                         
   7   0   6        239.11        213.40        23.63 o                         
   8   0   6        437.10        453.77        35.47 o                         
   9   0   6        338.34        310.35        31.12 o                         
  10   0   6         31.42         27.81        10.33 o                         
  11   0   6          1.28          4.41         5.83 o                         
  12   0   6        108.47         88.24        18.91 o                         
  13   0   6         12.60         10.65         2.03 o                         
  14   0   6          0.03         -0.53         1.28 o                         
  15   0   6          5.38          5.29         1.76 o                         
  16   0   6          5.90          7.34         1.94 o                         
  17   0   6          7.45          4.78         1.43 o                         
  18   0   6          0.40         -0.60         1.40 o                         
  19   0   6          0.00          0.37         1.24 o                         
  20   0   6          0.67         -1.28         1.28 o                         
 -21   1   6          0.05         -0.11         0.86 o                         
 -20   1   6          0.02         -0.95         0.95 o                         
 -19   1   6          0.00          1.27         0.93 o                         
 -18   1   6          0.00         -1.34         1.34 o                         
 -17   1   6         17.90         23.10         3.32 o                         
 -16   1   6          0.68          1.17         1.40 o                         
 -15   1   6          0.00          0.14         0.89 o                         
 -14   1   6          0.79         -0.41         1.43 o                         
 -13   1   6          1.57          1.14         4.17 o                         
 -12   1   6          8.98          8.51         3.78 o                         
 -11   1   6          5.37          6.37         3.00 o                         
 -10   1   6        110.27        124.21         8.95 o                         
  -9   1   6         40.51         50.35         6.54 o                         
  -8   1   6         65.51         72.56         7.67 o                         
  -7   1   6         66.63         79.82         7.61 o                         
  -6   1   6        195.46        206.62        10.15 o                         
  -5   1   6         65.34         69.91         5.92 o                         
  -4   1   6         32.84         27.88         3.16 o                         
  -3   1   6        101.24         94.91         6.11 o                         
  -2   1   6        433.79        484.44        13.41 o                         
  -1   1   6        456.81        446.22        10.78 o                         
   0   1   6       1145.27       1138.82        19.03 o                         
   1   1   6        653.87        686.14        15.35 o                         
   2   1   6         58.29         61.76         4.70 o                         
   3   1   6        279.27        284.37        21.68 o                         
   4   1   6         36.38         38.16         5.30 o                         
   5   1   6        245.69        216.96        10.86 o                         
   6   1   6         44.31         43.31         6.19 o                         
   7   1   6          9.64          5.18         4.78 o                         
   8   1   6        121.48         97.72        17.34 o                         
   9   1   6        147.60        157.89        15.83 o                         
  10   1   6         38.38         22.72         6.04 o                         
  11   1   6          4.22          5.79         4.54 o                         
  12   1   6          0.92          1.66         8.87 o                         
  13   1   6         84.67         92.65         4.19 o                         
  14   1   6         30.48         30.78         2.52 o                         
  15   1   6         17.95         14.72         1.98 o                         
  16   1   6          2.25          0.45         2.59 o                         
  17   1   6          0.20          1.27         1.66 o                         
  18   1   6          0.09          2.24         1.25 o                         
  19   1   6          0.35          1.31         1.09 o                         
  20   1   6          0.01         -1.33         1.33 o                         
 -20   2   6          0.00          1.74         0.97 o                         
 -19   2   6          0.15         -0.75         0.82 o                         
 -18   2   6          0.00          0.33         0.92 o                         
 -17   2   6          0.38          0.60         0.81 o                         
 -16   2   6          0.52          1.01         0.80 o                         
 -15   2   6          6.73          4.80         1.21 o                         
 -14   2   6          1.36          0.39         0.72 o                         
 -13   2   6         13.05         13.24         1.64 o                         
 -12   2   6          8.05          2.08         3.26 o                         
 -11   2   6          1.42          9.71         6.27 o                         
 -10   2   6         55.21         91.78        11.20 o                         
  -9   2   6        147.54        169.01        14.92 o                         
  -8   2   6          9.19         13.97         4.61 o                         
  -7   2   6        191.68        215.71        12.97 o                         
  -6   2   6         23.29         27.56         4.67 o                         
  -5   2   6        106.99        107.47         8.78 o                         
  -4   2   6        141.54        156.70        11.85 o                         
  -3   2   6         18.79         12.94         6.71 o                         
  -2   2   6         93.61        100.50         8.92 o                         
  -1   2   6       1601.07       1652.80        37.64 o                         
   0   2   6       2873.15       2808.92       106.27 o                         
   1   2   6        523.37        476.62        19.39 o                         
   2   2   6         28.66         22.57         4.44 o                         
   3   2   6         85.66         83.84         8.28 o                         
   4   2   6        419.49        410.12        18.53 o                         
   5   2   6          3.95          3.13         2.49 o                         
   6   2   6         43.93         37.88         7.88 o                         
   7   2   6          1.56         -0.33         1.82 o                         
   8   2   6         76.13         78.19         7.92 o                         
   9   2   6         65.00         73.22         8.25 o                         
  10   2   6         14.13         12.06         4.46 o                         
  11   2   6          2.08         -2.23         3.80 o                         
  12   2   6         24.19         23.89         2.00 o                         
  13   2   6         12.48         13.45         2.13 o                         
  14   2   6         24.74         29.97         2.85 o                         
  15   2   6          7.97          7.84         1.52 o                         
  16   2   6          5.86          3.95         1.23 o                         
  17   2   6          5.88          3.89         1.07 o                         
  18   2   6          0.31          1.36         0.99 o                         
  19   2   6          0.16         -0.75         0.79 o                         
 -19   3   6          0.02         -0.07         0.49 o                         
 -18   3   6          0.26          0.63         0.64 o                         
 -17   3   6          0.84          1.23         0.66 o                         
 -16   3   6          0.11          0.30         0.69 o                         
 -15   3   6          0.00          0.53         0.76 o                         
 -14   3   6          0.04          0.71         0.81 o                         
 -13   3   6         38.42         38.67         2.24 o                         
 -12   3   6          1.71          1.56         0.70 o                         
 -11   3   6         27.10         23.09         1.80 o                         
 -10   3   6          2.55          1.69         4.33 o                         
  -9   3   6          3.54          3.10         3.73 o                         
  -8   3   6          0.01          0.82         2.68 o                         
  -7   3   6          0.07          4.89         2.88 o                         
  -6   3   6          0.06          2.27         1.95 o                         
  -5   3   6         57.65         72.34         7.33 o                         
  -4   3   6        227.71        235.10        14.84 o                         
  -3   3   6        101.92        117.48         9.27 o                         
  -2   3   6         14.36         15.02         5.02 o                         
  -1   3   6        182.60        187.41        14.06 o                         
   0   3   6          1.30          0.20         1.82 o                         
   1   3   6        111.84        127.42        11.56 o                         
   2   3   6          0.22          1.13         2.51 o                         
   3   3   6          3.73          0.96         2.91 o                         
   4   3   6         49.93         53.60        10.48 o                         
   5   3   6          3.53          3.27         3.04 o                         
   6   3   6        142.89        137.65        16.35 o                         
   7   3   6         46.20         38.74         9.05 o                         
   8   3   6         65.76         49.94        10.40 o                         
   9   3   6          0.01         -2.23         4.98 o                         
  10   3   6        133.54        140.95         4.25 o                         
  11   3   6          5.48          3.93         0.86 o                         
  12   3   6          6.36          6.23         1.26 o                         
  13   3   6         34.80         30.77         3.26 o                         
  14   3   6          0.28          0.72         0.89 o                         
  15   3   6          6.08          5.23         1.13 o                         
  16   3   6          0.74          1.19         0.73 o                         
  17   3   6          0.00         -0.13         0.65 o                         
  18   3   6          0.03          0.82         0.77 o                         
 -17   4   6          0.02          0.24         0.66 o                         
 -16   4   6          0.34          0.20         0.71 o                         
 -15   4   6          7.11          5.67         1.38 o                         
 -14   4   6         12.63         11.44         1.60 o                         
 -13   4   6          0.18          1.20         0.71 o                         
 -12   4   6         21.74         16.90         1.73 o                         
 -11   4   6          3.70          5.27         1.56 o                         
 -10   4   6          1.77          1.96         0.88 o                         
  -9   4   6          0.99         -0.35         0.98 o                         
  -8   4   6         28.04         21.52         2.74 o                         
  -7   4   6         13.84         13.82         6.22 o                         
  -6   4   6        246.33        255.36        18.19 o                         
  -5   4   6        161.12        173.00        14.94 o                         
  -4   4   6         13.46         12.65         3.64 o                         
  -3   4   6          6.32         13.04         4.28 o                         
  -2   4   6          0.05          1.28         2.81 o                         
  -1   4   6         61.93         64.53         9.15 o                         
   0   4   6          0.00          1.51         2.59 o                         
   1   4   6        130.74        117.20        14.87 o                         
   2   4   6          9.24          4.29         5.54 o                         
   3   4   6         25.89         26.30         7.72 o                         
   4   4   6          1.59         -2.97         2.97 o                         
   5   4   6          6.67          4.57         3.91 o                         
   6   4   6         32.58         26.27         7.87 o                         
   7   4   6          0.74          1.63         0.78 o                         
   8   4   6         10.58          9.57         1.42 o                         
   9   4   6          1.08         -0.26         0.88 o                         
  10   4   6         26.58         28.31         2.23 o                         
  11   4   6         76.48         84.18         3.80 o                         
  12   4   6         24.86         30.07         5.85 o                         
  13   4   6          4.13          4.07         1.35 o                         
  14   4   6          0.86          0.87         0.76 o                         
  15   4   6          0.12          0.04         0.59 o                         
  16   4   6          0.42          0.95         0.84 o                         
 -15   5   6          0.16          0.96         0.81 o                         
 -14   5   6          1.12          2.57         0.91 o                         
 -13   5   6          1.04          1.40         0.77 o                         
 -12   5   6         13.44         11.18         1.53 o                         
 -11   5   6          7.74          5.34         1.28 o                         
 -10   5   6          0.04          0.53         0.79 o                         
  -9   5   6          0.59          0.67         0.94 o                         
  -8   5   6          1.96          1.50         1.08 o                         
  -7   5   6         12.18         10.76         1.90 o                         
  -6   5   6          1.17          1.49         2.21 o                         
  -5   5   6         56.06         60.47         5.11 o                         
  -4   5   6         68.19         71.30         3.48 o                         
  -3   5   6         15.16         16.79         1.73 o                         
  -2   5   6          2.04          1.46         1.04 o                         
  -1   5   6         18.46         19.56         2.25 o                         
   0   5   6         80.22         79.88         4.21 o                         
   1   5   6        159.19        162.19         9.01 o                         
   2   5   6         18.84         17.25         2.11 o                         
   3   5   6          9.67         11.40         1.84 o                         
   4   5   6          6.97          8.35         1.63 o                         
   5   5   6         29.28         36.13         2.40 o                         
   6   5   6          4.92          4.93         1.28 o                         
   7   5   6          0.21          0.47         0.81 o                         
   8   5   6          1.37          1.32         0.76 o                         
   9   5   6          7.95          9.77         1.34 o                         
  10   5   6          6.03          7.50         1.71 o                         
  11   5   6          7.28          6.82         1.54 o                         
  12   5   6          7.39          7.98         1.11 o                         
  13   5   6          2.53          2.74         0.75 o                         
  14   5   6          3.84          4.73         0.80 o                         
 -12   6   6          0.12          0.35         0.67 o                         
 -11   6   6          0.01          1.19         0.71 o                         
 -10   6   6          0.63          1.09         0.71 o                         
  -9   6   6          0.27          1.07         0.78 o                         
  -8   6   6          0.90         -0.16         1.09 o                         
  -7   6   6          0.27          1.47         0.67 o                         
  -6   6   6          0.54         -0.15         0.66 o                         
  -5   6   6          0.20          0.83         0.64 o                         
  -4   6   6          0.81          1.59         0.77 o                         
  -3   6   6          6.05          6.77         1.58 o                         
  -2   6   6          1.27          1.91         1.63 o                         
  -1   6   6         21.28         23.66         2.71 o                         
   0   6   6          0.01         -0.58         0.92 o                         
   1   6   6         12.29         13.07         2.21 o                         
   2   6   6          1.05          0.79         1.10 o                         
   3   6   6          0.09          1.61         0.84 o                         
   4   6   6         18.41         30.77         2.55 o                         
   5   6   6         28.49         35.18         2.73 o                         
   6   6   6          0.91          2.42         0.80 o                         
   7   6   6          1.51          1.75         0.76 o                         
   8   6   6          0.34          0.17         0.74 o                         
   9   6   6          3.22          4.14         1.63 o                         
  10   6   6          2.32          4.74         1.79 o                         
  11   6   6          0.03          0.96         0.67 o                         
  -6   7   6          0.06         -0.35         0.91 o                         
  -5   7   6          0.22          0.70         0.77 o                         
  -4   7   6          2.91          2.85         0.84 o                         
  -3   7   6          2.33          3.49         0.66 o                         
  -2   7   6          0.24          0.93         0.54 o                         
  -1   7   6          4.50          3.95         0.77 o                         
   0   7   6          5.08          4.23         0.79 o                         
   1   7   6          0.03         -0.43         0.66 o                         
   2   7   6          1.79          2.63         0.74 o                         
   3   7   6          9.53          8.86         1.00 o                         
   4   7   6          2.89          2.38         0.64 o                         
   5   7   6          0.33          0.62         0.77 o                         
 -20   1   7          0.37          1.41         0.95 o                         
 -19   1   7          0.37         -0.44         0.92 o                         
 -18   1   7          1.09         -0.20         0.89 o                         
 -17   1   7          0.25         -0.32         1.03 o                         
 -16   1   7          3.02          2.52         1.12 o                         
 -15   1   7          0.06          0.85         1.05 o                         
 -14   1   7          2.83          3.03         1.06 o                         
 -13   1   7         16.76         17.25         2.36 o                         
 -12   1   7          0.00          6.28         4.53 o                         
 -11   1   7          0.61         -3.39         3.39 o                         
 -10   1   7         64.33         92.46         9.54 o                         
  -9   1   7          0.02         -0.69         4.37 o                         
  -8   1   7        367.84        435.84        19.16 o                         
  -7   1   7        231.86        274.44        14.79 o                         
  -6   1   7         85.45        102.52         7.81 o                         
  -5   1   7        534.21        595.81        17.59 o                         
  -4   1   7        196.82        239.27         9.69 o                         
  -3   1   7         42.20         45.00         4.18 o                         
  -2   1   7       1803.55       1918.20        28.98 o                         
  -1   1   7       3438.93       3879.32        44.46 o                         
   0   1   7        611.89        613.49        20.22 o                         
   1   1   7       1818.35       1922.31        35.36 o                         
   2   1   7         30.51         31.68         4.23 o                         
   3   1   7         16.95         16.75         3.45 o                         
   4   1   7         14.31         12.02         2.86 o                         
   5   1   7         33.96         28.56         4.56 o                         
   6   1   7         28.95         25.20         5.07 o                         
   7   1   7         20.80         20.85         4.93 o                         
   8   1   7         25.22         23.75         6.55 o                         
   9   1   7          8.87         13.67         5.74 o                         
  10   1   7         53.71         32.24         8.67 o                         
  11   1   7          0.36         -0.44         3.20 o                         
  12   1   7         10.35         12.29         1.83 o                         
  13   1   7         37.15         37.63         2.80 o                         
  14   1   7          1.59          2.98         1.04 o                         
  15   1   7          1.05         -0.97         0.97 o                         
  16   1   7          0.39         -0.82         0.86 o                         
  17   1   7          0.95         -0.06         1.11 o                         
  18   1   7          1.62          1.26         0.97 o                         
  19   1   7          0.02          0.35         0.63 o                         
 -20   2   7          0.00          0.32         1.05 o                         
 -19   2   7          0.14          0.04         0.65 o                         
 -18   2   7          0.86          1.27         0.90 o                         
 -17   2   7          0.49          0.43         0.62 o                         
 -16   2   7          0.08          0.66         0.87 o                         
 -15   2   7          0.05         -0.47         0.84 o                         
 -14   2   7         28.84         27.23         2.52 o                         
 -13   2   7         38.57         35.16         3.44 o                         
 -12   2   7          7.70          7.65         1.23 o                         
 -11   2   7          7.64         13.71         6.92 o                         
 -10   2   7          0.38          0.60         4.84 o                         
  -9   2   7         82.94         92.64        11.48 o                         
  -8   2   7         69.85         89.84         9.56 o                         
  -7   2   7        105.68        125.74        10.84 o                         
  -6   2   7        121.05        129.56         9.33 o                         
  -5   2   7        151.26        179.99        10.66 o                         
  -4   2   7         21.97         22.32         4.95 o                         
  -3   2   7        202.19        203.01        12.99 o                         
  -2   2   7        320.64        319.76        12.80 o                         
  -1   2   7        150.50        170.00        10.82 o                         
   0   2   7         18.56         20.38         4.01 o                         
   1   2   7        100.49         97.40         9.51 o                         
   2   2   7         93.68         76.82         8.51 o                         
   3   2   7        125.17         99.20         9.62 o                         
   4   2   7         52.99         69.51         8.17 o                         
   5   2   7         62.30         71.67         8.99 o                         
   6   2   7          3.54          2.83         4.08 o                         
   7   2   7          0.57          1.17         3.68 o                         
   8   2   7          3.33          1.52         2.64 o                         
   9   2   7          7.95          6.89         3.47 o                         
  10   2   7          6.64          1.93         3.93 o                         
  11   2   7          2.03          1.69         0.76 o                         
  12   2   7         25.35         22.52         1.91 o                         
  13   2   7          1.61          0.93         0.97 o                         
  14   2   7         61.64         68.83         4.17 o                         
  15   2   7         22.43         20.44         2.61 o                         
  16   2   7          1.45          1.14         0.97 o                         
  17   2   7          0.02          0.55         0.77 o                         
  18   2   7          0.11          1.17         0.84 o                         
 -18   3   7          0.02         -0.61         0.79 o                         
 -17   3   7          1.94          2.44         0.88 o                         
 -16   3   7          0.69         -0.34         0.64 o                         
 -15   3   7          0.24          0.87         0.99 o                         
 -14   3   7          0.87          1.69         0.89 o                         
 -13   3   7          2.57          1.56         1.15 o                         
 -12   3   7          3.80          3.16         0.85 o                         
 -11   3   7          6.43          5.87         1.09 o                         
 -10   3   7         14.55          8.89         1.36 o                         
  -9   3   7         51.19         54.03        10.96 o                         
  -8   3   7         14.43         15.62         6.62 o                         
  -7   3   7          4.42          8.79         3.82 o                         
  -6   3   7          2.34          0.65         2.64 o                         
  -5   3   7          7.83         11.22         4.02 o                         
  -4   3   7         34.92         34.21        14.78 o                         
  -3   3   7        100.30        107.26        11.61 o                         
  -2   3   7         38.22         48.57         7.86 o                         
  -1   3   7          9.16         10.72         4.53 o                         
   0   3   7          1.82          2.05         2.60 o                         
   1   3   7          2.69          2.32         2.68 o                         
   2   3   7         40.39         43.68         6.99 o                         
   3   3   7          1.64          1.53         3.49 o                         
   4   3   7          3.90          1.06         3.89 o                         
   5   3   7          2.69          2.86         5.16 o                         
   6   3   7         16.13         16.94         6.33 o                         
   7   3   7         59.95         62.34         9.03 o                         
   8   3   7         88.41         83.64        11.17 o                         
   9   3   7         94.30         96.06         3.64 o                         
  10   3   7          3.96          3.60         0.96 o                         
  11   3   7         17.57         16.64         1.87 o                         
  12   3   7          1.25         -1.24         1.24 o                         
  13   3   7          0.52          1.20         0.83 o                         
  14   3   7          3.17          3.52         1.12 o                         
  15   3   7          0.37          0.28         0.80 o                         
  16   3   7          0.01         -0.10         0.95 o                         
  17   3   7          0.13          0.28         0.53 o                         
 -17   4   7          0.35          0.11         1.04 o                         
 -16   4   7          0.62          0.43         0.78 o                         
 -15   4   7          5.23          3.32         1.23 o                         
 -14   4   7          4.53          4.51         1.14 o                         
 -13   4   7          2.22          3.60         1.07 o                         
 -12   4   7          0.66          0.54         0.76 o                         
 -11   4   7          8.75          6.50         1.37 o                         
 -10   4   7          8.57          8.26         1.51 o                         
  -9   4   7          0.05          0.54         0.85 o                         
  -8   4   7          0.19          1.37         1.01 o                         
  -7   4   7          7.97          8.01         1.52 o                         
  -6   4   7         35.99         34.45         6.15 o                         
  -5   4   7         89.23        103.77        10.65 o                         
  -4   4   7          7.49         12.38         4.00 o                         
  -3   4   7          1.07          2.85         2.36 o                         
  -2   4   7         32.22         33.35         6.37 o                         
  -1   4   7         55.17         61.46         9.38 o                         
   0   4   7         14.08         13.24         4.71 o                         
   1   4   7         64.31         51.89        10.47 o                         
   2   4   7         17.25         14.47         6.20 o                         
   3   4   7          0.78          2.62         3.69 o                         
   4   4   7         16.61         10.92         5.76 o                         
   5   4   7         15.13         17.07         2.47 o                         
   6   4   7         14.90         11.91         1.48 o                         
   7   4   7          0.09         -0.09         0.83 o                         
   8   4   7         17.01         16.52         1.77 o                         
   9   4   7         84.77         86.78         3.92 o                         
  10   4   7         24.11         19.85         1.94 o                         
  11   4   7          6.01          5.97         1.43 o                         
  12   4   7          0.97          0.24         0.88 o                         
  13   4   7         16.98         16.42         2.14 o                         
  14   4   7          1.40          1.85         1.04 o                         
  15   4   7          0.37          0.53         0.70 o                         
  16   4   7          0.19          1.28         0.70 o                         
 -14   5   7          0.47          1.53         1.14 o                         
 -13   5   7          0.01          0.79         2.05 o                         
 -12   5   7          1.79          3.49         1.12 o                         
 -11   5   7          6.21          5.44         1.41 o                         
 -10   5   7          0.06          0.37         1.13 o                         
  -9   5   7          0.01          0.58         0.98 o                         
  -8   5   7          0.69         -0.22         0.93 o                         
  -7   5   7         27.94         29.01         3.19 o                         
  -6   5   7         48.74         48.14         4.07 o                         
  -5   5   7          1.17          1.00         0.82 o                         
  -4   5   7         26.26         22.90         2.90 o                         
  -3   5   7          0.39          1.41         0.90 o                         
  -2   5   7          5.32          1.46         1.10 o                         
  -1   5   7          6.64          4.38         1.09 o                         
   0   5   7        149.24        161.66         5.32 o                         
   1   5   7         36.91         39.22         3.05 o                         
   2   5   7         40.92         45.15         3.27 o                         
   3   5   7          5.97          4.72         1.41 o                         
   4   5   7          3.01          3.28         1.11 o                         
   5   5   7          0.20         -0.47         0.70 o                         
   6   5   7          2.23          1.65         0.95 o                         
   7   5   7          4.93          3.99         0.96 o                         
   8   5   7          9.81          9.50         1.37 o                         
   9   5   7         20.19         23.92         1.92 o                         
  10   5   7          0.12          0.97         0.83 o                         
  11   5   7          0.53          0.85         0.95 o                         
  12   5   7          0.19          0.39         0.73 o                         
  13   5   7          4.82          5.53         1.04 o                         
 -11   6   7          1.43          2.85         0.96 o                         
 -10   6   7          0.95         -0.40         0.86 o                         
  -9   6   7          3.75          1.66         0.86 o                         
  -8   6   7          0.00          0.67         0.68 o                         
  -7   6   7          0.77          1.29         0.76 o                         
  -6   6   7          0.89          1.30         0.72 o                         
  -5   6   7          1.78          1.17         0.72 o                         
  -4   6   7          1.43          2.75         0.91 o                         
  -3   6   7          0.70          0.88         0.83 o                         
  -2   6   7         10.33          9.96         2.25 o                         
  -1   6   7         27.92         32.91         3.22 o                         
   0   6   7          2.80          3.74         1.35 o                         
   1   6   7          3.42          5.06         1.51 o                         
   2   6   7          6.23          4.13         0.99 o                         
   3   6   7         30.43         31.21         2.47 o                         
   4   6   7         71.08         84.81         3.90 o                         
   5   6   7         35.91         40.31         4.39 o                         
   6   6   7          5.56          6.09         1.15 o                         
   7   6   7          3.67          4.12         0.81 o                         
   8   6   7          2.98          3.07         0.87 o                         
   9   6   7          0.33         -0.21         0.87 o                         
  10   6   7          4.88          6.27         1.63 o                         
  -3   7   7         22.44         30.48         1.84 o                         
  -2   7   7          2.03          2.60         0.98 o                         
  -1   7   7          6.31          7.40         1.04 o                         
   0   7   7          0.23          0.85         0.51 o                         
   1   7   7          2.31          1.54         0.65 o                         
   2   7   7          1.45          1.49         0.56 o                         
 -19   0   8          0.06          0.95         0.92 o                         
 -18   0   8          0.08          1.37         1.05 o                         
 -17   0   8         35.92         49.33         4.34 o                         
 -16   0   8         16.07         13.64         3.05 o                         
 -15   0   8          0.85          0.51         1.12 o                         
 -14   0   8          2.19          3.28         1.82 o                         
 -13   0   8          3.15          5.79         2.74 o                         
 -12   0   8          8.19          7.91         5.12 o                         
 -11   0   8          0.59          4.31         9.57 o                         
 -10   0   8         23.83         19.50         7.52 o                         
  -9   0   8         56.76         76.63        11.77 o                         
  -8   0   8          2.67          5.34         8.27 o                         
  -7   0   8         24.80         31.76         8.15 o                         
  -6   0   8         22.32         27.21         7.58 o                         
  -5   0   8          0.02          1.55         2.68 o                         
  -4   0   8         35.08         34.92         6.00 o                         
  -3   0   8         13.93         16.21         4.20 o                         
  -2   0   8          1.23          4.19         2.42 o                         
  -1   0   8        494.26        535.65        20.90 o                         
   0   0   8       3612.54       4157.31        96.77 o                         
   1   0   8        180.69        191.26        21.95 o                         
   2   0   8        141.18        128.35        18.05 o                         
   3   0   8         13.19          7.33         3.83 o                         
   4   0   8         57.56         52.01         8.84 o                         
   5   0   8          0.01          0.54         2.46 o                         
   6   0   8         34.35         30.62         6.97 o                         
   7   0   8        413.63        424.59        38.82 o                         
   8   0   8          5.68          2.56         3.22 o                         
   9   0   8        200.27        169.09        26.39 o                         
  10   0   8          9.49          9.23         9.30 o                         
  11   0   8          0.02          0.33         1.12 o                         
  12   0   8         28.28         29.27         2.59 o                         
  13   0   8          7.93          5.21         3.32 o                         
  14   0   8          3.61          3.21         2.51 o                         
  15   0   8          0.00          0.55         1.39 o                         
  16   0   8          1.97          0.97         1.06 o                         
  17   0   8          3.06          3.87         1.36 o                         
  18   0   8          0.63          0.47         1.36 o                         
 -19   1   8          0.12          0.88         0.81 o                         
 -18   1   8          0.23          0.60         0.71 o                         
 -17   1   8          1.27          1.21         0.80 o                         
 -16   1   8          0.88          2.04         1.16 o                         
 -15   1   8         18.81         19.52         2.58 o                         
 -14   1   8          6.85          5.31         1.46 o                         
 -13   1   8          4.03          3.30         1.29 o                         
 -12   1   8          3.93          3.36         1.28 o                         
 -11   1   8          3.78          2.78         3.88 o                         
 -10   1   8         13.71         12.49         3.26 o                         
  -9   1   8          4.00          3.89         3.19 o                         
  -8   1   8          2.96          5.11         2.77 o                         
  -7   1   8         45.39         38.34         6.08 o                         
  -6   1   8         36.44         45.78         6.04 o                         
  -5   1   8         25.47         27.53         4.66 o                         
  -4   1   8          0.72          0.44         1.78 o                         
  -3   1   8        132.08        148.41         9.10 o                         
  -2   1   8         62.39         64.80         5.99 o                         
  -1   1   8       1203.23       1297.18        32.00 o                         
   0   1   8       3367.47       3745.98        53.88 o                         
   1   1   8        366.71        396.54        15.73 o                         
   2   1   8         76.33         65.44         7.90 o                         
   3   1   8         75.10         76.21         8.55 o                         
   4   1   8         80.97         78.20         8.86 o                         
   5   1   8         13.12         10.36         3.02 o                         
   6   1   8          0.83          0.20         2.25 o                         
   7   1   8         22.97         25.13         5.85 o                         
   8   1   8        171.33        147.22        17.10 o                         
   9   1   8        104.50         88.69        13.74 o                         
  10   1   8          2.60          0.23         4.00 o                         
  11   1   8          0.47          2.48         0.89 o                         
  12   1   8         30.17         31.02         2.83 o                         
  13   1   8          0.07          0.37         0.86 o                         
  14   1   8         15.67         19.34         1.84 o                         
  15   1   8          5.56          4.63         2.22 o                         
  16   1   8          0.86          0.35         2.21 o                         
  17   1   8          3.06          0.95         2.98 o                         
  18   1   8          0.25          2.43         1.14 o                         
 -19   2   8          0.30          0.85         0.85 o                         
 -18   2   8          0.12          1.12         0.70 o                         
 -17   2   8          0.13          0.16         0.93 o                         
 -16   2   8          0.06          0.22         0.86 o                         
 -15   2   8          2.37          2.81         1.12 o                         
 -14   2   8          6.36          4.62         1.21 o                         
 -13   2   8          0.30          0.71         0.85 o                         
 -12   2   8          5.31          4.01         0.92 o                         
 -11   2   8         12.63         12.30         1.49 o                         
 -10   2   8          6.24          6.41         3.39 o                         
  -9   2   8          0.66          0.97         3.33 o                         
  -8   2   8         43.90         40.68         6.56 o                         
  -7   2   8         15.44         16.39         4.77 o                         
  -6   2   8         14.74          8.15         2.45 o                         
  -5   2   8          6.27          8.22         3.47 o                         
  -4   2   8         14.67         14.52         3.94 o                         
  -3   2   8         10.72         12.67         3.35 o                         
  -2   2   8          2.53          0.05         1.72 o                         
  -1   2   8         31.73         25.65         4.48 o                         
   0   2   8        332.28        351.96        14.29 o                         
   1   2   8          0.78          0.27         1.92 o                         
   2   2   8         50.29         50.19         7.22 o                         
   3   2   8          0.64          0.68         3.14 o                         
   4   2   8         56.56         42.09         6.96 o                         
   5   2   8         91.60         95.51        18.08 o                         
   6   2   8         38.96         29.76         8.05 o                         
   7   2   8         20.28         20.13         5.42 o                         
   8   2   8         22.26         10.91         4.49 o                         
   9   2   8         24.88         25.95         7.54 o                         
  10   2   8          1.31          2.17         0.91 o                         
  11   2   8          6.45          5.48         1.05 o                         
  12   2   8          2.23          0.18         0.74 o                         
  13   2   8          4.09          2.61         1.61 o                         
  14   2   8         25.78         24.20         2.59 o                         
  15   2   8         14.00         11.39         1.69 o                         
  16   2   8          1.19          1.02         0.86 o                         
  17   2   8          0.70          1.33         1.00 o                         
  18   2   8          0.26          0.32         0.68 o                         
 -18   3   8          0.01         -0.99         1.24 o                         
 -17   3   8          0.00          0.46         0.79 o                         
 -16   3   8          0.00          0.28         1.22 o                         
 -15   3   8         11.23         12.40         1.68 o                         
 -14   3   8         24.63         22.20         1.81 o                         
 -13   3   8          0.04          0.49         0.80 o                         
 -12   3   8         17.77         19.87         1.95 o                         
 -11   3   8          1.29         -0.82         0.83 o                         
 -10   3   8          1.52          0.91         0.97 o                         
  -9   3   8         26.96         19.94         3.12 o                         
  -8   3   8          4.34          2.68         2.94 o                         
  -7   3   8          3.72          5.65         5.51 o                         
  -6   3   8         28.60         20.30         6.21 o                         
  -5   3   8         32.39         31.12         7.19 o                         
  -4   3   8          5.82          7.57         3.37 o                         
  -3   3   8         72.71         71.01        12.24 o                         
  -2   3   8          4.74          6.62         4.20 o                         
  -1   3   8         41.75         34.97         5.86 o                         
   0   3   8         26.83         19.32         4.80 o                         
   1   3   8         18.77         18.22         5.03 o                         
   2   3   8          0.25         -2.11         2.12 o                         
   3   3   8         99.82        101.26        11.63 o                         
   4   3   8          1.83          2.09         4.99 o                         
   5   3   8          4.13          3.97         2.79 o                         
   6   3   8          4.25          3.06         6.03 o                         
   7   3   8          1.75          0.33         0.92 o                         
   8   3   8          5.36          4.62         0.85 o                         
   9   3   8         23.73         30.36         2.17 o                         
  10   3   8          8.43          7.80         1.34 o                         
  11   3   8         12.88         12.43         1.79 o                         
  12   3   8          5.03          2.82         1.12 o                         
  13   3   8          1.98          0.69         0.95 o                         
  14   3   8          1.70          1.72         1.49 o                         
  15   3   8          3.56          3.60         1.18 o                         
  16   3   8          0.41          0.72         0.82 o                         
 -16   4   8          0.53          0.71         0.82 o                         
 -15   4   8          0.03          0.41         1.12 o                         
 -14   4   8          2.10          2.81         1.25 o                         
 -13   4   8          0.21         -0.30         0.81 o                         
 -12   4   8          0.00          0.03         0.99 o                         
 -11   4   8          0.02          0.36         0.80 o                         
 -10   4   8          1.35          4.29         1.43 o                         
  -9   4   8          0.27         -1.29         1.29 o                         
  -8   4   8         12.62          8.76         1.52 o                         
  -7   4   8         17.43         15.14         2.09 o                         
  -6   4   8         44.06         40.87         3.37 o                         
  -5   4   8          0.83          0.96         0.80 o                         
  -4   4   8         50.18         51.63         2.83 o                         
  -3   4   8         71.00         59.56         3.19 o                         
  -2   4   8         21.05         21.86         2.04 o                         
  -1   4   8          0.01          0.30         0.70 o                         
   0   4   8         96.81         92.86         4.01 o                         
   1   4   8          9.98          8.19         1.37 o                         
   2   4   8          5.67          4.22         0.98 o                         
   3   4   8         26.98         23.59         2.15 o                         
   4   4   8         57.35         61.39         3.32 o                         
   5   4   8          0.17          1.40         1.10 o                         
   6   4   8          0.05         -0.66         0.91 o                         
   7   4   8          3.10          1.66         0.82 o                         
   8   4   8          1.17          1.51         0.72 o                         
   9   4   8          0.03          0.77         0.68 o                         
  10   4   8         20.28         23.81         1.84 o                         
  11   4   8          3.56          4.06         1.02 o                         
  12   4   8          6.08          5.24         1.45 o                         
  13   4   8          0.18          0.90         1.08 o                         
  14   4   8          0.52          2.10         0.93 o                         
  15   4   8          0.13          0.27         0.57 o                         
 -13   5   8          0.68          2.04         0.90 o                         
 -12   5   8          0.65          0.05         0.79 o                         
 -11   5   8          4.32          5.52         2.27 o                         
 -10   5   8         11.20         11.44         2.16 o                         
  -9   5   8         10.23          7.45         3.36 o                         
  -8   5   8          0.14         -1.19         1.19 o                         
  -7   5   8          1.19         -0.07         0.77 o                         
  -6   5   8         22.53         21.85         1.97 o                         
  -5   5   8          3.13          1.96         0.76 o                         
  -4   5   8          4.93          3.99         0.84 o                         
  -3   5   8          0.19         -0.37         0.85 o                         
  -2   5   8          1.38          0.91         0.77 o                         
  -1   5   8          9.24          8.10         1.29 o                         
   0   5   8          6.22          6.41         1.32 o                         
   1   5   8         34.56         40.27         3.80 o                         
   2   5   8         29.63         29.05         2.63 o                         
   3   5   8          5.46          2.39         0.99 o                         
   4   5   8         11.66          9.67         1.51 o                         
   5   5   8          0.62          0.39         0.71 o                         
   6   5   8          1.12          0.86         1.01 o                         
   7   5   8          0.04          0.12         0.72 o                         
   8   5   8          0.16          1.38         0.76 o                         
   9   5   8          0.23          0.89         0.75 o                         
  10   5   8          1.88         -0.42         0.70 o                         
  11   5   8          1.68          3.60         1.01 o                         
  12   5   8          0.01          0.55         0.67 o                         
 -10   6   8          2.77          2.12         1.21 o                         
  -9   6   8          0.02          1.21         0.79 o                         
  -8   6   8          0.00          1.46         0.65 o                         
  -7   6   8          0.25          0.05         0.63 o                         
  -6   6   8          0.60          1.27         0.71 o                         
  -5   6   8          0.02         -0.96         0.96 o                         
  -4   6   8          0.00          0.20         0.66 o                         
  -3   6   8          0.00         -0.53         0.69 o                         
  -2   6   8          4.34          3.77         1.58 o                         
  -1   6   8          0.00          1.93         1.13 o                         
   0   6   8          1.91          1.66         0.95 o                         
   1   6   8          4.06          3.08         0.80 o                         
   2   6   8          1.82          3.55         1.90 o                         
   3   6   8          2.83          3.49         1.02 o                         
   4   6   8          0.32          1.73         0.88 o                         
   5   6   8          2.63          4.10         1.09 o                         
   6   6   8          3.36          2.77         0.85 o                         
   7   6   8          1.37          1.60         0.93 o                         
   8   6   8          1.23          0.87         1.07 o                         
 -19   1   9          0.20          0.02         0.92 o                         
 -18   1   9          0.00          0.35         0.53 o                         
 -17   1   9          0.11          1.36         0.70 o                         
 -16   1   9          6.35          7.73         1.69 o                         
 -15   1   9          9.77         12.04         2.41 o                         
 -14   1   9          3.79          3.67         1.15 o                         
 -13   1   9          1.39          0.84         0.74 o                         
 -12   1   9          3.25          1.01         1.08 o                         
 -11   1   9          0.01          0.79         1.46 o                         
 -10   1   9          3.05          0.79         3.70 o                         
  -9   1   9          2.97         -1.45         3.98 o                         
  -8   1   9         12.75         14.39         4.23 o                         
  -7   1   9          2.29          3.69         3.49 o                         
  -6   1   9         46.30         59.85         8.99 o                         
  -5   1   9          8.52         10.43         3.51 o                         
  -4   1   9          0.26          4.32         2.65 o                         
  -3   1   9        107.21        116.68         9.67 o                         
  -2   1   9          1.64         -0.27         1.58 o                         
  -1   1   9         25.40         34.07         5.99 o                         
   0   1   9          2.05         -1.22         2.20 o                         
   1   1   9          7.65          8.48         3.72 o                         
   2   1   9         21.14         20.04         5.95 o                         
   3   1   9         57.28         51.96         7.66 o                         
   4   1   9          4.50          4.62         3.12 o                         
   5   1   9         75.05         68.67         9.25 o                         
   6   1   9         10.82          7.88         4.70 o                         
   7   1   9         10.19          5.12         5.75 o                         
   8   1   9         69.67         52.78        11.18 o                         
   9   1   9         11.01         11.37         1.52 o                         
  10   1   9          0.42          0.41         0.91 o                         
  11   1   9          2.52          1.47         1.16 o                         
  12   1   9          3.59          3.96         1.23 o                         
  13   1   9         15.49         16.95         1.93 o                         
  14   1   9          7.25          6.67         1.25 o                         
  15   1   9          0.32          2.24         1.16 o                         
  16   1   9          0.28          0.66         1.30 o                         
  17   1   9          0.15          1.06         0.95 o                         
 -18   2   9          0.12          0.37         0.74 o                         
 -17   2   9          0.53         -0.51         0.92 o                         
 -16   2   9          0.02          0.41         0.76 o                         
 -15   2   9          0.13          1.22         0.72 o                         
 -14   2   9          0.09          0.86         0.74 o                         
 -13   2   9         18.76         17.36         1.80 o                         
 -12   2   9         17.67         17.62         2.01 o                         
 -11   2   9          0.86          0.03         0.78 o                         
 -10   2   9         28.86         26.53         2.51 o                         
  -9   2   9          0.73          1.56         1.70 o                         
  -8   2   9         58.34         71.97         9.31 o                         
  -7   2   9         18.32         21.15         6.62 o                         
  -6   2   9          0.00          0.22         2.09 o                         
  -5   2   9          0.07         -0.51         2.29 o                         
  -4   2   9         64.16         71.08         9.47 o                         
  -3   2   9          1.76          0.24         3.74 o                         
  -2   2   9         46.57         48.89         7.54 o                         
  -1   2   9        154.10        158.29        13.03 o                         
   0   2   9         94.00        105.02        13.31 o                         
   1   2   9         12.52         11.44         4.32 o                         
   2   2   9        106.17        106.18        11.32 o                         
   3   2   9          0.81          0.02         2.23 o                         
   4   2   9         12.72         11.44         5.17 o                         
   5   2   9         13.81         19.28         7.08 o                         
   6   2   9          0.09         -1.53         3.42 o                         
   7   2   9         23.31         13.34         6.69 o                         
   8   2   9         61.06         65.43         3.53 o                         
   9   2   9         95.91         93.41         4.12 o                         
  10   2   9          0.35         -0.43         0.77 o                         
  11   2   9          0.00          0.27         0.76 o                         
  12   2   9          0.67          1.18         0.88 o                         
  13   2   9          0.05          0.22         1.17 o                         
  14   2   9          0.02          1.26         1.68 o                         
  15   2   9          0.12         -0.51         1.96 o                         
  16   2   9          0.99         -0.37         2.13 o                         
  17   2   9          0.00         -0.49         0.67 o                         
 -17   3   9          0.13          0.74         1.13 o                         
 -16   3   9          0.13         -0.64         0.75 o                         
 -15   3   9          0.73          0.85         0.94 o                         
 -14   3   9         10.40         10.80         2.04 o                         
 -13   3   9          4.60          3.76         1.72 o                         
 -12   3   9          1.16          2.78         1.34 o                         
 -11   3   9          6.68          5.05         1.24 o                         
 -10   3   9          0.49          0.51         0.96 o                         
  -9   3   9          0.54          1.31         1.00 o                         
  -8   3   9         25.50         17.14         2.11 o                         
  -7   3   9         33.48         32.64         3.07 o                         
  -6   3   9          0.87          2.23         0.91 o                         
  -5   3   9          1.80         -0.67         4.81 o                         
  -4   3   9          0.01          3.94         3.60 o                         
  -3   3   9         12.60          6.73         3.87 o                         
  -2   3   9          3.29          3.97         4.48 o                         
  -1   3   9          4.73          4.83         2.91 o                         
   0   3   9         27.01         34.27         6.41 o                         
   1   3   9          0.05          0.99         2.32 o                         
   2   3   9          0.22          1.13         3.31 o                         
   3   3   9         13.28          9.27         4.47 o                         
   4   3   9          0.55         -0.56         3.06 o                         
   5   3   9         23.04         23.09         3.40 o                         
   6   3   9          2.40          2.32         1.43 o                         
   7   3   9          4.47          4.27         0.99 o                         
   8   3   9          9.61          9.52         1.30 o                         
   9   3   9         41.13         41.06         2.76 o                         
  10   3   9         45.90         48.87         3.49 o                         
  11   3   9          0.40          0.84         1.11 o                         
  12   3   9         11.57         13.89         1.85 o                         
  13   3   9          0.46          2.97         1.62 o                         
  14   3   9          3.72          4.02         1.83 o                         
  15   3   9          3.36          2.15         1.26 o                         
 -15   4   9          0.66         -0.44         0.80 o                         
 -14   4   9          4.49          3.67         1.09 o                         
 -13   4   9          0.00          0.09         0.57 o                         
 -12   4   9          0.44          0.75         0.73 o                         
 -11   4   9          0.56         -0.03         0.77 o                         
 -10   4   9          0.16          0.75         0.98 o                         
  -9   4   9          1.49          0.31         0.91 o                         
  -8   4   9          0.86          1.77         1.28 o                         
  -7   4   9         44.30         47.30         3.50 o                         
  -6   4   9        145.13        128.09         5.68 o                         
  -5   4   9         38.11         35.98         2.60 o                         
  -4   4   9          7.67          6.83         1.26 o                         
  -3   4   9          4.28          4.70         1.16 o                         
  -2   4   9         56.23         57.88         3.99 o                         
  -1   4   9         70.16         68.77         3.48 o                         
   0   4   9         31.76         34.01         2.26 o                         
   1   4   9         31.53         32.06         2.18 o                         
   2   4   9         28.72         26.90         2.04 o                         
   3   4   9          3.90          4.48         1.09 o                         
   4   4   9          4.74          4.16         1.03 o                         
   5   4   9         58.97         64.09         4.79 o                         
   6   4   9         13.15         13.44         1.71 o                         
   7   4   9          0.17          0.76         0.85 o                         
   8   4   9          0.11          1.15         0.64 o                         
   9   4   9          0.21          1.57         0.74 o                         
  10   4   9          0.02         -0.33         0.73 o                         
  11   4   9          3.11          3.81         0.89 o                         
  12   4   9          3.82          5.26         1.77 o                         
  13   4   9          3.47          5.30         1.40 o                         
  14   4   9          3.53          1.18         1.11 o                         
 -12   5   9          2.67          4.11         1.10 o                         
 -11   5   9          0.10          1.07         0.89 o                         
 -10   5   9          5.70          4.53         1.27 o                         
  -9   5   9          2.19          0.46         0.89 o                         
  -8   5   9          3.01          1.16         0.88 o                         
  -7   5   9          4.25          2.41         0.92 o                         
  -6   5   9          6.68          5.91         1.09 o                         
  -5   5   9         16.48         16.02         2.06 o                         
  -4   5   9          0.98          0.11         0.66 o                         
  -3   5   9          7.66          5.95         1.22 o                         
  -2   5   9          0.76         -0.23         0.75 o                         
  -1   5   9          8.96          7.65         1.06 o                         
   0   5   9          0.09         -0.70         0.70 o                         
   1   5   9         20.71         25.85         2.44 o                         
   2   5   9          2.97          2.92         0.95 o                         
   3   5   9         15.73         16.12         1.77 o                         
   4   5   9         31.98         32.38         2.32 o                         
   5   5   9          4.43          4.11         0.99 o                         
   6   5   9          1.29          1.80         0.81 o                         
   7   5   9          1.02         -0.83         0.83 o                         
   8   5   9          1.14          1.62         0.91 o                         
   9   5   9          0.89          0.70         0.75 o                         
  10   5   9          3.21          3.52         1.39 o                         
  11   5   9          1.90          1.57         1.22 o                         
  -7   6   9          0.98          0.37         1.60 o                         
  -6   6   9          0.23          1.02         0.58 o                         
  -5   6   9          0.44          2.50         0.91 o                         
  -4   6   9          1.31          0.40         0.81 o                         
  -3   6   9          3.38          3.93         1.59 o                         
  -2   6   9          1.21          2.96         1.11 o                         
  -1   6   9          1.14          1.83         0.71 o                         
   0   6   9          6.93          7.61         1.15 o                         
   1   6   9          0.19          1.35         0.97 o                         
   2   6   9          8.73          9.05         1.21 o                         
   3   6   9         14.93         16.49         1.61 o                         
   4   6   9          3.00          3.28         0.88 o                         
   5   6   9          0.19          0.42         0.67 o                         
   6   6   9          1.96          1.36         0.66 o                         
 -18   0  10          0.93         -1.42         1.42 o                         
 -17   0  10          1.66          1.67         1.46 o                         
 -16   0  10          2.26          4.15         2.51 o                         
 -15   0  10         19.51         21.00         6.90 o                         
 -14   0  10          0.95          0.69         1.20 o                         
 -13   0  10          0.06         -0.60         1.59 o                         
 -12   0  10          7.23          6.20         2.17 o                         
 -11   0  10          0.20         -0.27         1.37 o                         
 -10   0  10         21.09         17.79         2.77 o                         
  -9   0  10         21.41         20.11         2.68 o                         
  -8   0  10          0.00         -7.20         7.59 o                         
  -7   0  10         10.89         18.26        10.42 o                         
  -6   0  10          2.58          1.18         7.98 o                         
  -5   0  10          4.47         19.71        12.53 o                         
  -4   0  10          2.86          5.77         4.78 o                         
  -3   0  10          5.45          8.52         8.69 o                         
  -2   0  10          8.78          7.17         6.04 o                         
  -1   0  10          1.30         -2.20         5.15 o                         
   0   0  10        166.01        159.26        23.09 o                         
   1   0  10         38.13         42.40        13.17 o                         
   2   0  10          5.54          7.00         6.49 o                         
   3   0  10         69.10         58.61        15.06 o                         
   4   0  10         11.75          9.52         5.68 o                         
   5   0  10          0.83         -4.87         5.04 o                         
   6   0  10         13.95         16.31         7.98 o                         
   7   0  10         18.62         21.23         3.72 o                         
   8   0  10        161.51        181.58        11.57 o                         
   9   0  10        126.82        146.96        10.38 o                         
  10   0  10          0.04         -0.11         1.44 o                         
  11   0  10          9.20          8.99         2.81 o                         
  12   0  10         10.72         10.45         3.14 o                         
  13   0  10         10.55          8.98         2.73 o                         
  14   0  10         11.25          8.21         1.95 o                         
  15   0  10          3.97          4.64         2.54 o                         
  16   0  10          1.60          1.80         1.50 o                         
 -18   1  10          0.00          0.12         0.66 o                         
 -17   1  10          1.30          1.66         0.87 o                         
 -16   1  10          3.58          3.09         1.60 o                         
 -15   1  10          2.52          1.72         0.92 o                         
 -14   1  10          2.51          2.94         1.22 o                         
 -13   1  10          2.46          1.34         1.08 o                         
 -12   1  10          0.83          1.31         0.89 o                         
 -11   1  10          2.71          2.47         0.91 o                         
 -10   1  10         11.28          9.67         1.44 o                         
  -9   1  10          6.50          4.65         1.07 o                         
  -8   1  10         65.64         85.03        11.55 o                         
  -7   1  10         53.10         70.22        12.65 o                         
  -6   1  10          4.60          5.75         4.06 o                         
  -5   1  10          0.30         -3.42         4.34 o                         
  -4   1  10         41.69         45.40         7.94 o                         
  -3   1  10          5.70          4.66         2.71 o                         
  -2   1  10         44.86         54.59         8.25 o                         
  -1   1  10          0.82          0.73         2.50 o                         
   0   1  10         11.86          6.97         3.67 o                         
   1   1  10          0.13         -0.06         2.21 o                         
   2   1  10         64.69         70.20        11.30 o                         
   3   1  10          1.22          0.21         3.12 o                         
   4   1  10         18.41         10.56         6.05 o                         
   5   1  10         21.62         20.26         6.32 o                         
   6   1  10          0.80         -1.30         5.63 o                         
   7   1  10         25.41         31.51         2.47 o                         
   8   1  10          0.54          0.78         0.80 o                         
   9   1  10          2.68          4.45         1.12 o                         
  10   1  10          2.01          1.20         1.45 o                         
  11   1  10          0.17          0.66         0.81 o                         
  12   1  10          7.88          6.18         1.32 o                         
  13   1  10         14.83         15.24         1.81 o                         
  14   1  10          4.39          5.06         1.14 o                         
  15   1  10          0.00          0.08         0.97 o                         
  16   1  10          1.01         -0.19         0.91 o                         
 -17   2  10          0.27         -0.72         0.82 o                         
 -16   2  10          0.15          1.20         1.10 o                         
 -15   2  10          0.72          1.31         1.02 o                         
 -14   2  10          0.09         -0.86         0.86 o                         
 -13   2  10          7.70          7.46         1.35 o                         
 -12   2  10          0.13          0.37         0.78 o                         
 -11   2  10          0.24          1.01         0.88 o                         
 -10   2  10         16.42         10.95         1.85 o                         
  -9   2  10         27.39         21.34         2.36 o                         
  -8   2  10          0.97         -0.47         1.16 o                         
  -7   2  10          3.16          3.76         0.91 o                         
  -6   2  10          7.64          8.87         5.35 o                         
  -5   2  10         24.13         23.31         7.68 o                         
  -4   2  10         22.12         32.67         8.51 o                         
  -3   2  10         46.42         57.70        10.79 o                         
  -2   2  10         11.70          3.70         2.32 o                         
  -1   2  10        336.10        323.65        19.34 o                         
   0   2  10        601.68        651.21        36.23 o                         
   1   2  10         56.81         72.74        12.19 o                         
   2   2  10          7.56          3.22         3.96 o                         
   3   2  10          0.70          6.80         4.02 o                         
   4   2  10         27.32         20.20         5.64 o                         
   5   2  10          2.00          4.57         1.85 o                         
   6   2  10          3.39          4.86         1.34 o                         
   7   2  10          1.39          1.40         0.93 o                         
   8   2  10          5.22          3.83         0.99 o                         
   9   2  10         31.02         36.33         2.47 o                         
  10   2  10          3.52          1.93         0.83 o                         
  11   2  10          0.01          0.76         0.94 o                         
  12   2  10          0.76          0.37         0.75 o                         
  13   2  10          0.25          0.14         0.98 o                         
  14   2  10          7.45          7.43         1.33 o                         
  15   2  10          3.83          2.57         1.18 o                         
 -16   3  10          0.31          1.72         1.48 o                         
 -15   3  10          0.12         -0.37         1.79 o                         
 -14   3  10          0.50          1.16         0.97 o                         
 -13   3  10          1.91          0.81         1.52 o                         
 -12   3  10          0.05         -0.65         1.98 o                         
 -11   3  10          3.49          3.63         1.27 o                         
 -10   3  10          3.25          2.30         1.23 o                         
  -9   3  10          2.43          1.86         1.65 o                         
  -8   3  10          0.01          0.03         0.86 o                         
  -7   3  10          6.77          3.43         1.41 o                         
  -6   3  10         32.17         28.94         2.75 o                         
  -5   3  10         14.49         15.46         1.71 o                         
  -4   3  10         12.26          9.72         1.45 o                         
  -3   3  10          0.08         -0.20         0.94 o                         
  -2   3  10          1.98          0.06         1.03 o                         
  -1   3  10         12.40         13.33         1.71 o                         
   0   3  10         47.72         44.05         2.43 o                         
   1   3  10          5.79          8.44         1.59 o                         
   2   3  10          0.26          0.06         0.64 o                         
   3   3  10          0.10          0.62         0.86 o                         
   4   3  10          1.49          0.81         0.69 o                         
   5   3  10          0.35         -0.44         1.00 o                         
   6   3  10          7.45          7.47         1.30 o                         
   7   3  10          0.26         -0.01         1.18 o                         
   8   3  10         35.75         33.51         2.53 o                         
   9   3  10          0.07         -0.92         0.99 o                         
  10   3  10         32.80         33.94         2.90 o                         
  11   3  10          8.88          8.56         1.57 o                         
  12   3  10          1.86          1.59         1.25 o                         
  13   3  10          8.34          9.81         2.42 o                         
  14   3  10          0.63          0.08         1.10 o                         
 -14   4  10          1.08          0.39         1.02 o                         
 -13   4  10          0.91         -0.46         0.67 o                         
 -12   4  10          1.46          2.10         1.15 o                         
 -11   4  10          0.03          1.30         1.16 o                         
 -10   4  10          0.00          1.25         0.88 o                         
  -9   4  10          0.18         -0.61         0.98 o                         
  -8   4  10          8.53          9.84         1.70 o                         
  -7   4  10          0.17          0.14         0.80 o                         
  -6   4  10         61.70         63.06         3.32 o                         
  -5   4  10         41.87         36.84         2.59 o                         
  -4   4  10          1.61          3.27         1.56 o                         
  -3   4  10          1.56          0.66         0.98 o                         
  -2   4  10          3.96          2.12         0.95 o                         
  -1   4  10         30.12         31.57         2.20 o                         
   0   4  10          3.49          4.26         0.90 o                         
   1   4  10         80.37         89.48         3.70 o                         
   2   4  10          8.95          7.41         1.18 o                         
   3   4  10          0.22          0.02         0.73 o                         
   4   4  10          0.14         -0.76         1.51 o                         
   5   4  10         12.93         13.17         1.79 o                         
   6   4  10         18.15         20.31         2.02 o                         
   7   4  10          3.44          3.32         1.00 o                         
   8   4  10          1.13          2.47         0.98 o                         
   9   4  10          2.20          2.04         0.78 o                         
  10   4  10          6.05          6.70         1.08 o                         
  11   4  10          6.65          4.49         1.18 o                         
  12   4  10          0.69         -0.01         0.60 o                         
 -11   5  10          0.79          0.35         1.63 o                         
 -10   5  10          0.21          0.99         0.68 o                         
  -9   5  10          0.08          1.74         1.59 o                         
  -8   5  10          1.02         -0.32         1.64 o                         
  -7   5  10          1.23          0.32         0.89 o                         
  -6   5  10          0.84         -0.36         0.85 o                         
  -5   5  10          1.66          2.15         0.80 o                         
  -4   5  10          9.60         10.08         1.28 o                         
  -3   5  10          4.01          3.70         0.76 o                         
  -2   5  10          1.50          0.76         0.61 o                         
  -1   5  10          3.62          3.84         0.89 o                         
   0   5  10         20.97         24.01         2.26 o                         
   1   5  10         31.85         30.90         2.51 o                         
   2   5  10          6.27          7.66         1.38 o                         
   3   5  10          0.36          0.05         1.23 o                         
   4   5  10          0.04         -0.18         0.63 o                         
   5   5  10          0.03          0.25         0.83 o                         
   6   5  10          0.00         -0.21         0.77 o                         
   7   5  10          0.08          0.58         0.61 o                         
   8   5  10          0.51          0.15         0.79 o                         
   9   5  10          3.44          3.19         1.41 o                         
  -4   6  10          4.84          3.17         1.21 o                         
  -3   6  10          0.28          1.45         0.73 o                         
  -2   6  10          0.61         -0.23         0.63 o                         
  -1   6  10          6.18          6.32         0.84 o                         
   0   6  10          0.56         -2.12         2.12 o                         
   1   6  10          0.20         -0.41         0.55 o                         
   2   6  10          0.50          2.05         0.84 o                         
   3   6  10          0.47          2.39         1.39 o                         
 -17   1  11          0.12          0.61         0.80 o                         
 -16   1  11          0.10         -0.05         0.66 o                         
 -15   1  11          0.59          0.19         0.95 o                         
 -14   1  11          0.04          0.23         0.65 o                         
 -13   1  11          5.32          9.29         1.77 o                         
 -12   1  11          0.25          1.53         0.80 o                         
 -11   1  11          0.51         -0.32         0.76 o                         
 -10   1  11         13.93         10.03         1.54 o                         
  -9   1  11          0.21          0.39         0.76 o                         
  -8   1  11         31.56         30.08         3.98 o                         
  -7   1  11         24.82         20.04         2.44 o                         
  -6   1  11         25.14         20.80         2.26 o                         
  -5   1  11         40.71         36.28         2.68 o                         
  -4   1  11         28.77         33.57         8.45 o                         
  -3   1  11          1.84          0.90         2.36 o                         
  -2   1  11        189.23        192.64        18.69 o                         
  -1   1  11        241.37        288.96        23.29 o                         
   0   1  11        131.43        119.30        15.06 o                         
   1   1  11        185.63        211.57        20.26 o                         
   2   1  11          0.10          4.96         4.59 o                         
   3   1  11          5.64          5.09         2.64 o                         
   4   1  11          4.45          6.68         1.27 o                         
   5   1  11          0.57          3.65         1.45 o                         
   6   1  11          0.18          0.59         1.27 o                         
   7   1  11         11.45         10.20         1.45 o                         
   8   1  11          1.43          1.60         1.05 o                         
   9   1  11          3.68          3.83         1.04 o                         
  10   1  11          0.00         -0.18         0.80 o                         
  11   1  11          0.16          0.43         0.85 o                         
  12   1  11          3.45          2.94         1.04 o                         
  13   1  11          7.04          5.33         1.06 o                         
  14   1  11          0.34          0.67         0.87 o                         
  15   1  11          0.68          0.44         0.69 o                         
 -16   2  11          0.10          0.25         0.66 o                         
 -15   2  11          0.06          0.74         0.68 o                         
 -14   2  11          4.23          4.07         1.56 o                         
 -13   2  11          5.70          8.30         1.34 o                         
 -12   2  11          1.96          3.15         1.28 o                         
 -11   2  11          2.73          2.56         1.09 o                         
 -10   2  11          0.11         -1.05         1.05 o                         
  -9   2  11          0.25          0.41         0.88 o                         
  -8   2  11         14.84          8.34         2.46 o                         
  -7   2  11          0.90         -0.40         0.92 o                         
  -6   2  11          2.47          2.36         0.77 o                         
  -5   2  11          3.63          2.33         0.80 o                         
  -4   2  11          0.28          0.99         0.74 o                         
  -3   2  11         93.43         91.64         4.33 o                         
  -2   2  11        154.62        142.70         5.33 o                         
  -1   2  11        172.16        169.57         5.82 o                         
   0   2  11          0.23         -1.09         1.45 o                         
   1   2  11          8.69          5.58         1.93 o                         
   2   2  11          7.20          7.91         1.63 o                         
   3   2  11         21.18         17.68         2.48 o                         
   4   2  11          2.46          0.88         0.87 o                         
   5   2  11          0.44          4.06         2.38 o                         
   6   2  11          0.01         -0.80         1.23 o                         
   7   2  11          0.93         -1.01         1.01 o                         
   8   2  11          0.21          0.66         0.68 o                         
   9   2  11          0.15          0.21         0.79 o                         
  10   2  11         10.46         10.91         1.23 o                         
  11   2  11          0.55          1.20         0.78 o                         
  12   2  11          1.99          1.44         0.81 o                         
  13   2  11          0.58          2.13         2.11 o                         
  14   2  11          9.97          7.60         1.76 o                         
 -15   3  11          0.43          1.20         1.45 o                         
 -14   3  11          1.77          3.28         1.48 o                         
 -13   3  11          0.23         -1.15         1.15 o                         
 -12   3  11          0.37          1.11         0.76 o                         
 -11   3  11          0.79          2.01         1.10 o                         
 -10   3  11          4.28          7.17         1.34 o                         
  -9   3  11          9.10          7.34         1.56 o                         
  -8   3  11          2.45          2.60         1.36 o                         
  -7   3  11          0.96          2.69         1.35 o                         
  -6   3  11         31.02         31.26         2.75 o                         
  -5   3  11         24.55         23.93         2.20 o                         
  -4   3  11         10.07          9.29         1.58 o                         
  -3   3  11          3.13          2.55         1.04 o                         
  -2   3  11          0.37         -0.27         0.88 o                         
  -1   3  11          2.13          1.72         0.97 o                         
   0   3  11          4.96          4.27         1.24 o                         
   1   3  11          2.15          2.99         0.82 o                         
   2   3  11          0.00         -0.15         0.71 o                         
   3   3  11          0.02         -0.23         0.62 o                         
   4   3  11          0.00         -0.34         1.46 o                         
   5   3  11          0.86          0.06         0.75 o                         
   6   3  11          1.28         -0.46         0.83 o                         
   7   3  11          7.03          5.65         1.35 o                         
   8   3  11         36.85         38.59         4.17 o                         
   9   3  11         28.25         27.81         2.45 o                         
  10   3  11          0.03          0.00         0.89 o                         
  11   3  11          3.99          3.49         1.42 o                         
  12   3  11          0.19          0.63         0.88 o                         
  13   3  11          3.61          4.61         1.91 o                         
 -12   4  11          0.18          0.41         0.72 o                         
 -11   4  11          0.31         -0.28         0.75 o                         
 -10   4  11          0.64         -0.68         0.68 o                         
  -9   4  11          0.66          1.12         0.77 o                         
  -8   4  11          0.04          1.18         0.87 o                         
  -7   4  11          6.77          7.68         1.31 o                         
  -6   4  11          1.00          1.50         0.68 o                         
  -5   4  11          6.91          6.12         1.13 o                         
  -4   4  11          0.41          1.57         1.31 o                         
  -3   4  11          2.81          1.92         0.84 o                         
  -2   4  11          4.25          3.89         1.02 o                         
  -1   4  11          5.47          3.67         0.99 o                         
   0   4  11         14.05         15.68         1.72 o                         
   1   4  11          5.35          6.80         1.04 o                         
   2   4  11         14.74         14.23         1.45 o                         
   3   4  11          3.62          2.47         0.78 o                         
   4   4  11          5.54          4.04         0.95 o                         
   5   4  11          3.06          2.60         0.91 o                         
   6   4  11          1.61          1.79         0.73 o                         
   7   4  11          0.42          1.22         0.89 o                         
   8   4  11          2.60          3.01         1.08 o                         
   9   4  11          8.89          8.80         2.30 o                         
  10   4  11          2.94          3.74         1.90 o                         
  -9   5  11          0.29         -0.14         1.20 o                         
  -8   5  11          0.00         -0.05         0.69 o                         
  -7   5  11          3.83          1.13         0.77 o                         
  -6   5  11          8.35          7.52         1.00 o                         
  -5   5  11          0.35          0.18         0.56 o                         
  -4   5  11          9.29          7.07         1.28 o                         
  -3   5  11          0.00         -0.69         0.80 o                         
  -2   5  11          2.42          1.14         0.97 o                         
  -1   5  11          8.44          7.52         1.00 o                         
   0   5  11         24.03         24.76         2.09 o                         
   1   5  11          2.53          2.77         0.92 o                         
   2   5  11          6.14          6.92         1.24 o                         
   3   5  11          4.67          3.37         0.77 o                         
   4   5  11          3.25          3.24         0.80 o                         
   5   5  11          2.76          2.49         1.02 o                         
   6   5  11          0.74         -0.26         1.54 o                         
   7   5  11          0.74          0.49         1.55 o                         
 -16   0  12          6.24          5.57         1.93 o                         
 -15   0  12          0.10         -0.93         0.93 o                         
 -14   0  12          1.60          2.76         1.41 o                         
 -13   0  12          4.01          6.00         2.03 o                         
 -12   0  12          0.13         -1.42         1.42 o                         
 -11   0  12          1.60          2.41         1.20 o                         
 -10   0  12          2.11          2.25         1.30 o                         
  -9   0  12         15.16         14.10         2.43 o                         
  -8   0  12          8.15          6.54         1.75 o                         
  -7   0  12         25.72         24.96         3.08 o                         
  -6   0  12          5.77          4.73         1.63 o                         
  -5   0  12          0.74          1.05         1.41 o                         
  -4   0  12          3.82          5.86         1.85 o                         
  -3   0  12         21.32         25.33         3.54 o                         
  -2   0  12          0.35          0.49         2.42 o                         
  -1   0  12          3.85         -0.88         1.76 o                         
   0   0  12         12.13         11.76         4.49 o                         
   1   0  12          2.77          5.91         2.11 o                         
   2   0  12          0.06         -1.59         3.16 o                         
   3   0  12          8.28          9.26         2.19 o                         
   4   0  12         19.07         26.31         4.76 o                         
   5   0  12          0.02         -2.00         2.00 o                         
   6   0  12         32.37         32.66         5.05 o                         
   7   0  12         49.12         59.63         6.66 o                         
   8   0  12          2.00          1.84         1.18 o                         
   9   0  12          4.48          6.01         2.22 o                         
  10   0  12          0.63         -0.17         1.15 o                         
  11   0  12          1.18          0.15         1.17 o                         
  12   0  12         11.37          9.36         2.54 o                         
  13   0  12          2.91          4.49         1.28 o                         
  14   0  12          5.31          5.84         2.19 o                         
 -15   1  12          0.26          1.97         0.88 o                         
 -14   1  12          0.77          0.90         0.69 o                         
 -13   1  12          1.35          1.79         0.79 o                         
 -12   1  12          4.42          5.34         1.27 o                         
 -11   1  12          0.49          1.53         0.77 o                         
 -10   1  12          0.41          0.96         0.80 o                         
  -9   1  12          1.13          4.07         1.12 o                         
  -8   1  12          0.02          1.19         0.89 o                         
  -7   1  12          0.17          1.43         1.04 o                         
  -6   1  12          1.75          2.69         0.88 o                         
  -5   1  12          9.17          8.58         1.45 o                         
  -4   1  12          0.67          0.30         1.08 o                         
  -3   1  12         22.70         22.55         1.83 o                         
  -2   1  12          0.06          1.18         1.53 o                         
  -1   1  12         88.05         69.30         5.52 o                         
   0   1  12        338.50        362.41        15.42 o                         
   1   1  12         34.79         34.52         3.36 o                         
   2   1  12          0.87          4.12         1.33 o                         
   3   1  12          6.96          7.28         1.60 o                         
   4   1  12          0.66         -0.47         1.82 o                         
   5   1  12          1.37          2.41         1.25 o                         
   6   1  12          0.03         -0.08         0.88 o                         
   7   1  12          3.48          3.94         1.19 o                         
   8   1  12         12.11         13.85         1.91 o                         
   9   1  12         17.51         20.68         2.29 o                         
  10   1  12          0.39          0.71         0.71 o                         
  11   1  12          0.90          1.38         0.67 o                         
  12   1  12          1.71          2.05         0.78 o                         
  13   1  12          0.56         -0.36         1.10 o                         
 -15   2  12          2.21          1.64         1.38 o                         
 -14   2  12          2.66          2.15         1.56 o                         
 -13   2  12          0.02          0.48         0.86 o                         
 -12   2  12          2.74          1.75         1.15 o                         
 -11   2  12          0.09          0.99         1.02 o                         
 -10   2  12          0.73          1.13         1.24 o                         
  -9   2  12          0.07          0.14         1.17 o                         
  -8   2  12          1.92          1.00         1.37 o                         
  -7   2  12          4.48          3.60         1.12 o                         
  -6   2  12          2.25          2.72         0.80 o                         
  -5   2  12          3.15          2.16         0.75 o                         
  -4   2  12          0.12          0.74         0.71 o                         
  -3   2  12          0.68         -0.84         0.84 o                         
  -2   2  12          7.29          5.54         1.42 o                         
  -1   2  12         54.42         49.65         3.25 o                         
   0   2  12         55.17         45.23         3.08 o                         
   1   2  12          0.00         -0.23         1.23 o                         
   2   2  12         20.14         23.53         2.27 o                         
   3   2  12          0.16          0.43         0.95 o                         
   4   2  12          1.48          3.64         1.40 o                         
   5   2  12          4.72          5.69         1.38 o                         
   6   2  12          3.45          1.20         2.70 o                         
   7   2  12          1.79          1.03         0.94 o                         
   8   2  12         24.50         29.26         2.63 o                         
   9   2  12         20.32         23.67         2.37 o                         
  10   2  12          1.10          2.62         0.87 o                         
  11   2  12          3.61          5.40         1.22 o                         
  12   2  12          0.31          0.27         0.96 o                         
  13   2  12          0.30          1.59         1.56 o                         
 -13   3  12          0.12         -0.42         0.77 o                         
 -12   3  12          0.77          0.67         0.86 o                         
 -11   3  12          0.31          0.52         1.02 o                         
 -10   3  12          2.26          1.26         0.89 o                         
  -9   3  12          1.66          1.76         1.83 o                         
  -8   3  12          5.46          7.08         1.89 o                         
  -7   3  12          5.79          9.07         1.73 o                         
  -6   3  12          2.58          4.43         1.22 o                         
  -5   3  12         10.13          9.39         1.49 o                         
  -4   3  12          0.19         -0.42         0.74 o                         
  -3   3  12          0.04          1.10         1.52 o                         
  -2   3  12          0.51          1.22         0.83 o                         
  -1   3  12          1.46          2.26         0.81 o                         
   0   3  12         24.46         28.37         1.97 o                         
   1   3  12         16.77         19.78         1.70 o                         
   2   3  12          0.06         -0.67         0.76 o                         
   3   3  12          1.14          2.40         0.74 o                         
   4   3  12          4.05          4.69         1.28 o                         
   5   3  12          0.88          1.14         0.92 o                         
   6   3  12          0.42         -0.07         1.36 o                         
   7   3  12          0.46         -0.19         0.76 o                         
   8   3  12          1.10          0.48         1.24 o                         
   9   3  12          1.78          4.06         1.69 o                         
  10   3  12          0.73          1.32         0.90 o                         
  11   3  12          0.02         -1.25         1.25 o                         
 -11   4  12          0.05          0.85         1.01 o                         
 -10   4  12          0.65          0.75         0.54 o                         
  -9   4  12          4.05          4.81         1.19 o                         
  -8   4  12          3.56          4.45         0.90 o                         
  -7   4  12          8.02          7.46         1.07 o                         
  -6   4  12         12.02         11.25         1.20 o                         
  -5   4  12          0.17          0.07         0.66 o                         
  -4   4  12         12.97         12.92         1.56 o                         
  -3   4  12          9.02          7.83         1.19 o                         
  -2   4  12          0.81          0.22         1.18 o                         
  -1   4  12          8.50          7.91         1.23 o                         
   0   4  12         15.37         15.25         1.59 o                         
   1   4  12          0.59          0.42         0.82 o                         
   2   4  12          0.87          0.15         0.95 o                         
   3   4  12          1.22          1.38         0.67 o                         
   4   4  12          3.12          3.11         0.72 o                         
   5   4  12          0.41          1.25         1.27 o                         
   6   4  12          0.30         -0.46         0.82 o                         
   7   4  12          0.03         -0.59         0.90 o                         
   8   4  12          0.35          0.66         1.93 o                         
   9   4  12          0.10         -0.93         0.93 o                         
  -6   5  12          0.76         -1.15         1.15 o                         
  -5   5  12          0.46          1.86         0.66 o                         
  -4   5  12          0.10          1.01         0.67 o                         
  -3   5  12          1.30          1.03         0.58 o                         
  -2   5  12          0.35          1.47         0.63 o                         
  -1   5  12          1.02          0.30         0.59 o                         
   0   5  12          0.00          0.48         0.57 o                         
   1   5  12          9.43          9.69         1.20 o                         
   2   5  12          4.55          4.74         0.84 o                         
   3   5  12          6.16          6.96         1.03 o                         
   4   5  12          5.85          5.75         1.66 o                         
 -14   1  13          0.45          1.76         1.35 o                         
 -13   1  13          0.17          1.53         1.08 o                         
 -12   1  13          1.36          1.50         0.83 o                         
 -11   1  13          0.17          1.14         0.81 o                         
 -10   1  13          0.06          0.12         1.23 o                         
  -9   1  13          0.01          1.08         0.89 o                         
  -8   1  13          3.31          1.52         1.02 o                         
  -7   1  13          0.01          0.83         0.92 o                         
  -6   1  13          5.18          6.03         1.38 o                         
  -5   1  13          4.38          3.44         1.23 o                         
  -4   1  13          4.20          4.31         1.27 o                         
  -3   1  13          9.19          5.81         1.50 o                         
  -2   1  13          0.19          1.19         0.76 o                         
  -1   1  13          1.51          2.44         1.35 o                         
   0   1  13          2.01          1.85         1.53 o                         
   1   1  13          0.03          0.38         2.21 o                         
   2   1  13          0.36         -0.84         1.25 o                         
   3   1  13          4.22          4.35         1.97 o                         
   4   1  13          0.02         -0.29         1.02 o                         
   5   1  13          6.49          8.33         1.50 o                         
   6   1  13          3.99          5.07         1.24 o                         
   7   1  13         10.46         11.16         1.67 o                         
   8   1  13          0.41         -0.19         0.72 o                         
   9   1  13          0.27          0.94         1.54 o                         
  10   1  13          0.42          0.78         0.75 o                         
  11   1  13          0.32         -0.24         0.62 o                         
  12   1  13          1.51          1.60         1.28 o                         
 -13   2  13          2.50          3.54         1.31 o                         
 -12   2  13          1.61          2.36         1.12 o                         
 -11   2  13          0.37          2.08         1.32 o                         
 -10   2  13          1.91          0.95         1.62 o                         
  -9   2  13          0.47          0.09         0.99 o                         
  -8   2  13          0.99          2.05         1.27 o                         
  -7   2  13          0.00          0.81         0.87 o                         
  -6   2  13          0.13          1.82         0.74 o                         
  -5   2  13          1.41          0.96         0.58 o                         
  -4   2  13          3.41          3.22         1.42 o                         
  -3   2  13          0.14         -1.11         1.11 o                         
  -2   2  13         13.39         14.76         1.86 o                         
  -1   2  13          9.93         11.05         1.47 o                         
   0   2  13          7.35          9.57         1.35 o                         
   1   2  13          0.57          0.79         0.87 o                         
   2   2  13          7.66          7.63         1.48 o                         
   3   2  13          0.30         -0.50         0.87 o                         
   4   2  13          0.03          3.00         1.61 o                         
   5   2  13          1.62         -0.47         1.73 o                         
   6   2  13          0.32         -0.09         1.04 o                         
   7   2  13          0.22          1.03         1.01 o                         
   8   2  13         19.24         24.31         2.23 o                         
   9   2  13         29.12         35.63         2.60 o                         
  10   2  13          1.73          2.82         1.16 o                         
  11   2  13          0.18          0.82         1.16 o                         
 -11   3  13          1.66          1.58         0.84 o                         
 -10   3  13          0.69          2.00         1.10 o                         
  -9   3  13          0.00         -0.16         0.76 o                         
  -8   3  13          7.01          7.88         1.37 o                         
  -7   3  13         17.91         21.12         2.08 o                         
  -6   3  13          5.95          7.63         1.22 o                         
  -5   3  13          0.04          0.22         0.82 o                         
  -4   3  13          0.17          0.92         0.76 o                         
  -3   3  13          2.34          4.15         0.85 o                         
  -2   3  13         15.73         16.99         1.51 o                         
  -1   3  13         28.66         31.66         2.02 o                         
   0   3  13          6.79         10.31         1.20 o                         
   1   3  13          0.71          0.45         0.68 o                         
   2   3  13          2.39          2.73         0.88 o                         
   3   3  13          0.09          1.05         0.68 o                         
   4   3  13          0.51         -0.08         1.40 o                         
   5   3  13          0.71          0.67         0.75 o                         
   6   3  13          0.12          0.39         1.10 o                         
   7   3  13          0.14          0.15         0.83 o                         
   8   3  13          0.66          1.17         0.86 o                         
   9   3  13          4.92          6.33         2.14 o                         
  -8   4  13          0.07         -0.65         0.68 o                         
  -7   4  13          6.61          6.99         0.94 o                         
  -6   4  13         20.78         24.91         1.69 o                         
  -5   4  13          5.42          4.56         0.89 o                         
  -4   4  13          0.94          0.06         0.64 o                         
  -3   4  13          0.01          0.02         0.57 o                         
  -2   4  13          2.68          3.37         0.85 o                         
  -1   4  13          6.34          7.58         1.11 o                         
   0   4  13          3.43          3.77         0.83 o                         
   1   4  13          3.06          4.69         1.26 o                         
   2   4  13          4.64          5.45         1.00 o                         
   3   4  13          0.07          0.97         0.58 o                         
   4   4  13          4.53          5.16         0.80 o                         
   5   4  13          8.19         10.19         1.35 o                         
   6   4  13          0.99          1.44         1.71 o                         
 -12   0  14          1.79          3.18         1.72 o                         
 -11   0  14          0.09          0.18         1.65 o                         
 -10   0  14          0.72         -1.98         2.16 o                         
  -9   0  14          6.52          3.92         2.44 o                         
  -8   0  14          8.38          7.76         3.10 o                         
  -7   0  14          7.55          9.51         3.68 o                         
  -6   0  14          2.90          0.04         1.25 o                         
  -5   0  14          0.03          2.14         2.57 o                         
  -4   0  14          5.56          4.12         2.58 o                         
  -3   0  14          0.26         -0.53         1.08 o                         
  -2   0  14          0.19         -0.01         1.09 o                         
  -1   0  14          4.36          0.80         1.62 o                         
   0   0  14          2.48         -2.41         2.43 o                         
   1   0  14         11.69          8.00         3.07 o                         
   2   0  14          7.70          7.86         2.43 o                         
   3   0  14          6.92          5.31         2.38 o                         
   4   0  14          0.25          1.11         0.93 o                         
   5   0  14          1.95         -1.45         1.45 o                         
   6   0  14          2.37          2.85         1.52 o                         
   7   0  14          0.14          0.92         1.54 o                         
   8   0  14          9.77         13.88         2.61 o                         
   9   0  14          8.28          7.89         2.13 o                         
  10   0  14          1.11          2.93         1.37 o                         
 -12   1  14          0.13          2.42         1.88 o                         
 -11   1  14          0.84          1.01         1.20 o                         
 -10   1  14          1.81          1.07         1.21 o                         
  -9   1  14          0.85          0.10         1.16 o                         
  -8   1  14          3.67          3.39         1.73 o                         
  -7   1  14          4.78          4.62         1.41 o                         
  -6   1  14          0.14          0.95         0.83 o                         
  -5   1  14          2.76          2.53         1.38 o                         
  -4   1  14          6.24          5.70         1.49 o                         
  -3   1  14          1.30          1.24         1.45 o                         
  -2   1  14          3.36          2.50         1.14 o                         
  -1   1  14          2.19          3.80         1.00 o                         
   0   1  14          2.18          1.19         0.92 o                         
   1   1  14          0.02         -0.96         0.96 o                         
   2   1  14          5.57          8.06         4.54 o                         
   3   1  14          0.11          1.39         2.81 o                         
   4   1  14          3.78          7.17         4.07 o                         
   5   1  14          0.97          0.90         0.91 o                         
   6   1  14          0.70          2.67         1.07 o                         
   7   1  14          2.48          3.60         1.54 o                         
   8   1  14          5.49          4.55         0.95 o                         
   9   1  14          4.57          4.86         1.06 o                         
 -11   2  14          0.09          1.66         1.08 o                         
 -10   2  14          2.47          3.03         1.73 o                         
  -9   2  14          1.68          1.97         1.35 o                         
  -8   2  14          0.46          0.29         0.91 o                         
  -7   2  14          1.92          0.73         1.57 o                         
  -6   2  14          0.27          0.23         0.87 o                         
  -5   2  14          1.20          1.51         0.69 o                         
  -4   2  14          0.00         -0.82         0.89 o                         
  -3   2  14         13.91         16.98         1.86 o                         
  -2   2  14          1.77          3.84         1.28 o                         
  -1   2  14         30.65         31.22         2.65 o                         
   0   2  14         38.05         35.47         2.59 o                         
   1   2  14          2.13          1.79         1.03 o                         
   2   2  14          0.05         -1.00         1.00 o                         
   3   2  14          0.10         -0.25         0.79 o                         
   4   2  14          0.86          0.94         0.71 o                         
   5   2  14          0.09          0.18         0.86 o                         
   6   2  14          0.74          0.54         0.65 o                         
   7   2  14          4.60          6.52         1.53 o                         
   8   2  14          0.00          0.71         0.87 o                         
  -9   3  14          0.66         -0.05         0.85 o                         
  -8   3  14          0.16          1.94         0.76 o                         
  -7   3  14          2.72          3.15         0.82 o                         
  -6   3  14         10.28         13.53         1.58 o                         
  -5   3  14          4.93          7.65         1.15 o                         
  -4   3  14          1.34          1.02         1.19 o                         
  -3   3  14          2.60          2.88         0.83 o                         
  -2   3  14          0.00          1.94         0.99 o                         
  -1   3  14         26.75         30.27         1.80 o                         
   0   3  14         18.20         19.30         1.60 o                         
   1   3  14          1.71          3.03         0.79 o                         
   2   3  14          0.59          1.24         0.76 o                         
   3   3  14          1.08          2.04         0.78 o                         
   4   3  14          0.05         -0.76         0.76 o                         
   5   3  14          0.02          0.93         0.72 o                         
   6   3  14          0.07          0.18         0.69 o                         
  -3   4  14          0.45          1.41         0.65 o                         
  -2   4  14          2.26          3.65         0.84 o                         
  -1   4  14          1.28          1.78         0.80 o                         
   0   4  14          5.58          7.50         1.16 o                         
   1   4  14         17.87         20.69         3.08 o                         
  -9   1  15          0.08          1.32         3.07 o                         
  -8   1  15          2.07          0.02         0.72 o                         
  -7   1  15          1.59         -0.15         3.02 o                         
  -6   1  15          0.99         -1.21         1.62 o                         
  -5   1  15          3.44         -0.47         1.60 o                         
  -4   1  15          1.59          1.60         0.95 o                         
  -3   1  15          0.24         -0.33         0.78 o                         
  -2   1  15          8.09          4.89         1.27 o                         
  -1   1  15          2.37          0.63         0.49 o                         
   0   1  15         15.84         18.82         3.03 o                         
   1   1  15         13.91         18.54         2.05 o                         
   2   1  15          0.00         -0.84         0.89 o                         
   3   1  15          0.49          2.24         0.90 o                         
   4   1  15          2.23          1.70         0.88 o                         
   5   1  15          1.27          0.65         0.69 o                         
   6   1  15          0.10         -0.30         0.67 o                         
   7   1  15          1.53          2.22         1.39 o                         
  -8   2  15          0.68          3.66         1.37 o                         
  -7   2  15          1.24          1.07         0.95 o                         
  -6   2  15          0.77          2.60         1.30 o                         
  -5   2  15          0.01          0.44         0.73 o                         
  -4   2  15          0.99          1.63         0.83 o                         
  -3   2  15         11.90         16.03         2.11 o                         
  -2   2  15         35.76         45.43         2.75 o                         
  -1   2  15         26.91         29.71         4.41 o                         
   0   2  15          0.19          1.22         1.04 o                         
   1   2  15          7.71         10.29         1.39 o                         
   2   2  15          0.28         -0.58         0.95 o                         
   3   2  15          0.49          2.17         0.75 o                         
   4   2  15          0.49          0.39         0.59 o                         
   5   2  15          0.33         -0.46         1.00 o                         
  -3   3  15          0.44          0.05         0.94 o                         
  -2   3  15          0.23          2.40         1.38 o                         
  -1   3  15          0.26          1.98         1.33 o                         
   0   3  15          0.15          1.07         1.16 o                         
   1   3  15          0.00          1.23         0.87 o                         
  -6   0  16          0.53         -1.59         2.07 o                         
  -5   0  16          1.61         -2.20         2.31 o                         
  -4   0  16          0.05         -1.98         1.98 o                         
  -3   0  16          3.06          4.44         2.07 o                         
  -2   0  16          0.81          1.55         1.88 o                         
  -1   0  16          0.84          2.81         1.48 o                         
   0   0  16          2.68          3.57         1.04 o                         
   1   0  16          1.93          3.39         0.95 o                         
   2   0  16          0.00         -0.38         1.03 o                         
   3   0  16          0.95         -0.31         0.85 o                         
  -5   1  16          0.08         -1.00         1.61 o                         
  -4   1  16          0.61         -0.43         1.67 o                         
  -3   1  16          1.40          0.71         1.27 o                         
  -2   1  16          0.03          1.35         0.83 o                         
  -1   1  16          3.78          6.54         1.49 o                         
   0   1  16         12.02         11.87         1.95 o                         
   1   1  16          4.15          8.68         4.44 o                         
   2   1  16          0.07          0.70         0.98 o                         
                                                                                
